# Supplementary material for: Transcriptional analyses provide new insight into the late-stage immune response of a diseased Caribbean coral
Source: R Soc Open Sci. 2018 May 16;5(5):172062. doi: 10.1098/rsos.172062 (PMC5990752; doi:10.1098/rsos.172062)
Supplement: Supplementary File 1 [file rsos172062supp1.xlsx]

## Sheet: All_DEGs
gene_id	locus	bps	spID	Protein Name	Eval	sample_1	sample_2	value_1	value_2	log2(fold_change)	p_value	q_value
XLOC_008158	comp51840_c0_seq8	141-575	Q3T0C2	15-hydroxyprostaglandin dehydrogenase [NAD(+)]	2e-17	healthy	diseased	0	16.3672	inf	0.00065	0.00878647
XLOC_017055	comp58673_c0_seq8	0-214	P11928	2'-5'-oligoadenylate synthase 1A	1e-07	healthy	diseased	0	108.862	inf	0.00045	0.00638991
XLOC_017050	comp58673_c0_seq1	1829-2029	Q5MYT9	2'-5'-oligoadenylate synthase-like protein 2	5e-28	healthy	diseased	0	113.137	inf	0.00145	0.0161883
XLOC_008104	comp51791_c0_seq1	0-1395	P82649	28S ribosomal protein S22, mitochondrial	8e-73	healthy	diseased	76.6232	28.0181	-1.45142	0.00115	0.0137283
XLOC_003521	comp45561_c0_seq1	0-973	Q9D338	39S ribosomal protein L19, mitochondrial	2e-22	healthy	diseased	79.9068	28.5017	-1.48727	0.0043	0.0383
XLOC_000594	comp26136_c0_seq1	0-455	O65059	40S ribosomal protein S15	2e-54	healthy	diseased	0	22.1555	inf	5e-05	0.00102437
XLOC_001182	comp34452_c0_seq1	0-390	P62246	40S ribosomal protein S15a	4e-75	healthy	diseased	0	19.3537	inf	0.00025	0.00389492
XLOC_018128	comp64255_c0_seq1	0-471	Q98TR7	40S ribosomal protein S16	2e-81	healthy	diseased	0	19.8765	inf	0.0001	0.00188877
XLOC_018372	comp69955_c0_seq1	26-442	Q7ZUB2	40S ribosomal protein S17	1e-70	healthy	diseased	0	13.6463	inf	0.00175	0.0188214
XLOC_018337	comp68982_c0_seq1	0-461	Q5R8M9	40S ribosomal protein S19	2e-44	healthy	diseased	0	16.2803	inf	0.0003	0.0045256
XLOC_018408	comp71625_c0_seq1	0-385	Q962Q6	40S ribosomal protein S24	4e-53	healthy	diseased	0	17.2855	inf	0.00125	0.0145566
XLOC_018114	comp63844_c0_seq1	21-539	Q0Z8U2	40S ribosomal protein S3	4e-89	healthy	diseased	0	19.3451	inf	5e-05	0.00102437
XLOC_008731	comp52380_c0_seq1	0-1219	P48156	40S ribosomal protein S8	4e-23	healthy	diseased	42.3699	13.2791	-1.67389	0.00465	0.0408111
XLOC_018157	comp64770_c0_seq1	0-522	P29314	40S ribosomal protein S9	2e-107	healthy	diseased	0	20.1226	inf	5e-05	0.00102437
XLOC_011963	comp55098_c3_seq1	638-800	Q1LTB7	50S ribosomal protein L36	2e-07	healthy	diseased	155.291	0	-inf	0.003	0.0295036
XLOC_001271	comp35532_c1_seq1	0-339	Q963B6	60S ribosomal protein L10a	2e-45	healthy	diseased	0	18.8377	inf	0.0035	0.0328733
XLOC_018143	comp64541_c0_seq1	0-627	P61314	60S ribosomal protein L15	8e-98	healthy	diseased	0	17.7494	inf	5e-05	0.00102437
XLOC_001554	comp38015_c0_seq1	0-562	Q02543	60S ribosomal protein L18a	2e-90	healthy	diseased	0	12.694	inf	0.00025	0.00389492
XLOC_000060	comp18671_c0_seq1	0-618	P36241	60S ribosomal protein L19	5e-83	healthy	diseased	0	23.4971	inf	5e-05	0.00102437
XLOC_018538	comp77623_c0_seq1	0-490	P46778	60S ribosomal protein L21	2e-60	healthy	diseased	0	11.4119	inf	0.00095	0.0117266
XLOC_000678	comp27753_c0_seq1	0-344	Q28IL6	60S ribosomal protein L22	3e-34	healthy	diseased	0	27.353	inf	0.00045	0.00638991
XLOC_001071	comp33057_c0_seq1	0-342	P62752	60S ribosomal protein L23a	1e-53	healthy	diseased	0	35.0965	inf	0.00025	0.00389492
XLOC_018154	comp64754_c0_seq1	0-448	Q8JGR4	60S ribosomal protein L24	7e-45	healthy	diseased	0	19.5155	inf	0.00025	0.00389492
XLOC_018079	comp63283_c0_seq1	0-302	Q6UZF7	60S ribosomal protein L35	8e-44	healthy	diseased	0	24.7698	inf	0.0035	0.0328733
XLOC_000551	comp25216_c0_seq1	0-357	Q90YT3	60S ribosomal protein L35a	5e-37	healthy	diseased	0	23.5583	inf	0.00095	0.0117266
XLOC_018373	comp69960_c0_seq1	5-304	P27074	60S ribosomal protein L44 Q	3e-49	healthy	diseased	0	27.3722	inf	0.00135	0.015396
XLOC_000612	comp26434_c0_seq1	0-436	Q58DT1	60S ribosomal protein L7	2e-63	healthy	diseased	0	17.3705	inf	0.00035	0.00518346
XLOC_001150	comp33998_c1_seq1	0-488	Q9V3G1	60S ribosomal protein L8	4e-102	healthy	diseased	0	26.0116	inf	5e-05	0.00102437
XLOC_012563	comp55561_c0_seq2	3-1381	Q07929	63 kDa sperm flagellar membrane protein	6e-06	healthy	diseased	15.6012	54.0614	1.79295	0.00045	0.00638991
XLOC_010870	comp54184_c0_seq1	0-2220	O08715	A-kinase anchor protein 1, mitochondrial	1e-41	healthy	diseased	62.2129	29.0912	-1.09663	0.00515	0.0440771
XLOC_011537	comp54778_c0_seq1	0-2678	Q96QF7	Acidic repeat-containing protein	1e-34	healthy	diseased	39.0409	14.4441	-1.4345	0.0014	0.0158874
XLOC_008226	comp51896_c0_seq1	178-1749	Q01518	Adenylyl cyclase-associated protein 1	1e-130	healthy	diseased	9.28692	74.2795	2.99969	5e-05	0.00102437
XLOC_014748	comp57154_c0_seq1	0-1498	Q96K78	Adhesion G-protein coupled receptor G7	4e-13	healthy	diseased	2.66643	40.5284	3.92595	0.00165	0.0180414
XLOC_000661	comp27318_c1_seq1	0-701	P27080	ADP,ATP carrier protein	2e-87	healthy	diseased	0	9.83047	inf	5e-05	0.00102437
XLOC_003568	comp45659_c0_seq1	12-403	P26967	Adult-specific cuticular protein ACP-20	7e-09	healthy	diseased	0	25.1822	inf	0.0001	0.00188877
XLOC_012222	comp55276_c0_seq1	0-3229	O00468	Agrin	6e-73	healthy	diseased	16.6362	40.4735	1.28265	0.00205	0.0214132
XLOC_017496	comp58951_c0_seq1	141-6855	O00468	Agrin	8e-58	healthy	diseased	17.7007	43.7946	1.30695	0.0013	0.0150246
XLOC_008911	comp52540_c0_seq1	0-1611	A2ASQ1	Agrin	2e-34	healthy	diseased	135.914	349.824	1.36394	0.00095	0.0117266
XLOC_017225	comp58781_c0_seq1	15-2538	A2ASQ1	Agrin	6e-32	healthy	diseased	3.95745	21.534	2.44397	0.0008	0.0104554
XLOC_017228	comp58781_c0_seq3	62-660	A2ASQ1	Agrin	9e-33	healthy	diseased	0	13.0274	inf	5e-05	0.00102437
XLOC_016775	comp58514_c0_seq4	0-259	Q29486	Alkaline phosphatase, tissue-nonspecific isozyme	1e-05	healthy	diseased	0	45.7967	inf	0.00095	0.0117266
XLOC_001984	comp40624_c0_seq1	0-978	Q9EQX4	Allograft inflammatory factor 1-like	7e-40	healthy	diseased	121.498	265.042	1.12529	0.00375	0.0345391
XLOC_015814	comp57887_c0_seq1	563326	Q9F234	Alpha-glucosidase 2	1e-81	healthy	diseased	12.7362	35.07	1.46131	0.00115	0.0137283
XLOC_008732	comp52381_c0_seq1	0-990	Q9D8F1	Alpha-ketoglutarate-dependent dioxygenase alkB homolog 4	4e-69	healthy	diseased	58.9018	21.9503	-1.42407	0.0056	0.0470236
XLOC_010842	comp54165_c0_seq1	19-2046	Q6B9X6	Alpha-protein kinase vwkA	3e-81	healthy	diseased	5.35108	19.1602	1.84021	0.00475	0.0414513
XLOC_001579	comp38108_c0_seq1	311-599	P55270	Amiloride-sensitive sodium channel subunit alpha	2e-25	healthy	diseased	37.0919	0	-inf	0.0013	0.0150246
XLOC_005521	comp48798_c0_seq1	0-649	Q8K2H6	Anaphase-promoting complex subunit 10	1e-76	healthy	diseased	115.109	30.3792	-1.92185	0.00145	0.0161883
XLOC_002973	comp44240_c0_seq1	0-806	Q96IZ2	Androgen-dependent TFPI-regulating protein	4e-10	healthy	diseased	86.2932	27.7044	-1.63913	0.0031	0.0302497
XLOC_012383	comp55400_c0_seq1	0-1388	Q8R1Q3	Angiopoietin-related protein 7	6e-72	healthy	diseased	9.02031	47.707	2.40295	0.00015	0.00264476
XLOC_013025	comp55908_c0_seq1	0-1697	A2ARS0	Ankyrin repeat domain-containing protein 63	1e-16	healthy	diseased	44.5293	10.3353	-2.10717	0.0006	0.00826454
XLOC_005636	comp48947_c0_seq1	0-1151	Q9H9E1	Ankyrin repeat family A protein 2	6e-36	healthy	diseased	61.0237	23.5533	-1.37344	0.00465	0.0408111
XLOC_009701	comp53227_c1_seq1	48-4352	P16157	Ankyrin-1	9e-85	healthy	diseased	3.58281	14.6799	2.03468	0.0007	0.00934327
XLOC_012945	comp55860_c2_seq3	0-1689	Q9NUS5	AP-5 complex subunit sigma-1	7e-21	healthy	diseased	255.108	5.88508	-5.4379	5e-05	0.00102437
XLOC_013241	comp56058_c0_seq1	27-3235	Q9CQW7	Apoptogenic protein 1, mitochondrial	4e-18	healthy	diseased	96.5986	37.8559	-1.35149	0.0004	0.00582387
XLOC_003554	comp45630_c0_seq1	0-1123	P93004	Aquaporin PIP2-7	7e-33	healthy	diseased	7.34163	35.2652	2.26407	0.0039	0.0354237
XLOC_013288	comp56096_c2_seq2	0-1215	P56405	Aquaporin-8	2e-44	healthy	diseased	11.277	38.6742	1.77799	0.00435	0.0386455
XLOC_018469	comp74448_c0_seq1	0-485	Q9XY07	Arginine kinase	2e-27	healthy	diseased	0	11.9296	inf	0.00145	0.0161883
XLOC_000960	comp31721_c0_seq1	0-772	Q09811	ATP-dependent DNA helicase hus2/rqh1	6e-16	healthy	diseased	15.1582	0	-inf	5e-05	0.00102437
XLOC_009652	comp53176_c0_seq1	174-2680	O50224	ATP-dependent DNA helicase RecG	1e-07	healthy	diseased	2.06747	12.8629	2.63728	0.0039	0.0354237
XLOC_014663	comp57094_c0_seq1	0-2519	Q8K4L0	ATP-dependent RNA helicase DDX54	0	healthy	diseased	77.0659	36.142	-1.09242	0.00425	0.0379036
XLOC_009280	comp52892_c0_seq1	0-942	Q03376	Balbiani ring protein 3	1e-06	healthy	diseased	26.0128	81.4893	1.64739	0.0014	0.0158874
XLOC_007140	comp50792_c0_seq2	21-948	Q6P026	Barrier-to-autointegration factor	3e-43	healthy	diseased	131.654	49.0626	-1.42406	0.0015	0.0166656
XLOC_007347	comp51031_c0_seq1	87-2232	P42674	Blastula protease 10	3e-50	healthy	diseased	7.51431	29.3129	1.96382	0.00135	0.015396
XLOC_002126	comp41453_c0_seq1	0-1456	Q90751	Bone morphogenetic protein 2	2e-21	healthy	diseased	175.522	64.6778	-1.44031	0.00045	0.00638991
XLOC_015029	comp57351_c0_seq1	0-2634	Q96GW7	Brevican core protein	1e-15	healthy	diseased	12.8342	65.47	2.35084	5e-05	0.00102437
XLOC_017374	comp58870_c1_seq2	124-281	Q6AZB0	Brother of CDO	4e-09	healthy	diseased	208.362	0	-inf	0.00235	0.0238073
XLOC_006436	comp49941_c0_seq16	2-320	Q9BX70	BTB/POZ domain-containing protein 2	9e-07	healthy	diseased	15.7851	0	-inf	0.006	0.0497762
XLOC_008463	comp52137_c0_seq9	36-968	Q9Y2F9	BTB/POZ domain-containing protein 3	2e-13	healthy	diseased	0	14.9145	inf	5e-05	0.00102437
XLOC_018010	comp62219_c0_seq1	0-1513	Q2LE78	BTB/POZ domain-containing protein 6	8e-55	healthy	diseased	9.95197	0	-inf	5e-05	0.00102437
XLOC_011638	comp54861_c1_seq2	5-322	A9JRD8	BTB/POZ domain-containing protein 6-A	2e-16	healthy	diseased	33.2571	0	-inf	5e-05	0.00102437
XLOC_013699	comp56403_c0_seq9	669-974	Q6WVG3	BTB/POZ domain-containing protein KCTD12	5e-09	healthy	diseased	0	72.6877	inf	5e-05	0.00102437
XLOC_008017	comp51713_c0_seq1	61-450	Q9FPW6	BTB/POZ domain-containing protein POB1	4e-08	healthy	diseased	18.3794	0	-inf	0.00065	0.00878647
XLOC_017507	comp58961_c0_seq7	1970-2237	Q9FPW6	BTB/POZ domain-containing protein POB1	9e-12	healthy	diseased	0	41.9452	inf	0.00095	0.0117266
XLOC_005466	comp48725_c0_seq2	142-793	Q5I0H4	Calcium load-activated calcium channel	2e-88	healthy	diseased	12.9805	0	-inf	5e-05	0.00102437
XLOC_004883	comp47849_c0_seq1	0-593	P62184	Calmodulin	2e-25	healthy	diseased	444.07	1466	1.72303	0.00015	0.00264476
XLOC_000736	comp28835_c0_seq1	0-226	P83299	Carbonic anhydrase 1	3e-08	healthy	diseased	0	101.298	inf	5e-05	0.00102437
XLOC_009547	comp53092_c0_seq1	0-1398	Q9ULX7	Carbonic anhydrase 14	6e-37	healthy	diseased	13.565	93.7683	2.78921	5e-05	0.00102437
XLOC_010763	comp54096_c0_seq2	0-954	P43166	Carbonic anhydrase 7	5e-82	healthy	diseased	115.177	268.644	1.22184	0.00335	0.032188
XLOC_016858	comp58557_c0_seq5	0-571	P43166	Carbonic anhydrase 7	9e-30	healthy	diseased	32.0316	130.491	2.02638	0.0023	0.0234213
XLOC_012596	comp55597_c0_seq1	84-1324	P19222	Carboxypeptidase A2	1e-93	healthy	diseased	4.1194	29.3421	2.83247	0.0037	0.0341928
XLOC_017409	comp58892_c0_seq2	684-881	Q66K08	Cartilage intermediate layer protein 1	2e-09	healthy	diseased	0	97.7198	inf	0.0035	0.0328733
XLOC_002873	comp44029_c0_seq1	2-400	O75339	Cartilage intermediate layer protein 1	2e-13	healthy	diseased	0	65.2413	inf	5e-05	0.00102437
XLOC_017412	comp58892_c0_seq7	386-896	O75339	Cartilage intermediate layer protein 1	3e-23	healthy	diseased	0	25.5941	inf	5e-05	0.00102437
XLOC_018499	comp75833_c0_seq1	0-862	P05099	Cartilage matrix protein	5e-14	healthy	diseased	0	11.6561	inf	5e-05	0.00102437
XLOC_015882	comp57924_c0_seq3	2742-3026	P35445	Cartilage oligomeric matrix protein	5e-158	healthy	diseased	20.3619	598.752	4.87802	0.00585	0.0488255
XLOC_018620	comp9130_c0_seq1	38-865	Q8MJU1	Caspase-3	5e-38	healthy	diseased	0	9.59929	inf	5e-05	0.00102437
XLOC_011825	comp54998_c0_seq10	798-1223	Q9JHX4	Caspase-8	4e-06	healthy	diseased	0	28.5302	inf	5e-05	0.00102437
XLOC_008296	comp51971_c0_seq1	0-1763	Q95029	Cathepsin L	5e-114	healthy	diseased	266.708	835.791	1.64788	0.00335	0.032188
XLOC_000238	comp20879_c0_seq1	144-2196	Q9GL24	Cathepsin L1	2e-52	healthy	diseased	4.2253	40.5124	3.26124	0.0001	0.00188877
XLOC_001229	comp35048_c0_seq1	0-1019	P26801	CCAAT/enhancer-binding protein gamma	2e-18	healthy	diseased	7.0226	342.521	5.60804	5e-05	0.00102437
XLOC_005459	comp48718_c0_seq1	0-1500	P08962	CD63 antigen	8e-15	healthy	diseased	0	8.3686	inf	5e-05	0.00102437
XLOC_009294	comp52905_c0_seq1	0-1732	Q8CEE0	Centrosomal protein of 57 kDa	2e-70	healthy	diseased	64.6797	26.6204	-1.28078	0.0029	0.0286632
XLOC_006186	comp49646_c0_seq1	0-3487	B7W114	Cephalotoxin-like protein	3e-06	healthy	diseased	67.205	14.8487	-2.17824	0.0004	0.00582387
XLOC_013773	comp56450_c0_seq2	12-638	B7W114	Cephalotoxin-like protein	4e-06	healthy	diseased	0	48.0006	inf	5e-05	0.00102437
XLOC_017665	comp59064_c2_seq2	57-873	Q03311	Cholinesterase	6e-84	healthy	diseased	17.913	0	-inf	5e-05	0.00102437
XLOC_001000	comp32202_c0_seq1	9-768	Q52KD8	Chromatin modification-related protein MEAF6	6e-42	healthy	diseased	132.024	56.1595	-1.2332	0.006	0.0497762
XLOC_012803	comp55756_c0_seq4	0-1326	P40313	Chymotrypsin-like protease CTRL-1	5e-36	healthy	diseased	56.0809	5.69654	-3.29935	0.0002	0.00331841
XLOC_016128	comp58088_c0_seq17	1-210	P00743	Coagulation factor X	8e-10	healthy	diseased	0	789.611	inf	5e-05	0.00102437
XLOC_010455	comp53861_c0_seq1	5-1271	Q96HJ3	Coiled-coil domain-containing protein 34	2e-07	healthy	diseased	54.5065	20.7873	-1.39073	0.0054	0.0457904
XLOC_018456	comp73701_c0_seq1	0-757	B8V7R6	Collagen alpha chain	2e-49	healthy	diseased	0	9.39545	inf	5e-05	0.00102437
XLOC_007089	comp50730_c1_seq1	112039	P32018	Collagen alpha-1(XIV) chain	9e-20	healthy	diseased	4.60224	23.0368	2.32353	0.00105	0.0127892
XLOC_014000	comp56630_c0_seq3	52-1567	P13944	Collagen alpha-1(XII) chain	9e-28	healthy	diseased	16.5532	60.5142	1.87016	0.00185	0.0196971
XLOC_000276	comp21073_c0_seq1	0-1268	Q99715	Collagen alpha-1(XII) chain	1e-06	healthy	diseased	438.992	78.5636	-2.48226	0.0007	0.00934327
XLOC_001665	comp38555_c0_seq1	0-1279	P02463	Collagen alpha-1(IV) chain	3e-15	healthy	diseased	4.16823	116.698	4.80721	0.00025	0.00389492
XLOC_002829	comp43938_c0_seq1	0-679	P17139	Collagen alpha-1(IV) chain	1e-15	healthy	diseased	4.25829	119.162	4.80651	0.00545	0.0461293
XLOC_011167	comp54457_c0_seq2	0-1163	A2AX52	Collagen alpha-4(VI) chain	4e-11	healthy	diseased	15.0185	90.6151	2.59302	0.0001	0.00188877
XLOC_002862	comp44007_c0_seq1	0-912	Q8CG08	Collagen triple helix repeat-containing protein 1	8e-41	healthy	diseased	7.60278	73.2294	3.26782	0.00065	0.00878647
XLOC_009046	comp52651_c0_seq11	0-296	Q9D1D6	Collagen triple helix repeat-containing protein 1	2e-07	healthy	diseased	35.8936	0	-inf	0.00015	0.00264476
XLOC_009047	comp52651_c1_seq1	3-359	Q8CG08	Collagen triple helix repeat-containing protein 1	2e-07	healthy	diseased	0	50.1533	inf	5e-05	0.00102437
XLOC_015419	comp57600_c0_seq1	37-414	Q9D1D6	Collagen triple helix repeat-containing protein 1	4e-24	healthy	diseased	0	56.2156	inf	5e-05	0.00102437
XLOC_002108	comp41416_c0_seq1	0-1258	Q5UQ13	Collagen-like protein 2	6e-07	healthy	diseased	548.536	179.315	-1.61309	0.00275	0.0273374
XLOC_012986	comp55887_c0_seq3	163-709	Q9Y6G5	COMM domain-containing protein 10	6e-55	healthy	diseased	0	22.6952	inf	5e-05	0.00102437
XLOC_015177	comp57454_c0_seq5	0-1100	Q4ZJM9	Complement C1q-like protein 4	1e-12	healthy	diseased	26.1339	92.4703	1.82307	0.00025	0.00389492
XLOC_003852	comp46212_c0_seq1	75-440	P97846	Contactin-associated protein 1	1e-08	healthy	diseased	63.7607	0	-inf	5e-05	0.00102437
XLOC_017832	comp59246_c0_seq1	1-224	Q0V8T4	Contactin-associated protein like 5-3	9e-10	healthy	diseased	0	147.63	inf	5e-05	0.00102437
XLOC_015473	comp57629_c0_seq1	193-1797	Q9UHC6	Contactin-associated protein-like 2	3e-24	healthy	diseased	10.1766	51.5407	2.34046	0.0004	0.00582387
XLOC_005616	comp48930_c0_seq1	5-214	Q0V8T0	Contactin-associated protein-like 5	4e-07	healthy	diseased	53.5433	0	-inf	0.00475	0.0414513
XLOC_013268	comp56078_c0_seq1	80-3361	Q5RDX3	CST complex subunit CTC1	3e-18	healthy	diseased	13.9518	4.01027	-1.79869	0.00385	0.0352248
XLOC_011353	comp54611_c0_seq4	2-276	Q7Z408	CUB and sushi domain-containing protein 2	4e-06	healthy	diseased	0	82.564	inf	5e-05	0.00102437
XLOC_016034	comp58031_c0_seq1	0-1847	Q7Z407	CUB and sushi domain-containing protein 3	7e-43	healthy	diseased	33.825	6.39621	-2.4028	0.0004	0.00582387
XLOC_011351	comp54611_c0_seq2	11-672	Q80T79	CUB and sushi domain-containing protein 3	2e-23	healthy	diseased	0	17.2101	inf	5e-05	0.00102437
XLOC_011410	comp54667_c0_seq1	0-2813	Q9Y222	Cyclin-D-binding Myb-like transcription factor 1	3e-125	healthy	diseased	55.0881	24.0622	-1.19497	0.00195	0.0205712
XLOC_004147	comp46746_c0_seq1	11-1419	P23437	Cyclin-dependent kinase 2	4e-164	healthy	diseased	182.438	73.9867	-1.30206	0.00135	0.015396
XLOC_001437	comp37423_c0_seq1	0-1012	Q91879	Cyclin-dependent kinases regulatory subunit 2	2e-29	healthy	diseased	429.205	151.809	-1.49941	0.00075	0.00988623
XLOC_009100	comp52718_c0_seq1	96-265	Q8I030	Cystatin-B	1e-09	healthy	diseased	212.811	0	-inf	0.0022	0.0226201
XLOC_017948	comp61042_c0_seq1	0-1111	Q9MFN9	Cytochrome b	1e-114	healthy	diseased	0	22.9585	inf	5e-05	0.00102437
XLOC_003011	comp44335_c0_seq1	0-2023	Q9M363	Cytochrome b561 and DOMON domain-containing protein At3g61750	2e-18	healthy	diseased	52.1645	120.225	1.2046	0.0035	0.0328733
XLOC_016600	comp58390_c0_seq3	2691-3747	Q7KZN9	Cytochrome c oxidase assembly protein COX15 homolog	4e-132	healthy	diseased	0	11.3296	inf	5e-05	0.00102437
XLOC_018049	comp62726_c0_seq1	0-1478	P67793	Cytochrome c oxidase subunit 1	0	healthy	diseased	0	19.536	inf	5e-05	0.00102437
XLOC_000174	comp20059_c0_seq1	0-754	Q2I3G8	Cytochrome c oxidase subunit 3	4e-85	healthy	diseased	0	21.4071	inf	5e-05	0.00102437
XLOC_011722	comp54917_c0_seq1	1032-1483	Q4A3R3	Deleted in malignant brain tumors 1 protein	8e-29	healthy	diseased	0	18.5922	inf	5e-05	0.00102437
XLOC_012333	comp55356_c0_seq1	2-993	Q9UGM3	Deleted in malignant brain tumors 1 protein	2e-26	healthy	diseased	12.1156	75.8299	2.6459	0.00025	0.00389492
XLOC_013781	comp56455_c0_seq1	0-1998	B9W5G6	DELTA-actitoxin-Afr1a	2e-16	healthy	diseased	63.0516	196.141	1.63728	0.0003	0.0045256
XLOC_010751	comp54083_c0_seq1	0-1393	Q6DI48	Delta-like protein A	6e-22	healthy	diseased	879.009	239.547	-1.87557	0.0002	0.00331841
XLOC_017803	comp59158_c0_seq1	0-940	Q54BW5	Deoxyuridine 5'-triphosphate nucleotidohydrolase	8e-59	healthy	diseased	112.866	45.5181	-1.3101	0.00325	0.0314243
XLOC_001326	comp36036_c0_seq1	0-689	P83553	Dermatopontin	2e-18	healthy	diseased	0	23.5117	inf	5e-05	0.00102437
XLOC_004683	comp47569_c0_seq2	8-608	Q90839	Dickkopf-related protein 3	1e-09	healthy	diseased	0	14.2477	inf	5e-05	0.00102437
XLOC_014336	comp56865_c0_seq1	0-2481	Q8K4R9	Disks large-associated protein 5	7e-21	healthy	diseased	112.472	45.5669	-1.30351	0.0015	0.0166656
XLOC_016695	comp58452_c0_seq1	0-3081	Q9UHC1	DNA mismatch repair protein Mlh3	3e-67	healthy	diseased	26.6091	10.2506	-1.37621	0.00325	0.0314243
XLOC_010566	comp53936_c0_seq1	0-1589	P56282	DNA polymerase epsilon subunit 2	0	healthy	diseased	31.1997	9.33648	-1.74058	0.00405	0.0365694
XLOC_002226	comp41618_c0_seq1	0-861	A4IFH4	DNA replication complex GINS protein PSF1	1e-75	healthy	diseased	79.8492	30.5712	-1.3851	0.0056	0.0470236
XLOC_006767	comp50348_c0_seq1	90-1112	Q9CY94	DNA replication complex GINS protein PSF3	4e-51	healthy	diseased	64.1426	20.7519	-1.62804	0.00355	0.0332523
XLOC_006509	comp50027_c0_seq1	0-2431	P33993	DNA replication licensing factor MCM7	0	healthy	diseased	95.8126	43.6331	-1.13479	0.0033	0.031774
XLOC_014600	comp57051_c0_seq1	0-3142	Q5RJA1	DNA-binding protein RFX6	7e-137	healthy	diseased	77.1692	32.57	-1.24448	0.00205	0.0214132
XLOC_016402	comp58256_c0_seq1	133-2706	Q9CZT4	DNA-directed RNA polymerase III subunit RPC5	2e-95	healthy	diseased	30.1627	11.9946	-1.33038	0.0043	0.0383
XLOC_011180	comp54467_c0_seq2	14-1691	Q32PE0	DNA-directed RNA polymerases I, II, and III subunit RPABC2	6e-43	healthy	diseased	123.472	42.7283	-1.53092	0.0005	0.00702037
XLOC_010419	comp53828_c0_seq1	49310	Q18775	Dopamine receptor 4	4e-12	healthy	diseased	0	24.4554	inf	5e-05	0.00102437
XLOC_012751	comp55716_c0_seq1	0-1965	O57460	Dorsal-ventral patterning tolloid-like protein 1	1e-44	healthy	diseased	15.2825	65.2955	2.09511	5e-05	0.00102437
XLOC_004754	comp47678_c0_seq1	0-1906	Q71MM5	Doublesex- and mab-3-related transcription factor 1	7e-19	healthy	diseased	149.836	53.6134	-1.48272	0.0008	0.0104554
XLOC_006538	comp50055_c0_seq1	1163-5044	F1NY98	Down syndrome cell adhesion molecule homolog	7e-137	healthy	diseased	8.8716	22.0205	1.31158	0.0023	0.0234213
XLOC_007072	comp50717_c0_seq1	0-1584	Q9PW71	Dual specificity protein phosphatase 4	4e-78	healthy	diseased	24.1201	59.0309	1.29124	0.00435	0.0386455
XLOC_014309	comp56848_c0_seq1	36-4180	Q8TD57	Dynein heavy chain 3, axonemal	0	healthy	diseased	1.3851	9.11063	2.71756	0.00215	0.0222889
XLOC_008274	comp51948_c1_seq2	69-626	A8JAM0	Dynein regulatory complex subunit 7	1e-06	healthy	diseased	0	19.6624	inf	5e-05	0.00102437
XLOC_007742	comp51459_c0_seq9	189-1335	Q3UIR3	E3 ubiquitin-protein ligase DTX3L	2e-58	healthy	diseased	0	10.5699	inf	5e-05	0.00102437
XLOC_007743	comp51459_c1_seq1	24-370	Q3UIR3	E3 ubiquitin-protein ligase DTX3L	1e-15	healthy	diseased	0	23.9362	inf	0.00055	0.00762918
XLOC_014011	comp56637_c0_seq6	3-173	Q3UIR3	E3 ubiquitin-protein ligase DTX3L	1e-29	healthy	diseased	0	192.157	inf	0.0035	0.0328733
XLOC_007995	comp51692_c0_seq3	6-278	Q8TDB6	E3 ubiquitin-protein ligase DTX3L	2e-32	healthy	diseased	22.7327	0	-inf	0.00345	0.0328733
XLOC_010110	comp53582_c0_seq1	0-2460	Q9UHC7	E3 ubiquitin-protein ligase makorin-1	3e-11	healthy	diseased	174.093	64.0806	-1.4419	0.00115	0.0137283
XLOC_017774	comp59124_c0_seq4	17-369	Q7ZW16	E3 ubiquitin-protein ligase NRDP1	6e-14	healthy	diseased	19.1359	0	-inf	0.00055	0.00762918
XLOC_001050	comp32816_c0_seq1	0-451	Q9UPQ7	E3 ubiquitin-protein ligase PDZRN3	1e-06	healthy	diseased	0	12.0339	inf	0.00165	0.0180414
XLOC_002953	comp44195_c0_seq1	3-773	Q63HN8	E3 ubiquitin-protein ligase RNF213	1e-19	healthy	diseased	0	13.2268	inf	5e-05	0.00102437
XLOC_016111	comp58084_c0_seq4	2718-3190	Q924T7	E3 ubiquitin-protein ligase RNF31	7e-125	healthy	diseased	0	24.4694	inf	5e-05	0.00102437
XLOC_007151	comp50803_c0_seq3	0-308	O35474	EGF-like repeat and discoidin I-like domain-containing protein 3	2e-09	healthy	diseased	0	29.3103	inf	0.00145	0.0161883
XLOC_007830	comp51541_c0_seq1	203-1464	A7SPW6	Elongation factor Ts, mitochondrial	3e-82	healthy	diseased	47.3575	16.116	-1.5551	0.0039	0.0354237
XLOC_010272	comp53704_c2_seq1	21-1712	O60344	Endothelin-converting enzyme 2	3e-87	healthy	diseased	28.2638	8.84332	-1.6763	0.006	0.0497762
XLOC_013506	comp56266_c0_seq2	0-778	Q92080	Erythroblast NAD	1e-19	healthy	diseased	0	34.0565	inf	5e-05	0.00102437
XLOC_013508	comp56266_c0_seq4	111-692	Q92080	Erythroblast NAD	3e-17	healthy	diseased	0	22.1202	inf	5e-05	0.00102437
XLOC_009894	comp53401_c0_seq3	0-1906	Q9Z2U4	ETS-related transcription factor Elf-4	7e-23	healthy	diseased	43.3501	100.848	1.21808	0.0023	0.0234213
XLOC_001017	comp32449_c0_seq1	0-933	A2VD00	Eukaryotic translation initiation factor 3 subunit A	3e-26	healthy	diseased	242.045	537.645	1.15138	0.00555	0.0467747
XLOC_006594	comp50132_c0_seq1	0-869	Q9NQT5	Exosome complex component RRP40	9e-52	healthy	diseased	68.3134	21.2352	-1.68571	0.0048	0.0418346
XLOC_014287	comp56834_c0_seq1	104-2556	Q8IWF2	FAD-dependent oxidoreductase domain-containing protein 2	2e-170	healthy	diseased	36.7724	13.4951	-1.44619	0.00225	0.022997
XLOC_012640	comp55632_c0_seq1	0-2330	Q8IWF2	FAD-dependent oxidoreductase domain-containing protein 2	0	healthy	diseased	4.18209	17.3945	2.05634	0.00345	0.0328733
XLOC_012077	comp55176_c0_seq1	6-1400	Q6ZNA5	Ferric-chelate reductase 1	2e-26	healthy	diseased	23.7009	66.8127	1.49518	0.0009	0.0114055
XLOC_015313	comp57540_c0_seq11	167-741	Q9SE95	FH protein interacting protein FIP2	1e-19	healthy	diseased	0	16.5818	inf	5e-05	0.00102437
XLOC_017388	comp58880_c0_seq1	0-6693	Q61555	Fibrillin-2	5e-140	healthy	diseased	5.148	24.9762	2.27847	5e-05	0.00102437
XLOC_001918	comp40168_c0_seq1	9-229	Q6AX44	Fibrinogen C domain-containing protein 1-A	1e-15	healthy	diseased	50.8085	0	-inf	0.00255	0.0255333
XLOC_010116	comp53590_c0_seq5	72-702	Q6AX44	Fibrinogen C domain-containing protein 1-A	1e-31	healthy	diseased	17.5888	0	-inf	5e-05	0.00102437
XLOC_018234	comp66537_c0_seq1	21-355	P18461	Fibroblast growth factor receptor 2	1e-17	healthy	diseased	0	24.9253	inf	0.0002	0.00331841
XLOC_008465	comp52138_c1_seq1	0-1702	Q91287	Fibroblast growth factor receptor 3	9e-72	healthy	diseased	10.1055	43.0457	2.09072	0.0005	0.00702037
XLOC_015259	comp57503_c0_seq1	0-2875	O73775	Fibulin-1	2e-29	healthy	diseased	17.4832	5.49349	-1.67018	0.0047	0.0411975
XLOC_003210	comp44821_c1_seq1	3-235	Q15485	Ficolin-2	8e-25	healthy	diseased	81.4118	0	-inf	5e-05	0.00102437
XLOC_003169	comp44725_c0_seq1	0-1469	Q54RJ6	Fido domain-containing protein DDB_G0283145	5e-08	healthy	diseased	38.2625	9.87616	-1.95391	0.002	0.0209544
XLOC_004772	comp47704_c0_seq1	0-1449	Q54RJ6	Fido domain-containing protein DDB_G0283145	3e-09	healthy	diseased	10.487	0	-inf	5e-05	0.00102437
XLOC_004773	comp47704_c0_seq2	15-647	Q54RJ6	Fido domain-containing protein DDB_G0283145	7e-10	healthy	diseased	13.3	0	-inf	5e-05	0.00102437
XLOC_015958	comp57976_c1_seq1	0-4313	P21333	Filamin-A	1e-112	healthy	diseased	62.5277	236.019	1.91634	5e-05	0.00102437
XLOC_015888	comp57930_c0_seq4	0-489	P21333	Filamin-A	1e-12	healthy	diseased	47.7876	193.603	2.01839	0.00095	0.0117266
XLOC_012490	comp55501_c0_seq1	188-2731	P68512	Fish-egg lectin	9e-35	healthy	diseased	175.643	69.7538	-1.3323	0.0015	0.0166656
XLOC_002814	comp43913_c0_seq1	0-709	A6P3B2	FMRFamide neuropeptides	3e-10	healthy	diseased	82.7932	254.169	1.6182	0.0001	0.00188877
XLOC_006771	comp50356_c0_seq1	122-1873	P15328	Folate receptor alpha	9e-47	healthy	diseased	145.719	34.3373	-2.08534	5e-05	0.00102437
XLOC_009014	comp52622_c0_seq1	44-1218	Q9PTK2	Forkhead box protein E4	6e-35	healthy	diseased	134.262	35.7888	-1.90747	5e-05	0.00102437
XLOC_010761	comp54095_c0_seq1	0-1383	Q28HT3	Forkhead box protein I2	2e-07	healthy	diseased	193.158	60.0276	-1.68609	0.00025	0.00389492
XLOC_006944	comp50560_c0_seq1	0-1843	P97691	Forkhead box protein M1	1e-26	healthy	diseased	44.1874	18.826	-1.23091	0.0056	0.0470236
XLOC_007018	comp50655_c0_seq1	0-4450	P32674	Formate acetyltransferase 2	5e-32	healthy	diseased	1.03593	21.7532	4.39223	0.0003	0.0045256
XLOC_006453	comp49960_c0_seq2	0-893	P82968	Four-domain proteases inhibitor	4e-26	healthy	diseased	218.881	51.475	-2.0882	5e-05	0.00102437
XLOC_014148	comp56733_c0_seq1	328-1392	P82968	Four-domain proteases inhibitor	3e-37	healthy	diseased	25.0735	228.121	3.18556	5e-05	0.00102437
XLOC_002056	comp41162_c0_seq3	1-466	P82968	Four-domain proteases inhibitor	4e-27	healthy	diseased	0	37.4724	inf	5e-05	0.00102437
XLOC_013176	comp56024_c1_seq2	0-1422	Q498S8	Frizzled-8	2e-44	healthy	diseased	80.7765	209.146	1.3725	0.001	0.0122669
XLOC_013174	comp56024_c1_seq1	0-2420	Q498S8	Frizzled-8	4e-43	healthy	diseased	126.951	484.38	1.93186	0.00045	0.00638991
XLOC_006703	comp50269_c0_seq1	0-3309	Q9I931	Fucolectin-1	9e-22	healthy	diseased	6.93116	22.1251	1.67451	0.00265	0.0264578
XLOC_011096	comp54394_c0_seq2	1678-1941	O14772	Fucose-1-phosphate guanylyltransferase	8e-105	healthy	diseased	0	35.9945	inf	0.0035	0.0328733
XLOC_010499	comp53891_c0_seq1	0-2267	Q6GLT8	Fumarylacetoacetate hydrolase domain-containing protein 2	2e-113	healthy	diseased	54.6148	24.417	-1.16141	0.00395	0.0358307
XLOC_010741	comp54076_c0_seq1	0-1755	Q6P859	G patch domain-containing protein 4	4e-37	healthy	diseased	157.472	57.6839	-1.44885	0.0012	0.0142267
XLOC_005294	comp48456_c0_seq1	4-2723	Q5RJY2	G2/M phase-specific E3 ubiquitin-protein ligase	5e-09	healthy	diseased	57.151	3.09504	-4.20675	5e-05	0.00102437
XLOC_010428	comp53842_c0_seq1	55-1735	Q9QZU7	Gamma-butyrobetaine dioxygenase	6e-55	healthy	diseased	3.3746	27.2514	3.01354	0.00175	0.0188214
XLOC_002248	comp41655_c0_seq1	7-1130	A6QPN6	Gamma-interferon-inducible lysosomal thiol reductase	2e-38	healthy	diseased	21.5894	109.974	2.34876	5e-05	0.00102437
XLOC_002872	comp44025_c0_seq1	0-1680	P18729	Gastrula zinc finger protein XlCGF57.1	5e-75	healthy	diseased	58.7934	23.4664	-1.32505	0.0021	0.0218692
XLOC_011903	comp55055_c0_seq1	6-1889	Q59905	Glucan 1,6-alpha-glucosidase	1e-45	healthy	diseased	34.8635	90.7536	1.38024	0.0015	0.0166656
XLOC_016251	comp58171_c0_seq2	0-3853	Q9M5A9	Glucose-6-phosphate/phosphate translocator 1, chloroplastic	7e-07	healthy	diseased	20.3295	5.13027	-1.98647	0.00045	0.00638991
XLOC_010263	comp53697_c0_seq1	0-2233	Q9CYL5	Golgi-associated plant pathogenesis-related protein 1	7e-20	healthy	diseased	15.4958	57.2756	1.88605	5e-05	0.00102437
XLOC_014083	comp56693_c0_seq1	0-2147	Q9CYL5	Golgi-associated plant pathogenesis-related protein 1	3e-16	healthy	diseased	10.3242	53.209	2.36565	0.0001	0.00188877
XLOC_016623	comp58405_c0_seq3	47-320	Q9H4G4	Golgi-associated plant pathogenesis-related protein 1	7e-16	healthy	diseased	32.0657	0	-inf	0.0018	0.0192689
XLOC_005218	comp48353_c0_seq1	0-229	P28799	Granulins	1e-12	healthy	diseased	465.495	1686.92	1.85756	0.0039	0.0354237
XLOC_005221	comp48353_c0_seq4	0-301	P23785	Granulins [Cleaved into: Acrogranin	9e-20	healthy	diseased	798.658	1834.8	1.19997	0.00195	0.0205712
XLOC_018045	comp62697_c0_seq1	46-403	O42248	Guanine nucleotide-binding protein subunit beta-2-like 1	5e-63	healthy	diseased	0	33.2865	inf	5e-05	0.00102437
XLOC_004715	comp47621_c0_seq1	0-1936	P09189	Heat shock cognate 70 kDa protein	0	healthy	diseased	0	28.5086	inf	5e-05	0.00102437
XLOC_000404	comp22201_c0_seq1	8-485	Q0J4P2	Heat shock protein 81-1	2e-56	healthy	diseased	0	13.0306	inf	0.00065	0.00878647
XLOC_007394	comp51092_c0_seq1	20-696	Q01528	Hemagglutinin/amebocyte aggregation factor	1e-30	healthy	diseased	149.066	50.3104	-1.56703	0.00225	0.022997
XLOC_007395	comp51092_c0_seq2	0-710	Q01528	Hemagglutinin/amebocyte aggregation factor	7e-32	healthy	diseased	0	509.309	inf	5e-05	0.00102437
XLOC_010576	comp53945_c0_seq1	0-1014	Q9Y5Z4	Heme-binding protein 2	5e-17	healthy	diseased	56.9651	151.705	1.41312	0.0011	0.0132809
XLOC_015775	comp57859_c0_seq2	15-616	Q9Y5Z4	Heme-binding protein 2	1e-14	healthy	diseased	353.166	1073.44	1.60382	0.0032	0.0310934
XLOC_002343	comp41957_c0_seq2	24-425	Q9Y5Z4	Heme-binding protein 2	3e-12	healthy	diseased	23.7235	0	-inf	5e-05	0.00102437
XLOC_002049	comp41116_c0_seq1	40-302	Q96RW7	Hemicentin-1	1e-07	healthy	diseased	0	40.0361	inf	0.00175	0.0188214
XLOC_017872	comp59691_c0_seq1	0-2512	Q8NDA2	Hemicentin-2	8e-27	healthy	diseased	0	34.6041	inf	5e-05	0.00102437
XLOC_014416	comp56918_c0_seq1	372-2126	Q56UJ5	Heparan-sulfate 6-O-sulfotransferase 1-A	1e-61	healthy	diseased	28.9014	7.49818	-1.94653	0.00355	0.0332523
XLOC_001938	comp40293_c0_seq1	0-600	P02707	Hepatic lectin	7e-16	healthy	diseased	71.8562	582.703	3.01958	5e-05	0.00102437
XLOC_017240	comp58786_c1_seq1	3441-4272	B3EWZ9	Hephaestin-like protein	0	healthy	diseased	34.6424	133.121	1.94213	0.00025	0.00389492
XLOC_004575	comp47403_c0_seq1	0-920	P31581	High choriolytic enzyme 2	4e-44	healthy	diseased	10.0327	59.7018	2.57307	0.0019	0.0201517
XLOC_012504	comp55516_c0_seq1	0-1454	P22844	Histone H1.0-B	1e-12	healthy	diseased	330.289	137.537	-1.2639	0.00505	0.0434912
XLOC_002179	comp41554_c0_seq1	0-795	P06897	Histone H2A type 1	8e-62	healthy	diseased	209.001	69.6465	-1.58539	0.00065	0.00878647
XLOC_017786	comp59139_c0_seq1	28-943	P35069	Histone H2B.3	3e-59	healthy	diseased	421.034	87.9226	-2.25963	5e-05	0.00102437
XLOC_006871	comp50476_c0_seq1	0-1902	Q2TBP2	Histone H4 transcription factor	2e-121	healthy	diseased	73.2759	28.681	-1.35324	0.0013	0.0150246
XLOC_003904	comp46329_c0_seq2	2-866	Q14493	Histone RNA hairpin-binding protein	8e-18	healthy	diseased	345.703	131.276	-1.39693	0.00045	0.00638991
XLOC_005067	comp48118_c0_seq1	39-1790	Q7ZTY4	Histone-binding protein RBBP7	0	healthy	diseased	345.543	149.773	-1.20609	0.0035	0.0328733
XLOC_011142	comp54436_c0_seq9	636255	Q12766	HMG domain-containing protein 3	1e-57	healthy	diseased	1.52485	22.9918	3.91438	0.00135	0.015396
XLOC_004960	comp47964_c0_seq1	0-1291	Q64317	Homeobox protein DLX-1	4e-25	healthy	diseased	34.7025	79.2505	1.19138	0.00595	0.0495702
XLOC_007035	comp50672_c0_seq1	0-1028	Q04743	Homeobox protein EMX2	3e-15	healthy	diseased	5.59862	36.9651	2.72302	0.0044	0.0389892
XLOC_003694	comp45890_c0_seq1	0-1504	Q28ZA9	Homeobox protein unplugged	1e-31	healthy	diseased	106.882	35.3417	-1.59658	0.00015	0.00264476
XLOC_017656	comp59059_c0_seq1	10-10049	Q9Y6R7	IgGFc-binding protein	2e-27	healthy	diseased	34.4852	90.355	1.38963	0.0048	0.0418346
XLOC_017796	comp59151_c0_seq1	0-1109	P86982	Insoluble matrix shell protein 1	3e-19	healthy	diseased	376.445	4.70191	-6.32305	0.0001	0.00188877
XLOC_009418	comp52980_c0_seq7	214-591	P86982	Insoluble matrix shell protein 1	9e-19	healthy	diseased	24.9625	0	-inf	0.00025	0.00389492
XLOC_009419	comp52980_c0_seq7	775-1033	P86982	Insoluble matrix shell protein 1	9e-19	healthy	diseased	50.0817	0	-inf	0.0008	0.0104554
XLOC_009412	comp52980_c0_seq1	86-693	P86982	Insoluble matrix shell protein 1	4e-32	healthy	diseased	0	15.1132	inf	5e-05	0.00102437
XLOC_009413	comp52980_c0_seq1	837-1123	P86982	Insoluble matrix shell protein 1	4e-32	healthy	diseased	0	36.1086	inf	0.00075	0.00988623
XLOC_009415	comp52980_c0_seq4	42-1037	P86982	Insoluble matrix shell protein 1	3e-20	healthy	diseased	0	8.44221	inf	5e-05	0.00102437
XLOC_013972	comp56617_c2_seq1	0-1023	Q90615	Integrin alpha-1	2e-08	healthy	diseased	93.9597	200.477	1.09332	0.00495	0.0428172
XLOC_006731	comp50297_c0_seq2	0-1377	Q90876	Interferon regulatory factor 1	1e-25	healthy	diseased	12.4055	60.7402	2.29167	0.0002	0.00331841
XLOC_018328	comp68749_c0_seq1	0-454	Q9D8C4	Interferon-induced 35 kDa protein homolog	7e-07	healthy	diseased	0	13.4233	inf	0.00085	0.0108316
XLOC_008715	comp52369_c0_seq3	1827-2304	Q9QZ85	Interferon-inducible GTPase 1	5e-43	healthy	diseased	11.4089	0	-inf	0.00025	0.00389492
XLOC_004682	comp47566_c0_seq1	0-2028	Q9QZ85	Interferon-inducible GTPase 1	2e-34	healthy	diseased	0	15.9893	inf	5e-05	0.00102437
XLOC_004833	comp47780_c0_seq2	0-1155	Q8TAC2	Josephin-2	5e-51	healthy	diseased	52.4444	18.7821	-1.48143	0.0042	0.0375792
XLOC_016124	comp58087_c0_seq4	112-324	O72756	Kelch repeat and BTB domain-containing protein 2	5e-09	healthy	diseased	0	111.994	inf	0.0001	0.00188877
XLOC_016866	comp58561_c0_seq8	1353-1762	Q9JFS4	Kelch repeat and BTB domain-containing protein 2	3e-07	healthy	diseased	0	13.6193	inf	0.0012	0.0142267
XLOC_000885	comp30907_c0_seq1	96-481	Q14145	Kelch-like ECH-associated protein 1	2e-07	healthy	diseased	0	20.3097	inf	0.00075	0.00988623
XLOC_001039	comp32712_c0_seq1	10-306	Q9Z2X8	Kelch-like ECH-associated protein 1	5e-07	healthy	diseased	27.9202	0	-inf	0.00085	0.0108316
XLOC_010489	comp53883_c0_seq5	21-571	Q69ZK5	Kelch-like protein 14	1e-10	healthy	diseased	0	27.7693	inf	5e-05	0.00102437
XLOC_008398	comp52073_c0_seq2	4-281	O94889	Kelch-like protein 18	3e-09	healthy	diseased	78.5325	0	-inf	5e-05	0.00102437
XLOC_017579	comp59006_c0_seq4	445-650	O94889	Kelch-like protein 18	2e-10	healthy	diseased	203.668	0	-inf	5e-05	0.00102437
XLOC_000662	comp27361_c0_seq2	11-300	Q6TFL4	Kelch-like protein 24	6e-07	healthy	diseased	0	23.6313	inf	0.00495	0.0428172
XLOC_014250	comp56801_c0_seq2	0-1669	Q8IXQ5	Kelch-like protein 7	1e-16	healthy	diseased	26.0461	5.36889	-2.27837	0.0018	0.0192689
XLOC_012228	comp55282_c0_seq1	262-5726	Q7T163	Kinase D-interacting substrate of 220 kDa	0	healthy	diseased	7.31243	16.4997	1.17402	0.0057	0.047718
XLOC_002123	comp41450_c0_seq1	81-1040	Q6NRW3	Kinetochore protein Spc24	7e-10	healthy	diseased	75.7929	24.8326	-1.60982	0.00235	0.0238073
XLOC_009151	comp52773_c0_seq1	0-1881	A7SMW7	L-2-hydroxyglutarate dehydrogenase, mitochondrial	0	healthy	diseased	42.9079	9.41123	-2.18879	0.0002	0.00331841
XLOC_011409	comp54666_c0_seq1	0-2210	Q5F4C4	Leucine-rich repeat protein SHOC-2	9e-44	healthy	diseased	53.7576	20.6529	-1.38012	0.00155	0.0170562
XLOC_005883	comp49254_c0_seq1	0-5635	Q5S007	Leucine-rich repeat serine/threonine-protein kinase 2	0	healthy	diseased	13.2404	5.10957	-1.37367	0.00265	0.0264578
XLOC_015732	comp57830_c0_seq1	0-1169	Q9HCJ2	Leucine-rich repeat-containing protein 4C	6e-15	healthy	diseased	31.6898	96.0465	1.59971	0.001	0.0122669
XLOC_005059	comp48107_c0_seq4	10-221	P35479	Leukocyte cysteine proteinase inhibitor 1	2e-08	healthy	diseased	63.226	948.691	3.90735	0.0049	0.0425716
XLOC_006898	comp50507_c0_seq1	0-1698	P30740	Leukocyte elastase inhibitor	4e-79	healthy	diseased	62.0741	26.5773	-1.2238	0.0039	0.0354237
XLOC_009458	comp53006_c0_seq5	937-1264	Q98919	Limbic system-associated membrane protein	2e-11	healthy	diseased	0	22.2868	inf	0.00085	0.0108316
XLOC_017767	comp59120_c0_seq1	430-6016	O00370	LINE-1 retrotransposable element ORF2 protein	0	healthy	diseased	4.65378	18.8051	2.01465	0.0003	0.0045256
XLOC_011387	comp54643_c0_seq1	0-1802	O59952	Lipase	3e-09	healthy	diseased	107.005	256.888	1.26346	0.00525	0.0447109
XLOC_000419	comp22354_c0_seq1	0-693	O59952	Lipase	2e-11	healthy	diseased	0	17.0367	inf	5e-05	0.00102437
XLOC_014054	comp56667_c0_seq2	0-1645	Q9XTR8	Lipase ZK262.3	5e-34	healthy	diseased	28.0641	6.86309	-2.0318	0.00325	0.0314243
XLOC_016498	comp58322_c2_seq1	6-1675	Q6P0C6	Lipoma HMGIC fusion partner-like 2 protein	3e-48	healthy	diseased	48.7308	181.05	1.89348	5e-05	0.00102437
XLOC_017908	comp60279_c0_seq1	7-823	Q08731	Lithostathine-2	1e-14	healthy	diseased	0	22.0189	inf	5e-05	0.00102437
XLOC_016037	comp58031_c0_seq3	133-634	Q09101	Locomotion-related protein Hikaru genki	5e-13	healthy	diseased	0	64.9436	inf	5e-05	0.00102437
XLOC_003098	comp44543_c0_seq1	0-1833	Q5F3X0	Lysocardiolipin acyltransferase 1	1e-102	healthy	diseased	45.9226	17.8259	-1.36523	0.0022	0.0226201
XLOC_003407	comp45338_c0_seq1	0-829	Q1XG90	Lysozyme 2	8e-30	healthy	diseased	21.3098	230.436	3.43478	5e-05	0.00102437
XLOC_017927	comp60580_c0_seq1	3-195	Q9PU28	Lysozyme C	3e-13	healthy	diseased	0	134.099	inf	0.00145	0.0161883
XLOC_000266	comp21058_c0_seq1	1-715	Q17005	Lysozyme c-1	3e-26	healthy	diseased	687.125	11.1579	-5.94443	5e-05	0.00102437
XLOC_012311	comp55342_c0_seq1	0-2248	P30304	M-phase inducer phosphatase 1	1e-58	healthy	diseased	142.372	62.0801	-1.19746	0.00375	0.0345391
XLOC_008215	comp51883_c0_seq1	33-1502	Q9WUB9	Macrophage receptor MARCO	2e-12	healthy	diseased	33.024	221.857	2.74804	5e-05	0.00102437
XLOC_016899	comp58587_c0_seq1	10979-12313	B3EWZ6	MAM and LDL-receptor class A domain-containing protein 2	0	healthy	diseased	0	22.1726	inf	5e-05	0.00102437
XLOC_007015	comp50651_c0_seq3	7-909	P08661	Mannose-binding protein C	4e-12	healthy	diseased	12.4579	0	-inf	5e-05	0.00102437
XLOC_013115	comp55982_c0_seq1	0-3517	O00339	Matrilin-2	3e-52	healthy	diseased	26.0117	78.6053	1.59546	0.00035	0.00518346
XLOC_014719	comp57141_c1_seq1	4384	O00339	Matrilin-2	4e-12	healthy	diseased	74.5585	1179.45	3.98359	0.00535	0.0454503
XLOC_001192	comp34584_c0_seq1	0-1470	Q174D3	Mediator of RNA polymerase II transcription subunit 19	4e-16	healthy	diseased	960.069	34.3358	-4.80535	0.00045	0.00638991
XLOC_002231	comp41625_c0_seq1	0-1570	Q7TN02	Mediator of RNA polymerase II transcription subunit 26	1e-21	healthy	diseased	352.453	151.509	-1.21802	0.003	0.0295036
XLOC_007734	comp51457_c0_seq2	31-471	Q4R8G6	Meiosis-specific with OB domain-containing protein	1e-82	healthy	diseased	0	15.6856	inf	0.0003	0.0045256
XLOC_005801	comp49153_c0_seq1	25-809	Q8K396	Meiotic nuclear division protein 1 homolog	2e-82	healthy	diseased	102.104	34.6346	-1.55975	0.002	0.0209544
XLOC_007689	comp51413_c0_seq1	56-851	Q9D1I5	Methylmalonyl-CoA epimerase, mitochondrial	1e-62	healthy	diseased	51.9711	121.855	1.22938	0.00475	0.0414513
XLOC_011204	comp54488_c0_seq1	0-2486	Q5RBZ2	Methylosome protein 50	5e-53	healthy	diseased	56.9607	26.7327	-1.09136	0.0056	0.0470236
XLOC_011301	comp54573_c0_seq1	14-1513	A7RF00	Methylthioribose-1-phosphate isomerase	1e-145	healthy	diseased	102.895	45.7939	-1.16794	0.0037	0.0341928
XLOC_006853	comp50453_c0_seq1	0-1396	A3KND5	MIF4G domain-containing protein A	8e-12	healthy	diseased	72.5599	32.5362	-1.15713	0.00525	0.0447109
XLOC_005133	comp48215_c0_seq1	0-817	Q63ZK1	Mitochondrial intermembrane space import and assembly protein 40-B	3e-43	healthy	diseased	156.06	54.1246	-1.52775	0.0006	0.00826454
XLOC_015563	comp57699_c0_seq1	0-2114	Q9UL63	Muskelin	0	healthy	diseased	35.8167	13.7892	-1.3771	0.00365	0.0338441
XLOC_004766	comp47697_c0_seq2	0-2578	Q3UR85	Myelin regulatory factor	6e-96	healthy	diseased	33.8089	3.26589	-3.37185	0.0003	0.0045256
XLOC_008928	comp52551_c3_seq10	71-603	Q863A3	Myocilin	2e-34	healthy	diseased	0	181.19	inf	5e-05	0.00102437
XLOC_010729	comp54067_c0_seq1	0-3198	B3DLH6	Myoferlin	0	healthy	diseased	5.60033	17.0604	1.60707	0.00295	0.0291157
XLOC_018537	comp77616_c0_seq1	0-406	P24733	Myosin heavy chain, striated muscle	3e-17	healthy	diseased	0	14.2877	inf	0.00175	0.0188214
XLOC_011988	comp55116_c0_seq1	0-4891	Q17LW0	Myosin-VIIa	1e-131	healthy	diseased	4.44059	14.7757	1.7344	0.0008	0.0104554
XLOC_006536	comp50054_c0_seq1	0-1153	Q147X3	N-alpha-acetyltransferase 30	3e-81	healthy	diseased	54.6671	19.8458	-1.46184	0.0056	0.0470236
XLOC_013290	comp56098_c0_seq1	6-1773	Q0V9E9	N-lysine methyltransferase KMT5A	1e-56	healthy	diseased	68.736	24.6823	-1.47759	0.00075	0.00988623
XLOC_012361	comp55379_c0_seq1	0-5363	Q9ULI1	NACHT and WD repeat domain-containing protein 2	4e-111	healthy	diseased	23.0946	9.57564	-1.27011	0.00435	0.0386455
XLOC_000674	comp27671_c1_seq1	0-1592	Q86W24	NACHT, LRR and PYD domains-containing protein 14	1e-05	healthy	diseased	0	8.91884	inf	5e-05	0.00102437
XLOC_017777	comp59128_c0_seq1	646268	A6QLE5	NACHT, LRR and PYD domains-containing protein 3	3e-30	healthy	diseased	4.48378	14.5176	1.69502	0.00355	0.0332523
XLOC_014578	comp57029_c0_seq2	786-1396	Q96PH1	NADPH oxidase 5	5e-122	healthy	diseased	10.5071	0	-inf	5e-05	0.00102437
XLOC_013565	comp56311_c0_seq1	83-5265	O15943	Neural-cadherin	1e-134	healthy	diseased	6.12666	16.3719	1.41805	0.00225	0.022997
XLOC_006379	comp49879_c0_seq4	2-1043	Q96JN8	Neuralized-like protein 4	1e-07	healthy	diseased	0	9.38427	inf	5e-05	0.00102437
XLOC_007764	comp51477_c0_seq1	0-1371	Q94887	Neurexin-4	1e-31	healthy	diseased	72.5628	20.3424	-1.83474	0.00055	0.00762918
XLOC_002141	comp41479_c0_seq2	0-203	Q94887	Neurexin-4	4e-07	healthy	diseased	0	294.746	inf	5e-05	0.00102437
XLOC_001735	comp39010_c0_seq1	40-677	P42325	Neurocalcin homolog	2e-09	healthy	diseased	0	20.523	inf	5e-05	0.00102437
XLOC_003629	comp45777_c0_seq1	27-725	O14594	Neurocan core protein	2e-15	healthy	diseased	6.01613	90.7373	3.91479	0.00525	0.0447109
XLOC_003930	comp46382_c0_seq1	0-1268	Q64289	Neurogenic differentiation factor 1	2e-13	healthy	diseased	130.947	28.8962	-2.18003	5e-05	0.00102437
XLOC_017094	comp58691_c0_seq1	0-1536	P20241	Neuroglian	4e-11	healthy	diseased	39.4301	12.254	-1.68604	0.00365	0.0338441
XLOC_017910	comp60305_c0_seq1	18-224	A5GZY1	Neuromacin-like protein	5e-06	healthy	diseased	0	78.1865	inf	0.00185	0.0196971
XLOC_012366	comp55385_c0_seq1	2581-2920	P54131	Neuronal acetylcholine receptor subunit alpha-7	8e-62	healthy	diseased	0	30.3841	inf	5e-05	0.00102437
XLOC_000912	comp31223_c0_seq1	0-318	O70340	Neuronal pentraxin-2	2e-23	healthy	diseased	16.7612	0	-inf	0.0034	0.0325776
XLOC_012582	comp55582_c0_seq20	5-208	P28824	Neuropilin-1	1e-14	healthy	diseased	0	114.095	inf	0.0002	0.00331841
XLOC_017725	comp59094_c0_seq1	1816505	Q8R151	NFX1-type zinc finger-containing protein 1	0	healthy	diseased	10.8366	31.4095	1.53529	0.006	0.0497762
XLOC_015002	comp57329_c0_seq1	0-1981	Q6NZ07	Nicalin-1	8e-162	healthy	diseased	104.841	49.2593	-1.08974	0.0037	0.0341928
XLOC_013718	comp56415_c0_seq1	98-2830	Q9EPA7	Nicotinamide/nicotinic acid mononucleotide adenylyltransferase 1	9e-78	healthy	diseased	4.90056	21.6286	2.14193	0.00225	0.022997
XLOC_008935	comp52551_c3_seq5	1867-3359	Q99784	Noelin	1e-41	healthy	diseased	0	79.7229	inf	5e-05	0.00102437
XLOC_018066	comp63047_c0_seq1	10-210	Q99784	Noelin	2e-10	healthy	diseased	0	150.821	inf	5e-05	0.00102437
XLOC_006496	comp50011_c0_seq1	4-1100	Q3T0X7	Non-structural maintenance of chromosomes element 1 homolog	7e-52	healthy	diseased	100.825	38.8147	-1.37717	0.002	0.0209544
XLOC_015902	comp57937_c1_seq10	18-822	Q14978	Nucleolar and coiled-body phosphoprotein 1	3e-28	healthy	diseased	82.284	25.9413	-1.66536	0.0051	0.0437851
XLOC_018636	comp9942_c0_seq1	0-418	Q9NLA3	Nucleoplasmin-like protein ANO39	6e-06	healthy	diseased	0	14.7542	inf	0.00125	0.0145566
XLOC_005981	comp49379_c0_seq1	0-1019	Q8T6Z0	Obelin	5e-14	healthy	diseased	36.8708	116.564	1.66057	0.0003	0.0045256
XLOC_015103	comp57413_c1_seq1	0-2209	Q9VCZ3	Octopamine receptor beta-1R	1e-29	healthy	diseased	17.1358	53.4745	1.64184	0.0001	0.00188877
XLOC_008933	comp52551_c3_seq3	1865-3473	A4IIT5	Olfactomedin-like protein 2A	1e-41	healthy	diseased	9.18071	243.956	4.73187	5e-05	0.00102437
XLOC_002812	comp43897_c0_seq1	15-473	Q8BHP7	Olfactomedin-like protein 2A	3e-06	healthy	diseased	23.6663	0	-inf	5e-05	0.00102437
XLOC_009776	comp53286_c0_seq1	45-1438	A2VE52	Oligoribonuclease, mitochondrial	2e-80	healthy	diseased	48.5717	17.1168	-1.5047	0.00345	0.0328733
XLOC_015926	comp57954_c0_seq2	1099-1902	Q29RU2	Oncoprotein-induced transcript 3 protein	3e-17	healthy	diseased	9.03861	0	-inf	5e-05	0.00102437
XLOC_014412	comp56915_c0_seq4	0-1233	Q6V0K7	Oncoprotein-induced transcript 3 protein	3e-19	healthy	diseased	0	20.9583	inf	5e-05	0.00102437
XLOC_015525	comp57660_c0_seq5	510-1003	Q6V0K7	Oncoprotein-induced transcript 3 protein	1e-19	healthy	diseased	0	31.692	inf	5e-05	0.00102437
XLOC_008756	comp52403_c0_seq1	0-1893	Q9VCA2	Organic cation transporter protein	7e-73	healthy	diseased	81.2038	22.3715	-1.85988	5e-05	0.00102437
XLOC_001024	comp32538_c0_seq1	3-993	P52947	Pancreas/duodenum homeobox protein 1	3e-25	healthy	diseased	317.549	118.154	-1.42631	0.0004	0.00582387
XLOC_009235	comp52859_c0_seq11	2-784	P55259	Pancreatic secretory granule membrane major glycoprotein GP2	7e-14	healthy	diseased	0	253.153	inf	5e-05	0.00102437
XLOC_009239	comp52859_c0_seq17	1-297	P25291	Pancreatic secretory granule membrane major glycoprotein GP2	7e-12	healthy	diseased	25.5295	0	-inf	0.0012	0.0142267
XLOC_003771	comp46036_c0_seq1	0-211	P25291	Pancreatic secretory granule membrane major glycoprotein GP2	4e-16	healthy	diseased	0	657.249	inf	5e-05	0.00102437
XLOC_009237	comp52859_c0_seq15	1-331	P25291	Pancreatic secretory granule membrane major glycoprotein GP2	3e-14	healthy	diseased	0	32.444	inf	5e-05	0.00102437
XLOC_009241	comp52859_c0_seq21	4-291	P25291	Pancreatic secretory granule membrane major glycoprotein GP2	5e-12	healthy	diseased	0	39.3736	inf	0.00075	0.00988623
XLOC_009236	comp52859_c0_seq12	0-275	P19218	Pancreatic secretory granule membrane major glycoprotein GP2	1e-24	healthy	diseased	0	53.9102	inf	0.00025	0.00389492
XLOC_018086	comp63421_c0_seq1	2-259	P19218	Pancreatic secretory granule membrane major glycoprotein GP2	2e-07	healthy	diseased	0	49.2391	inf	0.0004	0.00582387
XLOC_008134	comp51821_c0_seq2	0-315	P51874	Peridinin-chlorophyll a-binding protein, chloroplastic	3e-37	healthy	diseased	0	63.0038	inf	5e-05	0.00102437
XLOC_005384	comp48618_c0_seq1	0-1163	P0C8G6	Perivitellin-2 67 kDa subunit	3e-20	healthy	diseased	188.824	72.8793	-1.37346	0.0025	0.0251239
XLOC_013181	comp56025_c0_seq3	489-1114	P0C8G6	Perivitellin-2 67 kDa subunit	5e-16	healthy	diseased	0	14.6257	inf	5e-05	0.00102437
XLOC_004411	comp47140_c1_seq1	0-715	Q01603	Peroxidase	2e-15	healthy	diseased	30.1392	102.366	1.76402	0.0019	0.0201517
XLOC_009656	comp53180_c0_seq1	0-3348	Q9VZZ4	Peroxidasin	3e-116	healthy	diseased	19.1167	82.5309	2.1101	5e-05	0.00102437
XLOC_007322	comp50999_c0_seq1	0-2947	Q92626	Peroxidasin homolog	5e-89	healthy	diseased	16.6095	163.907	3.30279	5e-05	0.00102437
XLOC_013731	comp56426_c0_seq1	5-279	Q92626	Peroxidasin homolog	4e-06	healthy	diseased	0	48.0514	inf	0.00045	0.00638991
XLOC_000311	comp21196_c0_seq1	0-1334	P04977	Pertussis toxin subunit 1	5e-21	healthy	diseased	0	35.1206	inf	5e-05	0.00102437
XLOC_012711	comp55686_c0_seq3	4-503	Q28G26	Phosphatidylinositol 4-kinase type 2-beta	4e-160	healthy	diseased	19.3318	0	-inf	5e-05	0.00102437
XLOC_000555	comp25278_c0_seq1	0-802	Q4WAZ9	PKS-NRPS hybrid synthetase psoA	1e-12	healthy	diseased	0	10.1863	inf	5e-05	0.00102437
XLOC_006501	comp50017_c0_seq2	11-1089	Q9NZF1	Placenta-specific gene 8 protein	3e-09	healthy	diseased	7.1714	71.1541	3.31062	0.00055	0.00762918
XLOC_002779	comp43816_c0_seq1	122-1674	Q28I85	POC1 centriolar protein homolog A	0	healthy	diseased	50.3588	20.689	-1.28338	0.00445	0.0393564
XLOC_017735	comp59100_c1_seq1	1984-3581	Q2EMV9	Poly [ADP-ribose] polymerase 14	8e-40	healthy	diseased	8.90802	34.5276	1.95457	0.00155	0.0170562
XLOC_010362	comp53779_c1_seq7	34-217	Q2EMV9	Poly [ADP-ribose] polymerase 14	3e-24	healthy	diseased	0	118.137	inf	0.0033	0.031774
XLOC_013000	comp55893_c0_seq1	51-517	Q2EMV9	Poly [ADP-ribose] polymerase 14	8e-40	healthy	diseased	0	44.3357	inf	5e-05	0.00102437
XLOC_017601	comp59021_c0_seq5	5-245	Q460N5	Poly [ADP-ribose] polymerase 14	5e-21	healthy	diseased	0	61.93	inf	0.00095	0.0117266
XLOC_005367	comp48595_c0_seq1	0-1852	O64411	Polyamine oxidase	9e-50	healthy	diseased	46.6643	12.7423	-1.87269	0.0005	0.00702037
XLOC_008844	comp52485_c0_seq3	0-228	P23398	Polyubiquitin [Cleaved into: Ubiquitin]	1e-46	healthy	diseased	7311.79	2204.1	-1.73004	0.0001	0.00188877
XLOC_000458	comp23319_c0_seq1	4-450	P0CG60	Polyubiquitin-B [Cleaved into: Ubiquitin]	3e-98	healthy	diseased	0	59.3258	inf	5e-05	0.00102437
XLOC_004919	comp47903_c0_seq1	0-757	Q32KN9	PRELI domain-containing protein 1, mitochondrial	7e-51	healthy	diseased	108.098	45.2551	-1.25618	0.00525	0.0447109
XLOC_016836	comp58545_c0_seq2	2646-2848	Q9DBN9	Probable ATP-dependent RNA helicase DDX59	0	healthy	diseased	71.5473	0	-inf	0.00155	0.0170562
XLOC_013146	comp56005_c0_seq2	386-765	Q20719	Probable NADH dehydrogenase [ubiquinone] flavoprotein 2, mitochondrial	1e-42	healthy	diseased	22.4255	0	-inf	5e-05	0.00102437
XLOC_003198	comp44773_c1_seq4	498-898	Q55E72	Probable polyketide synthase 1	6e-11	healthy	diseased	0	13.3649	inf	0.0035	0.0328733
XLOC_011196	comp54481_c0_seq1	0-3275	Q0DXS3	Probable RNA-dependent RNA polymerase 1	8e-62	healthy	diseased	6.19256	16.4879	1.4128	0.0049	0.0425716
XLOC_017592	comp59010_c0_seq1	661425	Q5U367	Procollagen-lysine,2-oxoglutarate 5-dioxygenase 3	0	healthy	diseased	31.7419	70.7143	1.15561	0.00405	0.0365694
XLOC_017251	comp58794_c0_seq1	0-984	Q9W735	Prominin-1-A	2e-34	healthy	diseased	0	19.324	inf	5e-05	0.00102437
XLOC_017252	comp58794_c0_seq1	1100-1736	Q9W735	Prominin-1-A	2e-34	healthy	diseased	0	13.3037	inf	5e-05	0.00102437
XLOC_007687	comp51410_c0_seq2	0-1477	Q28IJ3	Prostamide/prostaglandin F synthase	8e-53	healthy	diseased	63.7335	2.26232	-4.81618	0.00165	0.0180414
XLOC_002734	comp43663_c0_seq1	12-623	Q9ESD1	Prostasin	2e-18	healthy	diseased	0	19.8062	inf	5e-05	0.00102437
XLOC_017535	comp58981_c0_seq8	0-568	O77503	Protein argonaute-2	3e-82	healthy	diseased	0	13.515	inf	0.0001	0.00188877
XLOC_009564	comp53108_c0_seq1	713015	Q8NFT6	Protein DBF4 homolog B	3e-24	healthy	diseased	61.4999	28.0193	-1.13416	0.00455	0.0400865
XLOC_015672	comp57786_c0_seq1	31-2058	Q58A42	Protein DD3-3	2e-44	healthy	diseased	13.8103	41.8586	1.59978	0.00125	0.0145566
XLOC_006133	comp49572_c0_seq1	0-3990	Q6R5J2	Protein dispatched homolog 1	4e-41	healthy	diseased	3.4882	12.8474	1.88092	0.00245	0.0246394
XLOC_011860	comp55028_c0_seq1	35-3204	Q6R5J2	Protein dispatched homolog 1	7e-21	healthy	diseased	4.24858	16.6934	1.97422	0.00285	0.0281892
XLOC_015444	comp57614_c0_seq1	18-3232	A0A1F4	Protein eyes shut	3e-13	healthy	diseased	15.5321	44.0368	1.50345	0.00065	0.00878647
XLOC_010111	comp53586_c0_seq1	0-1390	Q8N0U4	Protein FAM185A	7e-22	healthy	diseased	49.6208	16.4158	-1.59586	0.00275	0.0273374
XLOC_005845	comp49211_c0_seq1	0-1229	Q8K2D0	Protein FAM199X	1e-20	healthy	diseased	219.641	83.8759	-1.38882	0.0006	0.00826454
XLOC_003878	comp46271_c0_seq1	0-1013	P58499	Protein FAM3B	2e-06	healthy	diseased	81.0922	219.819	1.43868	0.00145	0.0161883
XLOC_010028	comp53511_c0_seq1	0-2575	Q6IE82	Protein Jade-3	3e-128	healthy	diseased	71.3767	34.463	-1.05041	0.006	0.0497762
XLOC_006543	comp50061_c0_seq1	0-1083	P82147	Protein lethal	4e-13	healthy	diseased	113.65	44.3112	-1.35886	0.00255	0.0255333
XLOC_008781	comp52419_c0_seq1	0-3294	Q0KHY3	Protein mesh	2e-79	healthy	diseased	5.48544	18.5477	1.75756	0.0024	0.0242072
XLOC_017597	comp59018_c0_seq1	0-1459	Q9VQ62	Protein NPC2 homolog	1e-12	healthy	diseased	321.392	139.629	-1.20273	0.00285	0.0281892
XLOC_005071	comp48125_c1_seq1	1-531	Q9VQ62	Protein NPC2 homolog	7e-08	healthy	diseased	13.9854	103.456	2.88702	0.0033	0.031774
XLOC_001927	comp40209_c0_seq1	1-252	Q9M390	Protein NRT1/ PTR FAMILY 8.1	2e-08	healthy	diseased	0	141.904	inf	5e-05	0.00102437
XLOC_002834	comp43949_c0_seq1	1-300	Q9LFB8	Protein NRT1/ PTR FAMILY 8.2	2e-20	healthy	diseased	0	107.683	inf	5e-05	0.00102437
XLOC_013986	comp56623_c0_seq1	0-1938	Q5HZV9	Protein phosphatase 1 regulatory subunit 7	5e-27	healthy	diseased	26.1412	8.22009	-1.6691	0.00385	0.0352248
XLOC_010745	comp54079_c0_seq1	0-2356	Q99K43	Protein regulator of cytokinesis 1	5e-69	healthy	diseased	38.0027	13.0241	-1.54491	0.00145	0.0161883
XLOC_011637	comp54860_c0_seq1	20-3905	P43125	Protein retinal degeneration B	2e-165	healthy	diseased	9.2114	21.4899	1.22216	0.0044	0.0389892
XLOC_004670	comp47538_c0_seq1	0-1391	O44252	Protein rolling stone	5e-12	healthy	diseased	38.2747	10.512	-1.86436	0.00175	0.0188214
XLOC_013055	comp55933_c0_seq1	0-4116	Q80TS8	Protein sel-1 homolog 3	2e-100	healthy	diseased	30.8684	10.6575	-1.53426	0.0007	0.00934327
XLOC_013639	comp56360_c0_seq2	0-2215	Q58EX2	Protein sidekick-2	4e-14	healthy	diseased	34.9067	76.6931	1.13559	0.00375	0.0345391
XLOC_006191	comp49650_c0_seq3	17-296	Q58EX2	Protein sidekick-2	7e-08	healthy	diseased	0	35.3629	inf	0.0008	0.0104554
XLOC_007085	comp50728_c0_seq1	0-1872	Q4R707	Protein spire homolog 1	9e-07	healthy	diseased	79.2172	30.868	-1.3597	0.0022	0.0226201
XLOC_005377	comp48609_c0_seq1	0-1286	Q8AVX5	Protein XRP2	8e-131	healthy	diseased	59.0985	23.2116	-1.34827	0.00405	0.0365694
XLOC_005803	comp49154_c0_seq2	21-1242	O60688	Protein yippee-like 1	7e-55	healthy	diseased	95.1838	233.73	1.29606	0.00175	0.0188214
XLOC_009023	comp52630_c0_seq1	0-887	P07949	Proto-oncogene tyrosine-protein kinase receptor Ret	4e-32	healthy	diseased	23.9896	76.9138	1.68083	0.00235	0.0238073
XLOC_017697	comp59083_c0_seq1	59-11450	Q6V0I7	Protocadherin Fat 4	0	healthy	diseased	20.4934	46.1166	1.17013	0.0058	0.0484669
XLOC_012847	comp55789_c0_seq1	0-2397	Q5BLE8	Putative all-trans-retinol 13,14-reductase	0	healthy	diseased	66.1462	31.4557	-1.07234	0.0052	0.0444774
XLOC_011986	comp55114_c0_seq2	0-1807	P54145	Putative ammonium transporter 1	8e-99	healthy	diseased	55.7487	17.4796	-1.67326	0.0005	0.00702037
XLOC_011213	comp54496_c0_seq3	20-901	Q0Q028	Putative defense protein 3	1e-12	healthy	diseased	36.2002	114.094	1.65615	0.0021	0.0218692
XLOC_003537	comp45598_c1_seq1	43-250	C6KTD2	Putative histone-lysine N-methyltransferase 1	7e-11	healthy	diseased	63.0645	0	-inf	0.00255	0.0255333
XLOC_011278	comp54555_c0_seq1	0-3073	Q9NQX0	Putative histone-lysine N-methyltransferase PRDM6	2e-79	healthy	diseased	42.4819	126.731	1.57685	5e-05	0.00102437
XLOC_012045	comp55152_c0_seq11	36-789	O04533	Putative L-type lectin-domain containing receptor kinase V.2	2e-11	healthy	diseased	0	13.6793	inf	5e-05	0.00102437
XLOC_002128	comp41457_c0_seq1	0-959	Q91FT7	Putative methyltransferase 235L	2e-11	healthy	diseased	59.7354	18.3418	-1.70345	0.00325	0.0314243
XLOC_016396	comp58253_c0_seq4	4-1265	Q3TCN2	Putative phospholipase B-like 2	1e-110	healthy	diseased	34.1241	6.34075	-2.42807	0.00255	0.0255333
XLOC_014086	comp56695_c0_seq14	946346	Q19981	Putative protein tag-53	2e-99	healthy	diseased	19.6593	45.9867	1.22601	0.00115	0.0137283
XLOC_001877	comp39888_c0_seq1	0-1335	Q9HH99	Pyrroline-5-carboxylate reductase	1e-72	healthy	diseased	207.046	80.4123	-1.36447	0.00105	0.0127892
XLOC_007260	comp50937_c0_seq1	0-1197	P39315	Quinone oxidoreductase 2	6e-10	healthy	diseased	28.9715	78.9121	1.44561	0.00095	0.0117266
XLOC_017603	comp59022_c0_seq3	1231752	Q8TEU7	Rap guanine nucleotide exchange factor 6	6e-159	healthy	diseased	8.9788	20.4502	1.18752	0.0045	0.0397222
XLOC_014978	comp57315_c2_seq2	59-1446	P48148	Ras-like GTP-binding protein Rho1	2e-46	healthy	diseased	85.2972	32.3972	-1.39663	0.0045	0.0397222
XLOC_010669	comp54017_c1_seq1	0-1954	Q64487	Receptor-type tyrosine-protein phosphatase delta	3e-76	healthy	diseased	8.38783	33.0596	1.9787	0.00085	0.0108316
XLOC_017085	comp58686_c0_seq2	664-3121	A4IFW2	Receptor-type tyrosine-protein phosphatase F	2e-130	healthy	diseased	11.8274	33.6889	1.51014	0.00085	0.0108316
XLOC_004727	comp47635_c0_seq1	0-1375	Q99J62	Replication factor C subunit 4	6e-151	healthy	diseased	64.1892	25.3246	-1.34179	0.00405	0.0365694
XLOC_013727	comp56424_c1_seq1	8-1329	Q9UL19	Retinoic acid receptor responder protein 3	5e-11	healthy	diseased	19.3008	68.0976	1.81895	0.00265	0.0264578
XLOC_007533	comp51257_c0_seq1	46-1291	Q9ERI6	Retinol dehydrogenase 14	6e-72	healthy	diseased	2.52037	33.4465	3.73015	0.0059	0.0492131
XLOC_016635	comp58411_c0_seq1	1394894	P04323	Retrovirus-related Pol polyprotein from transposon 17.6 [Includes: Protease	5e-109	healthy	diseased	10.8835	58.8678	2.43534	5e-05	0.00102437
XLOC_016582	comp58378_c0_seq1	86-5746	P20825	Retrovirus-related Pol polyprotein from transposon 297 [Includes: Protease	3e-97	healthy	diseased	16.4417	66.1585	2.00857	0.00525	0.0447109
XLOC_012558	comp55556_c0_seq1	0-4286	P10978	Retrovirus-related Pol polyprotein from transposon TNT 1-94 [Includes: Protease	1e-135	healthy	diseased	41.7856	114.697	1.45675	0.00115	0.0137283
XLOC_007098	comp50743_c0_seq1	0-1089	Q5RCE6	Ribosomal L1 domain-containing protein 1	6e-46	healthy	diseased	92.2259	32.7923	-1.49181	0.00145	0.0161883
XLOC_010032	comp53517_c0_seq1	1054-1790	Q5RA17	Ribosomal RNA-processing protein 7 homolog A	1e-57	healthy	diseased	72.0642	17.5037	-2.04162	0.0034	0.0325776
XLOC_005813	comp49167_c0_seq1	14-1308	Q9H7B2	Ribosome production factor 2 homolog	2e-85	healthy	diseased	71.2946	31.1788	-1.19323	0.0058	0.0484669
XLOC_003275	comp44988_c0_seq1	0-1491	Q9H0Z9	RNA-binding protein 38	1e-30	healthy	diseased	437.377	169.819	-1.36488	0.0018	0.0192689
XLOC_000418	comp22351_c0_seq1	0-686	P21329	RNA-directed DNA polymerase from mobile element jockey	8e-07	healthy	diseased	0	9.44121	inf	5e-05	0.00102437
XLOC_006952	comp50572_c0_seq1	0-1531	Q499P8	RUS1 family protein C16orf58 homolog	1e-94	healthy	diseased	43.3216	15.3221	-1.49947	0.00325	0.0314243
XLOC_006189	comp49648_c0_seq1	0-1509	Q13309	S-phase kinase-associated protein 2	7e-52	healthy	diseased	83.5143	32.7619	-1.35	0.0022	0.0226201
XLOC_012409	comp55423_c2_seq4	36-948	Q9JLC8	Sacsin	2e-20	healthy	diseased	0	8.95636	inf	5e-05	0.00102437
XLOC_007923	comp51631_c0_seq13	1-291	Q2VLG6	Scavenger receptor cysteine-rich type 1 protein M130	4e-31	healthy	diseased	41.59	434.289	3.38435	0.0039	0.0354237
XLOC_003603	comp45725_c0_seq3	0-804	Q7Z7L1	Schlafen family member 11	6e-20	healthy	diseased	0	10.8881	inf	5e-05	0.00102437
XLOC_004846	comp47796_c0_seq1	0-3043	Q8BTY8	Sec1 family domain-containing protein 2	5e-94	healthy	diseased	103.323	6.1765	-4.06423	5e-05	0.00102437
XLOC_016041	comp58031_c0_seq8	103-591	Q7TSK2	Seizure protein 6	2e-06	healthy	diseased	0	14.815	inf	5e-05	0.00102437
XLOC_009717	comp53233_c0_seq8	7-237	Q9NUV7	Serine palmitoyltransferase 3	1e-09	healthy	diseased	60.8766	0	-inf	0.00055	0.00762918
XLOC_011123	comp54420_c0_seq1	0-1487	P51955	Serine/threonine-protein kinase Nek2	1e-112	healthy	diseased	38.7639	12.4459	-1.63905	0.00385	0.0352248
XLOC_013517	comp56275_c1_seq3	651-1094	Q8N165	Serine/threonine-protein kinase PDIK1L	3e-32	healthy	diseased	0	25.1598	inf	5e-05	0.00102437
XLOC_013518	comp56275_c1_seq4	400-875	Q32PP3	Serine/threonine-protein kinase pdik1l	4e-30	healthy	diseased	0	14.6941	inf	0.00045	0.00638991
XLOC_016740	comp58479_c0_seq1	0-2624	Q07832	Serine/threonine-protein kinase PLK1	0	healthy	diseased	171.155	61.0006	-1.48841	0.00085	0.0108316
XLOC_010558	comp53932_c0_seq11	2-276	O75460	Serine/threonine-protein kinase/endoribonuclease IRE1	8e-11	healthy	diseased	0	95.1008	inf	5e-05	0.00102437
XLOC_012954	comp55869_c0_seq11	41-262	Q921I1	Serotransferrin	4e-06	healthy	diseased	181.169	922.511	2.34823	0.0042	0.0375792
XLOC_012957	comp55869_c0_seq16	29-916	P80426	Serotransferrin-1	8e-37	healthy	diseased	96.9152	381.366	1.97638	0.0001	0.00188877
XLOC_012956	comp55869_c0_seq14	59-1252	P80426	Serotransferrin-1	2e-39	healthy	diseased	0	106.916	inf	5e-05	0.00102437
XLOC_012955	comp55869_c0_seq13	842-1360	P80429	Serotransferrin-2	5e-39	healthy	diseased	164.817	21.3689	-2.94728	0.0017	0.0184855
XLOC_013895	comp56562_c0_seq1	0-2393	O94256	SET domain and MYND-type zinc finger protein 6	2e-06	healthy	diseased	57.6378	21.3173	-1.43499	0.00055	0.00762918
XLOC_009423	comp52983_c0_seq2	49-720	P18503	Short-chain collagen C4	1e-12	healthy	diseased	0	35.9453	inf	5e-05	0.00102437
XLOC_014135	comp56724_c0_seq8	0-2065	O76094	Signal recognition particle subunit SRP72	1e-141	healthy	diseased	103.596	47.075	-1.13793	0.0031	0.0302497
XLOC_001722	comp38961_c0_seq2	0-437	C1KIZ4	Small cysteine-rich protein 5	3e-26	healthy	diseased	0	20.401	inf	0.00025	0.00389492
XLOC_014991	comp57323_c0_seq1	0-3689	S4R2P9	Sodium/calcium exchanger 3	7e-77	healthy	diseased	30.3848	104.822	1.78652	5e-05	0.00102437
XLOC_009932	comp53434_c0_seq1	0-2053	Q9WTN6	Solute carrier family 22 member 21	2e-47	healthy	diseased	38.235	8.27761	-2.20761	0.0005	0.00702037
XLOC_010527	comp53909_c0_seq1	0-2329	Q70BM6	Solute carrier family 22 member 8	3e-76	healthy	diseased	38.9215	84.089	1.11135	0.00555	0.0467747
XLOC_016141	comp58095_c0_seq1	907-5319	Q92673	Sortilin-related receptor	4e-73	healthy	diseased	42.0884	97.9079	1.218	0.00185	0.0196971
XLOC_004997	comp48024_c0_seq1	0-2692	P16065	Speract receptor	8e-11	healthy	diseased	113.891	347.788	1.61055	0.00055	0.00762918
XLOC_010704	comp54045_c0_seq2	92-5060	I1RNL0	Sphingolipid C9-methyltransferase 2	3e-109	healthy	diseased	41.7677	18.1583	-1.20176	0.00155	0.0170562
XLOC_009033	comp52639_c0_seq2	1002-1569	Q8IWX5	Sphingosine-1-phosphate phosphatase 2	1e-16	healthy	diseased	0	11.51	inf	0.00015	0.00264476
XLOC_011730	comp54922_c0_seq1	432-3071	Q5RE47	Spliceosome RNA helicase DDX39B	2e-131	healthy	diseased	20.3174	53.2802	1.39089	0.00085	0.0108316
XLOC_012099	comp55196_c0_seq1	852-7657	Q9NY15	Stabilin-1	5e-06	healthy	diseased	6.44143	18.2894	1.50555	0.00075	0.00988623
XLOC_016778	comp58518_c0_seq15	5-1007	O73853	Steroid 17-alpha-hydroxylase/17,20 lyase	1e-45	healthy	diseased	107.292	12.3806	-3.11539	0.0001	0.00188877
XLOC_017952	comp61160_c0_seq1	0-1219	Q92113	Steroid 17-alpha-hydroxylase/17,20 lyase	3e-08	healthy	diseased	10.6206	0	-inf	5e-05	0.00102437
XLOC_016943	comp58612_c0_seq2	245-1428	Q5R7B4	Stimulated by retinoic acid gene 6 protein homolog	2e-23	healthy	diseased	0	12.2414	inf	5e-05	0.00102437
XLOC_006746	comp50316_c0_seq1	0-867	P22629	Streptavidin	3e-22	healthy	diseased	51.6871	194.732	1.91361	5e-05	0.00102437
XLOC_001536	comp37934_c0_seq1	0-857	Q53533	Streptavidin-V2	2e-16	healthy	diseased	168.002	1021.47	2.6041	0.00565	0.0473858
XLOC_005145	comp48236_c0_seq1	0-853	P83515	Struthiocalcin-2	9e-09	healthy	diseased	373.016	2155.8	2.53092	0.00025	0.00389492
XLOC_016072	comp58056_c0_seq2	327-2303	Q8K2B3	Succinate dehydrogenase [ubiquinone] flavoprotein subunit, mitochondrial	0	healthy	diseased	22.4942	4.32677	-2.37819	0.00165	0.0180414
XLOC_016071	comp58056_c0_seq1	0-2608	Q8K2B3	Succinate dehydrogenase [ubiquinone] flavoprotein subunit, mitochondrial	0	healthy	diseased	20.421	44.6539	1.12873	0.0047	0.0411975
XLOC_006418	comp49921_c0_seq2	4-246	Q70E20	Sushi, nidogen and EGF-like domain-containing protein 1	2e-07	healthy	diseased	0	63.7747	inf	0.0002	0.00331841
XLOC_007252	comp50927_c0_seq1	0-1128	P0C6B8	Sushi, von Willebrand factor type A, EGF and pentraxin domain-containing protein 1	3e-15	healthy	diseased	3644.53	542.593	-2.74779	0.0003	0.0045256
XLOC_017342	comp58856_c0_seq1	0-7404	P0C6B8	Sushi, von Willebrand factor type A, EGF and pentraxin domain-containing protein 1	2e-32	healthy	diseased	10.0429	28.0484	1.48175	0.00035	0.00518346
XLOC_017267	comp58801_c1_seq5	1482886	P0C6B8	Sushi, von Willebrand factor type A, EGF and pentraxin domain-containing protein 1	3e-128	healthy	diseased	11.2486	34.8906	1.6331	0.00015	0.00264476
XLOC_014392	comp56905_c0_seq1	0-7291	P0C6B8	Sushi, von Willebrand factor type A, EGF and pentraxin domain-containing protein 1	0	healthy	diseased	7.07962	26.6585	1.91285	5e-05	0.00102437
XLOC_015371	comp57565_c0_seq17	0-573	P0C6B8	Sushi, von Willebrand factor type A, EGF and pentraxin domain-containing protein 1	2e-07	healthy	diseased	0	21.2267	inf	5e-05	0.00102437
XLOC_001442	comp37459_c0_seq1	103-1168	A2AVA0	Sushi, von Willebrand factor type A, EGF and pentraxin domain-containing protein 1	3e-10	healthy	diseased	583.836	15.0258	-5.28005	5e-05	0.00102437
XLOC_017450	comp58921_c0_seq8	50-417	A2AVA0	Sushi, von Willebrand factor type A, EGF and pentraxin domain-containing protein 1	7e-13	healthy	diseased	0	42.5237	inf	5e-05	0.00102437
XLOC_010293	comp53722_c0_seq1	6-1861	Q4LDE5	Sushi, von Willebrand factor type A, EGF and pentraxin domain-containing protein 1	2e-14	healthy	diseased	19.8467	4.73575	-2.06724	0.00415	0.0372043
XLOC_016035	comp58031_c0_seq2a	70-716	Q4LDE5	Sushi, von Willebrand factor type A, EGF and pentraxin domain-containing protein 1	2e-38	healthy	diseased	0	34.9456	inf	5e-05	0.00102437
XLOC_016036	comp58031_c0_seq2	840-1484	Q4LDE5	Sushi, von Willebrand factor type A, EGF and pentraxin domain-containing protein 1	2e-38	healthy	diseased	0	57.4327	inf	5e-05	0.00102437
XLOC_013312	comp56122_c0_seq1	0-868	Q08DM6	Synapse differentiation-inducing gene protein 1	2e-07	healthy	diseased	0	13.2793	inf	5e-05	0.00102437
XLOC_001386	comp36708_c0_seq1	0-598	Q3T0E2	Synaptonemal complex protein 3	7e-24	healthy	diseased	0	12.5594	inf	5e-05	0.00102437
XLOC_010274	comp53707_c0_seq2	56-1345	P20488	Synaptophysin	1e-32	healthy	diseased	0	14.7025	inf	5e-05	0.00102437
XLOC_004664	comp47531_c0_seq1	2-1877	Q9R0N3	Synaptotagmin-11	3e-26	healthy	diseased	27.1649	87.2926	1.68411	5e-05	0.00102437
XLOC_010727	comp54065_c0_seq1	35096	O43581	Synaptotagmin-7	4e-20	healthy	diseased	3.11281	16.0064	2.36236	0.0041	0.0369482
XLOC_011117	comp54412_c0_seq1	0-1809	O75529	TAF5-like RNA polymerase II p300/CBP-associated factor-associated factor 65 kDa subunit 5L	2e-101	healthy	diseased	70.1368	23.244	-1.59332	0.0003	0.0045256
XLOC_001079	comp33150_c0_seq1	0-636	Q6PFX9	Tankyrase-1	3e-09	healthy	diseased	0	11.2826	inf	5e-05	0.00102437
XLOC_013794	comp56470_c0_seq1	88-2258	Q5UE94	TATA box-binding protein-like protein 2	6e-112	healthy	diseased	90.2505	40.6329	-1.15129	0.00225	0.022997
XLOC_017026	comp58664_c0_seq1	1828465	O14981	TATA-binding protein-associated factor 172	0	healthy	diseased	8.79483	3.18211	-1.46667	0.00415	0.0372043
XLOC_008099	comp51789_c0_seq1	0-211	Q9U8W7	Techylectin-5B	7e-20	healthy	diseased	89.8848	0	-inf	0.0002	0.00331841
XLOC_008100	comp51789_c0_seq2	5-284	Q9U8W7	Techylectin-5B	6e-29	healthy	diseased	42.4986	0	-inf	5e-05	0.00102437
XLOC_005755	comp49093_c0_seq1	0-1089	P22105	Tenascin-X	8e-06	healthy	diseased	106.983	286.589	1.4216	0.00115	0.0137283
XLOC_006427	comp49931_c0_seq1	0-1081	P0DN66	Tereporin-Ca1	2e-06	healthy	diseased	14.3794	51.448	1.83911	0.0036	0.0336065
XLOC_009773	comp53284_c0_seq6	22-987	Q3TUU5	Testis-expressed protein 30	1e-24	healthy	diseased	0	8.8941	inf	5e-05	0.00102437
XLOC_009643	comp53168_c1_seq1	4-813	P06882	Thyroglobulin	4e-06	healthy	diseased	38.045	137.019	1.8486	0.00065	0.00878647
XLOC_014182	comp56760_c0_seq1	60-3489	A2ASS6	Titin	1e-07	healthy	diseased	5.23864	15.2425	1.54083	0.0051	0.0437851
XLOC_015312	comp57540_c0_seq10	10-394	Q1LWV7	TLD domain-containing protein 1	7e-07	healthy	diseased	16.7314	0	-inf	0.00115	0.0137283
XLOC_000064	comp18707_c0_seq1	61-465	P70196	TNF receptor-associated factor 6	5e-19	healthy	diseased	0	27.4118	inf	5e-05	0.00102437
XLOC_016357	comp58233_c0_seq2	11-428	Q5SRX1	TOM1-like protein 2	5e-10	healthy	diseased	0	29.8832	inf	5e-05	0.00102437
XLOC_002887	comp44065_c0_seq1	0-1202	P60003	Transcription elongation factor 1 homolog	2e-31	healthy	diseased	75.5129	29.1403	-1.37371	0.00285	0.0281892
XLOC_013372	comp56163_c0_seq3	5-512	O15525	Transcription factor MafG	4e-14	healthy	diseased	11.1369	0	-inf	0.0006	0.00826454
XLOC_014215	comp56776_c0_seq1	0-3107	Q15542	Transcription initiation factor TFIID subunit 5	0	healthy	diseased	29.7111	12.2635	-1.27663	0.00415	0.0372043
XLOC_008603	comp52270_c0_seq1	0-1171	Q5ZJC8	Transcription termination factor 3, mitochondrial	2e-12	healthy	diseased	51.3629	19.2062	-1.41915	0.00535	0.0454503
XLOC_009434	comp52990_c0_seq1	0-1545	Q6PGT0	Transcriptional adapter 3-A	2e-105	healthy	diseased	84.7533	35.8958	-1.23945	0.0019	0.0201517
XLOC_012690	comp55669_c1_seq4	17-2387	Q5XFX0	Transgelin-2	1e-34	healthy	diseased	16.7825	59.3099	1.82132	0.0009	0.0114055
XLOC_012689	comp55669_c1_seq2	0-2066	Q5XFX0	Transgelin-2	3e-36	healthy	diseased	16.9955	60.2799	1.82653	0.00335	0.032188
XLOC_010494	comp53889_c0_seq1	0-1495	Q9BX84	Transient receptor potential cation channel subfamily M member 6	7e-16	healthy	diseased	61.8141	11.797	-2.38951	0.0002	0.00331841
XLOC_013997	comp56630_c0_seq1	0-2138	P34576	Transmembrane cell adhesion receptor mua-3	7e-26	healthy	diseased	35.5068	116.073	1.70887	0.0003	0.0045256
XLOC_009088	comp52703_c0_seq1	0-1522	Q8VHK8	Transmembrane protease serine 11D	1e-49	healthy	diseased	4.73334	38.8687	3.03768	0.00065	0.00878647
XLOC_004391	comp47115_c0_seq1	0-1864	Q3TYE7	Transmembrane protein 136	3e-59	healthy	diseased	32.5281	11.6966	-1.4756	0.0053	0.0451089
XLOC_014967	comp57304_c0_seq1	31-2960	Q9Y519	Transmembrane protein 184B	2e-127	healthy	diseased	13.5658	3.21328	-2.07786	0.0031	0.0302497
XLOC_013425	comp56199_c1_seq5	1099-1493	Q5R8X3	Transmembrane protein 230	2e-38	healthy	diseased	0	60.7082	inf	5e-05	0.00102437
XLOC_005498	comp48761_c0_seq1	0-1142	Q9D0Z3	Transmembrane protein 53	1e-20	healthy	diseased	64.1274	17.2187	-1.89696	0.0014	0.0158874
XLOC_012494	comp55504_c0_seq2	0-3207	Q6P2B1	Transportin-3	0	healthy	diseased	77.4154	33.4831	-1.20919	0.00325	0.0314243
XLOC_009455	comp53006_c0_seq30	152-3472	P03934	Transposable element Tc1 transposase	5e-26	healthy	diseased	0	21.0591	inf	5e-05	0.00102437
XLOC_007930	comp51636_c0_seq1	0-2781	P00761	Trypsin	1e-53	healthy	diseased	24.9798	125.198	2.32538	5e-05	0.00102437
XLOC_001578	comp38100_c1_seq1	0-265	P34690	Tubulin alpha-2 chain	2e-20	healthy	diseased	1205.99	373.437	-1.69128	0.00065	0.00878647
XLOC_009184	comp52805_c0_seq2	0-1642	Q5T0D9	Tumor protein p63-regulated gene 1-like protein	6e-30	healthy	diseased	30.9658	8.0305	-1.94711	0.00425	0.0379036
XLOC_002958	comp44201_c0_seq2	0-700	O75896	Tumor suppressor candidate 2	8e-11	healthy	diseased	11.3191	0	-inf	5e-05	0.00102437
XLOC_009163	comp52785_c0_seq2	43-1996	Q9VBW3	Tyrosine kinase receptor Cad96Ca	3e-67	healthy	diseased	30.1564	76.3633	1.34042	0.0012	0.0142267
XLOC_016107	comp58079_c0_seq3	77-419	O73792	Tyrosine-protein kinase receptor Tie-1	9e-42	healthy	diseased	0	28.8135	inf	0.00045	0.00638991
XLOC_012156	comp55242_c0_seq1	24-1587	Q91WM3	U3 small nucleolar RNA-interacting protein 2	1e-151	healthy	diseased	54.6835	19.3723	-1.49711	0.00135	0.015396
XLOC_011737	comp54927_c2_seq2	2-1701	Q5ZKS8	UbiA prenyltransferase domain-containing protein 1	3e-54	healthy	diseased	86.2752	17.5686	-2.29595	5e-05	0.00102437
XLOC_006401	comp49902_c0_seq2	0-986	Q80TQ2	Ubiquitin carboxyl-terminal hydrolase CYLD	3e-20	healthy	diseased	0	17.3822	inf	5e-05	0.00102437
XLOC_014890	comp57244_c0_seq1	2-353	Q5RED8	Ubiquitin carboxyl-terminal hydrolase CYLD	3e-33	healthy	diseased	0	110.62	inf	5e-05	0.00102437
XLOC_014892	comp57244_c0_seq3	5-408	Q1RMU2	Ubiquitin carboxyl-terminal hydrolase CYLD	5e-17	healthy	diseased	0	39.2723	inf	5e-05	0.00102437
XLOC_014894	comp57244_c0_seq5	234-807	Q80TQ2	Ubiquitin carboxyl-terminal hydrolase CYLD	2e-16	healthy	diseased	0	13.1965	inf	5e-05	0.00102437
XLOC_015987	comp57991_c1_seq5	389-1294	Q9Y5K5	Ubiquitin carboxyl-terminal hydrolase isozyme L5	1e-95	healthy	diseased	10.8314	0	-inf	5e-05	0.00102437
XLOC_014082	comp56690_c0_seq2	2862-3413	Q29503	Ubiquitin-conjugating enzyme E2 R2	2e-98	healthy	diseased	0	44.3762	inf	5e-05	0.00102437
XLOC_014516	comp56981_c0_seq1	16-1830	Q2W5T9	UDP-N-acetylglucosamine 1-carboxyvinyltransferase	1e-77	healthy	diseased	25.9751	112.233	2.1113	5e-05	0.00102437
XLOC_006162	comp49611_c0_seq1	0-1979	Q86TW2	Uncharacterized aarF domain-containing protein kinase 1	1e-141	healthy	diseased	49.485	21.8143	-1.18172	0.00565	0.0473858
XLOC_016519	comp58339_c0_seq3	1099-1489	Q5VUE5	Uncharacterized protein C1orf53	1e-16	healthy	diseased	13.6221	0	-inf	0.0012	0.0142267
XLOC_017219	comp58778_c1_seq1	0-1170	Q9W4K2	Uncharacterized protein CG3556	3e-07	healthy	diseased	50.1264	13.5195	-1.89053	0.0028	0.0277944
XLOC_006040	comp49451_c0_seq2	16-397	Q9WYX8	Uncharacterized protein TM_0508	3e-20	healthy	diseased	0	25.338	inf	0.0002	0.00331841
XLOC_004183	comp46816_c1_seq4	8-349	B8VIU6	Uncharacterized skeletal organic matrix protein 5	1e-08	healthy	diseased	24.8805	0	-inf	0.00015	0.00264476
XLOC_017048	comp58672_c2_seq2	16-3410	Q17R14	Unconventional myosin-Id	0	healthy	diseased	29.6354	65.324	1.14029	0.00215	0.0222889
XLOC_015799	comp57877_c0_seq3	2642-4099	Q5T2E6	UPF0668 protein C10orf76	0	healthy	diseased	31.6697	73.4198	1.21307	0.0041	0.0369482
XLOC_005412	comp48655_c0_seq1	0-1192	P97931	Uracil-DNA glycosylase	2e-108	healthy	diseased	88.0029	36.3512	-1.27555	0.00405	0.0365694
XLOC_013461	comp56226_c0_seq1	25-3995	A5H0J2	Urea amidolyase	0	healthy	diseased	20.8787	8.45302	-1.30449	0.00415	0.0372043
XLOC_009732	comp53246_c0_seq3	50-730	Q32L63	Vacuolar protein sorting-associated protein VTA1 homolog	1e-53	healthy	diseased	0	11.9302	inf	5e-05	0.00102437
XLOC_009038	comp52644_c0_seq1	0-3411	Q62468	Villin-1	0	healthy	diseased	36.6162	77.0591	1.07348	0.00475	0.0414513
XLOC_017198	comp58764_c0_seq4	1336-1500	Q9JHA8	von Willebrand factor A domain-containing protein 7	3e-24	healthy	diseased	0	434.725	inf	5e-05	0.00102437
XLOC_010508	comp53897_c0_seq1	0-1536	Q498M4	WD repeat-containing protein 5	0	healthy	diseased	91.511	40.2902	-1.18352	0.00305	0.0298887
XLOC_004131	comp46718_c0_seq2	18-1060	Q8N6F8	Williams-Beuren syndrome chromosomal region 27 protein	2e-22	healthy	diseased	74.2718	25.9054	-1.51956	0.0027	0.026918
XLOC_014406	comp56911_c0_seq7	1187-1414	Q49LS7	XK-related protein 8	4e-09	healthy	diseased	0	61.3237	inf	0.00105	0.0127892
XLOC_010526	comp53908_c0_seq1	0-2147	Q3ZC82	Zinc finger CCCH domain-containing protein 14	4e-39	healthy	diseased	156.501	68.0023	-1.20252	0.00215	0.0222889
XLOC_016995	comp58638_c1_seq2	1896-2432	Q6U6G5	Zinc finger CCCH domain-containing protein 15	2e-59	healthy	diseased	0	10.9432	inf	0.00075	0.00988623
XLOC_011026	comp54328_c0_seq1	0-1596	Q5R5U3	Zinc finger protein 271	1e-79	healthy	diseased	39.725	13.5635	-1.55032	0.00395	0.0358307
XLOC_013131	comp55993_c0_seq1	0-1832	Q5R5U3	Zinc finger protein 271	3e-90	healthy	diseased	49.2322	17.8941	-1.46012	0.00135	0.015396
XLOC_011987	comp55115_c0_seq1	0-2628	Q5R5U3	Zinc finger protein 271	1e-134	healthy	diseased	26.7898	10.7305	-1.31996	0.00435	0.0386455
XLOC_015128	comp57430_c0_seq7	0-465	Q15776	Zinc finger protein with KRAB and SCAN domains 8	9e-49	healthy	diseased	212.22	60.1416	-1.81912	0.00235	0.0238073
XLOC_002942	comp44166_c0_seq2	40-2830	Q8CFL8	Zinc finger SWIM domain-containing protein 3	2e-08	healthy	diseased	10.4592	1.57951	-2.72722	0.00585	0.0488255
XLOC_004066	comp46617_c1_seq1	0-1125	Q20176	Zinc metalloproteinase nas-39	1e-07	healthy	diseased	128.319	483.529	1.91387	0.00015	0.00264476
XLOC_005102	comp48166_c0_seq1	0-926	Q9U3S9	Zinc metalloproteinase nas-6	1e-37	healthy	diseased	8.66847	58.3774	2.75156	0.0013	0.0150246
XLOC_015302	comp57533_c0_seq2	1279-2673	P55113	Zinc metalloproteinase nas-7	5e-34	healthy	diseased	0	8.4988	inf	5e-05	0.00102437
XLOC_006658	comp50214_c0_seq1	0-1874	Q5PQZ3	Zinc transporter 9	3e-137	healthy	diseased	45.0725	19.8322	-1.1844	0.00545	0.0461293
XLOC_009927	comp53428_c0_seq1	253236	Q75N73	Zinc transporter ZIP14	2e-70	healthy	diseased	3.06907	23.7512	2.95212	0.00035	0.00518346
XLOC_014214	comp56775_c1_seq1	0-774	G8HTB6	ZP domain-containing protein	8e-23	healthy	diseased	70.7632	310.346	2.13281	5e-05	0.00102437
XLOC_016608	comp58395_c0_seq2	608009	G8HTB6	ZP domain-containing protein	3e-32	healthy	diseased	12.515	86.4189	2.78769	0.00015	0.00264476
XLOC_000268	comp21061_c0_seq1	0-792				healthy	diseased	609.152	13.7771	-5.46646	5e-05	0.00102437
XLOC_017789	comp59142_c0_seq1	0-863				healthy	diseased	412.41	9.8839	-5.38285	5e-05	0.00102437
XLOC_017788	comp59141_c0_seq1	0-1122				healthy	diseased	523.3	13.6797	-5.25752	5e-05	0.00102437
XLOC_017781	comp59133_c0_seq1	0-1143				healthy	diseased	1484.02	39.0079	-5.2496	0.0007	0.00934327
XLOC_012944	comp55860_c0_seq1	26-360				healthy	diseased	1539.63	41.364	-5.21806	5e-05	0.00102437
XLOC_007171	comp50827_c0_seq1	0-2853				healthy	diseased	198.06	6.4651	-4.93712	5e-05	0.00102437
XLOC_001091	comp33298_c0_seq1	57-1867				healthy	diseased	371.575	13.3904	-4.79439	5e-05	0.00102437
XLOC_007584	comp51310_c0_seq11	0-596				healthy	diseased	167.05	6.06093	-4.7846	0.00445	0.0393564
XLOC_015778	comp57859_c1_seq1	0-676				healthy	diseased	1070.28	43.5663	-4.61863	5e-05	0.00102437
XLOC_002889	comp44068_c0_seq1	0-481				healthy	diseased	371.191	16.1614	-4.52154	0.00015	0.00264476
XLOC_005943	comp49328_c0_seq2	26-1209				healthy	diseased	55.1923	2.66741	-4.37096	0.0041	0.0369482
XLOC_004603	comp47439_c0_seq2	4-1247				healthy	diseased	44.8617	2.17267	-4.36794	0.0044	0.0389892
XLOC_014887	comp57243_c0_seq12	0-895				healthy	diseased	183.022	11.9862	-3.93258	5e-05	0.00102437
XLOC_009395	comp52970_c0_seq2	6-517				healthy	diseased	824.66	54.9851	-3.90669	5e-05	0.00102437
XLOC_008909	comp52537_c0_seq2	125-1100				healthy	diseased	1309.04	96.7553	-3.75803	5e-05	0.00102437
XLOC_007587	comp51310_c0_seq5	0-924				healthy	diseased	153.632	11.8374	-3.69806	5e-05	0.00102437
XLOC_006390	comp49890_c0_seq2	9-654				healthy	diseased	197.794	15.6078	-3.66366	5e-05	0.00102437
XLOC_008504	comp52175_c1_seq1	4-1039				healthy	diseased	207.804	18.2473	-3.50947	5e-05	0.00102437
XLOC_008898	comp52528_c0_seq1	0-651				healthy	diseased	122.102	11.7357	-3.37911	0.00135	0.015396
XLOC_016225	comp58157_c2_seq1	0-1177				healthy	diseased	70.1122	7.11859	-3.3	0.00025	0.00389492
XLOC_001296	comp35778_c0_seq1	84-650				healthy	diseased	2107.47	218.667	-3.2687	5e-05	0.00102437
XLOC_013715	comp56412_c2_seq1	15-801				healthy	diseased	262.969	27.3177	-3.26699	5e-05	0.00102437
XLOC_014080	comp56689_c0_seq2	14-775				healthy	diseased	99.7768	11.0251	-3.17791	0.0004	0.00582387
XLOC_000399	comp22127_c0_seq1	0-1039				healthy	diseased	36.5386	4.13897	-3.14208	0.00455	0.0400865
XLOC_008719	comp52370_c0_seq4	0-694				healthy	diseased	80.544	9.78059	-3.04178	0.0015	0.0166656
XLOC_009181	comp52802_c0_seq6	0-481				healthy	diseased	626.446	79.1197	-2.98508	5e-05	0.00102437
XLOC_003602	comp45723_c0_seq1	56-787				healthy	diseased	134.516	18.7525	-2.84262	0.00025	0.00389492
XLOC_000277	comp21074_c0_seq1	0-1577				healthy	diseased	3537.38	513.415	-2.78448	0.005	0.0432226
XLOC_004821	comp47761_c0_seq1	1253-2963				healthy	diseased	625.426	94.9447	-2.71968	0.0023	0.0234213
XLOC_017782	comp59134_c0_seq1	0-808				healthy	diseased	942.054	144.297	-2.70677	5e-05	0.00102437
XLOC_010369	comp53785_c1_seq1	55-2172				healthy	diseased	20.3803	3.1508	-2.69338	0.0051	0.0437851
XLOC_007537	comp51263_c0_seq1	20-1193				healthy	diseased	71.8276	11.6001	-2.6304	0.00015	0.00264476
XLOC_007312	comp50987_c0_seq1	0-1536				healthy	diseased	46.9605	7.80726	-2.58856	0.00035	0.00518346
XLOC_008553	comp52221_c0_seq2	1-906				healthy	diseased	84.3777	14.5424	-2.5366	0.0004	0.00582387
XLOC_017471	comp58939_c0_seq1	932-2485				healthy	diseased	57.6818	10.1181	-2.51118	0.0001	0.00188877
XLOC_007508	comp51231_c0_seq1	12-685				healthy	diseased	112.321	19.9169	-2.49556	0.0007	0.00934327
XLOC_009366	comp52953_c0_seq2	0-527				healthy	diseased	101.048	17.9825	-2.49038	0.0039	0.0354237
XLOC_001447	comp37483_c0_seq1	25-891				healthy	diseased	487.417	90.602	-2.42754	0.00015	0.00264476
XLOC_001808	comp39481_c0_seq1	0-784				healthy	diseased	104.652	19.9347	-2.39225	0.0008	0.0104554
XLOC_005488	comp48748_c0_seq1	0-1771				healthy	diseased	20.5833	4.03469	-2.35094	0.00505	0.0434912
XLOC_005005	comp48035_c0_seq2	65-969				healthy	diseased	86.5097	17.4032	-2.31351	0.0016	0.0175923
XLOC_017459	comp58929_c0_seq1	0-1498				healthy	diseased	78.1924	15.8418	-2.3033	5e-05	0.00102437
XLOC_012862	comp55804_c0_seq7	108-1649				healthy	diseased	25.6702	5.22112	-2.29767	0.0032	0.0310934
XLOC_007380	comp51073_c0_seq1	0-1479				healthy	diseased	428.8	89.1824	-2.26547	5e-05	0.00102437
XLOC_012226	comp55280_c0_seq2	51-920				healthy	diseased	62.036	13.6968	-2.17927	0.0033	0.031774
XLOC_010960	comp54277_c0_seq5	0-626				healthy	diseased	82.7144	18.8023	-2.13723	0.0038	0.0349063
XLOC_006346	comp49847_c1_seq3	0-965				healthy	diseased	83.4648	19.0332	-2.13265	0.0007	0.00934327
XLOC_003092	comp44520_c0_seq1	0-554				healthy	diseased	1656.81	401.625	-2.04449	0.00025	0.00389492
XLOC_011246	comp54526_c0_seq6	0-1402				healthy	diseased	44.469	10.8007	-2.04168	0.00235	0.0238073
XLOC_008571	comp52237_c0_seq1	168-2794				healthy	diseased	15.9908	3.97985	-2.00646	0.00475	0.0414513
XLOC_004361	comp47064_c0_seq1	0-1463				healthy	diseased	33.6053	8.37741	-2.00411	0.00535	0.0454503
XLOC_011813	comp54987_c0_seq3	0-1094				healthy	diseased	54.4144	14.0789	-1.95045	0.00425	0.0379036
XLOC_004531	comp47343_c0_seq1	1-336				healthy	diseased	260.804	67.5891	-1.9481	0.00465	0.0408111
XLOC_004685	comp47574_c0_seq1	0-1775				healthy	diseased	189.493	50.8813	-1.89694	5e-05	0.00102437
XLOC_005083	comp48142_c0_seq1	9-272				healthy	diseased	880.524	238.419	-1.88486	0.00165	0.0180414
XLOC_012225	comp55280_c0_seq1	42-883				healthy	diseased	88.9453	24.1318	-1.88198	0.0017	0.0184855
XLOC_004160	comp46773_c0_seq1	4-1185				healthy	diseased	81.344	22.1404	-1.87736	0.0007	0.00934327
XLOC_013881	comp56547_c0_seq1	0-1890				healthy	diseased	45.5429	12.473	-1.86842	0.0011	0.0132809
XLOC_006462	comp49969_c0_seq1	0-1375				healthy	diseased	106.473	29.3343	-1.85982	5e-05	0.00102437
XLOC_006599	comp50134_c0_seq4	29-420				healthy	diseased	938.922	260.571	-1.84933	0.00145	0.0161883
XLOC_010693	comp54035_c0_seq1	24-1595				healthy	diseased	41.3331	11.5164	-1.84361	0.00215	0.0222889
XLOC_011727	comp54918_c0_seq1	0-1405				healthy	diseased	37.5939	10.5338	-1.83548	0.0031	0.0302497
XLOC_005928	comp49311_c0_seq1	0-897				healthy	diseased	443.973	127.749	-1.79716	5e-05	0.00102437
XLOC_007876	comp51589_c0_seq1	0-1374				healthy	diseased	128.722	37.2112	-1.79046	0.0001	0.00188877
XLOC_006251	comp49724_c0_seq1	190659				healthy	diseased	141.359	40.9531	-1.78732	5e-05	0.00102437
XLOC_012566	comp55564_c0_seq1	1-1149				healthy	diseased	137.269	40.2917	-1.76845	0.00015	0.00264476
XLOC_011909	comp55058_c0_seq1	1-1509				healthy	diseased	47.176	13.9605	-1.7567	0.0011	0.0132809
XLOC_010226	comp53667_c0_seq1	297-1494				healthy	diseased	101.098	30.386	-1.73428	0.0036	0.0336065
XLOC_014081	comp56689_c0_seq3	196-2846				healthy	diseased	24.6357	7.5102	-1.71382	0.00255	0.0255333
XLOC_002130	comp41459_c0_seq1	0-954				healthy	diseased	87.594	27.3772	-1.67786	0.0034	0.0325776
XLOC_002217	comp41606_c0_seq1	0-730				healthy	diseased	247.672	77.586	-1.67456	0.00035	0.00518346
XLOC_009136	comp52758_c0_seq1	0-1104				healthy	diseased	79.7402	26.2839	-1.60113	0.0013	0.0150246
XLOC_009398	comp52970_c0_seq6	0-598				healthy	diseased	939.768	310.529	-1.59757	0.00195	0.0205712
XLOC_007723	comp51444_c0_seq1	0-1106				healthy	diseased	146.284	48.7208	-1.58616	0.00015	0.00264476
XLOC_011235	comp54518_c0_seq1	46-1251				healthy	diseased	46.313	15.6075	-1.56918	0.00515	0.0440771
XLOC_014828	comp57206_c0_seq6	33-753				healthy	diseased	100.437	34.4811	-1.54242	0.00525	0.0447109
XLOC_006410	comp49910_c0_seq1	0-1171				healthy	diseased	82.4394	28.3322	-1.54089	0.0012	0.0142267
XLOC_008323	comp52004_c0_seq1	0-830				healthy	diseased	133.365	45.893	-1.53903	0.00145	0.0161883
XLOC_007507	comp51230_c0_seq1	0-1496				healthy	diseased	62.018	21.5213	-1.52692	0.0007	0.00934327
XLOC_009175	comp52802_c0_seq1	9-501				healthy	diseased	514.042	181.843	-1.49919	0.001	0.0122669
XLOC_007362	comp51049_c0_seq1	0-1272				healthy	diseased	327.997	116.292	-1.49593	0.0005	0.00702037
XLOC_005653	comp48965_c0_seq1	70-1145				healthy	diseased	62.4256	22.2992	-1.48515	0.00305	0.0298887
XLOC_002156	comp41518_c0_seq1	0-682				healthy	diseased	131.285	47.0944	-1.47908	0.0054	0.0457904
XLOC_007674	comp51400_c0_seq1	7-1241				healthy	diseased	71.4875	25.7632	-1.47238	0.0036	0.0336065
XLOC_006650	comp50199_c0_seq1	0-1568				healthy	diseased	60.7194	21.9075	-1.47073	0.001	0.0122669
XLOC_004829	comp47775_c0_seq1	0-1367				healthy	diseased	350.446	128.597	-1.44634	0.0007	0.00934327
XLOC_008163	comp51844_c0_seq1	0-1102				healthy	diseased	213.994	78.605	-1.44488	0.00045	0.00638991
XLOC_011750	comp54939_c0_seq1	0-3539				healthy	diseased	26.3742	9.76585	-1.43331	0.00215	0.0222889
XLOC_013387	comp56177_c0_seq2	198-1727				healthy	diseased	61.438	23.0413	-1.41491	0.00355	0.0332523
XLOC_008335	comp52016_c0_seq1	0-1019				healthy	diseased	111.909	42.3851	-1.40069	0.00135	0.015396
XLOC_012025	comp55139_c0_seq2	15-541				healthy	diseased	221.299	86.4836	-1.3555	0.0045	0.0397222
XLOC_010159	comp53613_c0_seq1	4-1204				healthy	diseased	74.5261	29.6253	-1.33091	0.003	0.0295036
XLOC_014660	comp57093_c2_seq1	2-1003				healthy	diseased	96.6089	38.4278	-1.33001	0.00475	0.0414513
XLOC_016321	comp58213_c1_seq1	0-206				healthy	diseased	2399.06	961.729	-1.31877	0.00445	0.0393564
XLOC_013007	comp55895_c0_seq4	0-1075				healthy	diseased	201.275	81.5902	-1.3027	0.00155	0.0170562
XLOC_016676	comp58436_c0_seq2	0-2113				healthy	diseased	51.188	20.8804	-1.29366	0.00235	0.0238073
XLOC_016163	comp58113_c1_seq1	131-2265				healthy	diseased	52.5005	21.7246	-1.273	0.0039	0.0354237
XLOC_004206	comp46846_c1_seq1	0-899				healthy	diseased	188.906	79.7734	-1.24369	0.00275	0.0273374
XLOC_013311	comp56121_c0_seq7	1-1601				healthy	diseased	234.66	99.1408	-1.24302	0.0031	0.0302497
XLOC_015965	comp57983_c0_seq1	0-1801				healthy	diseased	44.9512	19.1806	-1.22871	0.00485	0.042217
XLOC_017354	comp58861_c1_seq1	56-1159				healthy	diseased	311.474	133.075	-1.22687	0.00485	0.042217
XLOC_016628	comp58407_c0_seq5	60-1567				healthy	diseased	180.127	79.5558	-1.17898	0.0056	0.0470236
XLOC_006434	comp49940_c0_seq1	107-1359				healthy	diseased	235.389	505.8	1.10352	0.00555	0.0467747
XLOC_013618	comp56347_c0_seq2	0-593				healthy	diseased	166.348	357.671	1.10443	0.00285	0.0281892
XLOC_017016	comp58653_c0_seq9	0-851				healthy	diseased	90.8756	201.216	1.14678	0.00325	0.0314243
XLOC_004369	comp47076_c0_seq1	0-875				healthy	diseased	162.445	362.575	1.15833	0.00365	0.0338441
XLOC_014718	comp57141_c0_seq1	1-1328				healthy	diseased	38.8538	87.3411	1.1686	0.00455	0.0400865
XLOC_003289	comp45035_c0_seq2	1-618				healthy	diseased	123.608	284.051	1.20037	0.0024	0.0242072
XLOC_002238	comp41636_c0_seq1	0-472				healthy	diseased	212.455	488.253	1.20047	0.0023	0.0234213
XLOC_005436	comp48689_c0_seq1	0-782				healthy	diseased	131.092	307.24	1.22879	0.00105	0.0127892
XLOC_009075	comp52683_c0_seq1	0-1454				healthy	diseased	31.9663	76.1417	1.25214	0.0037	0.0341928
XLOC_011812	comp54987_c0_seq2	0-594				healthy	diseased	193.645	465.154	1.26429	0.00515	0.0440771
XLOC_004542	comp47359_c0_seq1	0-957				healthy	diseased	62.9723	152.815	1.279	0.00175	0.0188214
XLOC_001014	comp32429_c0_seq1	0-496				healthy	diseased	93.8535	228.694	1.28494	0.0042	0.0375792
XLOC_013661	comp56375_c0_seq6	13-661				healthy	diseased	60.6563	152.337	1.32853	0.0033	0.031774
XLOC_012307	comp55337_c0_seq2	0-1873				healthy	diseased	47.9758	121.805	1.34419	0.00145	0.0161883
XLOC_012005	comp55125_c0_seq2	0-1889				healthy	diseased	13.8979	35.6679	1.35976	0.00415	0.0372043
XLOC_008411	comp52081_c0_seq1	0-1398				healthy	diseased	27.213	69.8459	1.35988	0.00195	0.0205712
XLOC_004899	comp47873_c0_seq2	84008				healthy	diseased	215.41	563.865	1.38827	0.0058	0.0484669
XLOC_004946	comp47939_c0_seq4	0-834				healthy	diseased	68.7235	181.931	1.40451	0.0007	0.00934327
XLOC_002232	comp41626_c0_seq1	13-1489				healthy	diseased	88.7382	237.561	1.42067	0.0018	0.0192689
XLOC_003288	comp45035_c0_seq1	0-226				healthy	diseased	384.942	1035.14	1.42711	0.0036	0.0336065
XLOC_013393	comp56180_c0_seq1	11-1338				healthy	diseased	170.521	459.272	1.4294	0.0013	0.0150246
XLOC_003386	comp45279_c0_seq1	0-1116				healthy	diseased	25.4501	69.0783	1.44056	0.00365	0.0338441
XLOC_008244	comp51913_c0_seq1	0-1117				healthy	diseased	80.9414	223.326	1.4642	0.0002	0.00331841
XLOC_015687	comp57793_c0_seq3	0-1925				healthy	diseased	38.6705	106.979	1.46802	0.0002	0.00331841
XLOC_001186	comp34516_c0_seq1	0-950				healthy	diseased	32	89.0277	1.47618	0.00495	0.0428172
XLOC_001986	comp40631_c0_seq1	0-1165				healthy	diseased	19.8685	55.4016	1.47945	0.0057	0.047718
XLOC_013121	comp55985_c1_seq8	0-626				healthy	diseased	85.1802	241.72	1.50475	0.0019	0.0201517
XLOC_010027	comp53510_c0_seq1	0-1481				healthy	diseased	31.9286	91.4238	1.51772	0.00095	0.0117266
XLOC_009107	comp52725_c0_seq1	4-1276				healthy	diseased	18.3601	52.6552	1.52001	0.0035	0.0328733
XLOC_004560	comp47380_c0_seq1	1-265				healthy	diseased	281.965	809.532	1.52157	0.0019	0.0201517
XLOC_005790	comp49141_c0_seq1	49-969				healthy	diseased	94.9586	275.486	1.53661	0.00025	0.00389492
XLOC_008051	comp51742_c0_seq1	6-837				healthy	diseased	49.1021	143.707	1.54928	0.0006	0.00826454
XLOC_007627	comp51353_c0_seq1	0-949				healthy	diseased	96.5908	291.913	1.59558	0.00015	0.00264476
XLOC_006747	comp50318_c0_seq1	3-1259				healthy	diseased	29.6932	91.2061	1.619	0.00025	0.00389492
XLOC_013503	comp56265_c0_seq1	1394-3560				healthy	diseased	9.50896	29.2214	1.61967	0.00225	0.022997
XLOC_009177	comp52802_c0_seq17	0-476				healthy	diseased	97.0246	298.321	1.62044	0.00095	0.0117266
XLOC_005715	comp49049_c0_seq2	157-386				healthy	diseased	408.945	1274.17	1.63958	0.0024	0.0242072
XLOC_015676	comp57788_c0_seq1	0-1898				healthy	diseased	166.769	525.401	1.65556	0.0039	0.0354237
XLOC_004824	comp47768_c0_seq1	0-794				healthy	diseased	637.162	2021.74	1.66586	0.00105	0.0127892
XLOC_010049	comp53532_c0_seq1	0-2064				healthy	diseased	10.6626	34.3202	1.6865	0.00145	0.0161883
XLOC_001115	comp33597_c0_seq1	1-321				healthy	diseased	161.279	520.856	1.69132	0.001	0.0122669
XLOC_005651	comp48964_c0_seq1	0-588				healthy	diseased	29.727	96.0349	1.69179	0.00555	0.0467747
XLOC_009726	comp53243_c0_seq1	63-1029				healthy	diseased	19.1266	61.9726	1.69605	0.0032	0.0310934
XLOC_017047	comp58672_c2_seq1	0-269				healthy	diseased	226.954	736.761	1.6988	0.00135	0.015396
XLOC_006177	comp49634_c1_seq1	0-1296				healthy	diseased	11.8681	38.6542	1.70353	0.0055	0.0464954
XLOC_015165	comp57449_c0_seq2	48-982				healthy	diseased	39.1957	127.823	1.70538	0.00015	0.00264476
XLOC_012983	comp55886_c1_seq2	61545				healthy	diseased	7.77505	25.6362	1.72126	0.0038	0.0349063
XLOC_009690	comp53219_c0_seq1	0-594				healthy	diseased	26.7018	88.5273	1.72919	0.00595	0.0495702
XLOC_017740	comp59105_c0_seq1	649-5904				healthy	diseased	10.4486	34.9075	1.74022	0.0001	0.00188877
XLOC_008687	comp52346_c0_seq2	8-948				healthy	diseased	18.7698	62.9743	1.74635	0.00375	0.0345391
XLOC_017537	comp58983_c0_seq1	21-2261				healthy	diseased	7.22193	24.6404	1.77057	0.00245	0.0246394
XLOC_004614	comp47455_c0_seq1	0-570				healthy	diseased	31.2994	106.895	1.77199	0.0044	0.0389892
XLOC_013165	comp56018_c0_seq1	0-2611				healthy	diseased	19.83	67.8195	1.77402	5e-05	0.00102437
XLOC_003690	comp45883_c0_seq1	0-506				healthy	diseased	46.4781	159.28	1.77695	0.00235	0.0238073
XLOC_011054	comp54349_c1_seq1	0-1507				healthy	diseased	45.5165	156.383	1.78062	5e-05	0.00102437
XLOC_004356	comp47058_c0_seq1	0-871				healthy	diseased	16.1649	55.7844	1.787	0.00515	0.0440771
XLOC_015865	comp57912_c0_seq3	96-2438				healthy	diseased	4.87845	16.8546	1.78864	0.00505	0.0434912
XLOC_011436	comp54696_c0_seq1	8-1518				healthy	diseased	11.0077	38.3423	1.80043	0.0024	0.0242072
XLOC_016709	comp58458_c0_seq4	2-1270				healthy	diseased	20.4221	72.0265	1.8184	0.00045	0.00638991
XLOC_017178	comp58749_c0_seq1	1-1259				healthy	diseased	15.0493	53.1183	1.81951	0.00265	0.0264578
XLOC_004820	comp47761_c0_seq1	0-1090				healthy	diseased	36.72	130.016	1.82405	0.0004	0.00582387
XLOC_008721	comp52370_c0_seq6	2-468				healthy	diseased	57.9752	205.77	1.82752	0.0015	0.0166656
XLOC_006474	comp49979_c0_seq1	0-1121				healthy	diseased	180.483	648.586	1.84543	5e-05	0.00102437
XLOC_015332	comp57544_c0_seq7	0-388				healthy	diseased	72.1781	259.72	1.84733	0.0014	0.0158874
XLOC_004171	comp46795_c0_seq1	0-614				healthy	diseased	39.9378	145.731	1.86748	0.00085	0.0108316
XLOC_008959	comp52572_c0_seq1	0-3521				healthy	diseased	3.77969	13.8917	1.87789	0.00225	0.022997
XLOC_002162	comp41524_c0_seq1	0-765				healthy	diseased	39.4792	145.323	1.8801	0.00185	0.0196971
XLOC_006702	comp50268_c0_seq1	0-1210				healthy	diseased	93.3003	344.92	1.88631	0.00015	0.00264476
XLOC_005111	comp48175_c0_seq1	0-1274				healthy	diseased	16.1091	59.7011	1.88988	0.0004	0.00582387
XLOC_010447	comp53853_c0_seq1	14-917				healthy	diseased	14.3939	54.1591	1.91175	0.0039	0.0354237
XLOC_007367	comp51055_c0_seq1	0-1403				healthy	diseased	27.9311	105.741	1.92059	5e-05	0.00102437
XLOC_006457	comp49963_c0_seq1	20-1593				healthy	diseased	9.45172	35.8419	1.923	0.00185	0.0196971
XLOC_008646	comp52311_c0_seq1	20455				healthy	diseased	10.3832	39.7775	1.9377	0.00315	0.0306725
XLOC_013510	comp56268_c0_seq1	13-1169				healthy	diseased	91.2275	350.093	1.9402	0.00185	0.0196971
XLOC_013570	comp56315_c0_seq1	0-2364				healthy	diseased	11.1855	43.0035	1.94283	0.00015	0.00264476
XLOC_005156	comp48260_c0_seq1	0-452				healthy	diseased	68.8565	267.409	1.95738	0.00195	0.0205712
XLOC_010748	comp54082_c0_seq2	0-520				healthy	diseased	100.207	394.299	1.97631	5e-05	0.00102437
XLOC_006724	comp50290_c0_seq1	0-1055				healthy	diseased	105.82	416.682	1.97733	5e-05	0.00102437
XLOC_007201	comp50861_c1_seq1	1-679				healthy	diseased	330.209	1325.24	2.00481	5e-05	0.00102437
XLOC_010393	comp53810_c0_seq1	0-3173				healthy	diseased	4.17374	16.8125	2.01012	0.0014	0.0158874
XLOC_002858	comp44001_c1_seq1	0-291				healthy	diseased	234.297	953.283	2.02456	0.00015	0.00264476
XLOC_004625	comp47474_c0_seq2	333-2646				healthy	diseased	5.84957	24.1155	2.04356	0.0007	0.00934327
XLOC_004299	comp46984_c1_seq1	0-377				healthy	diseased	41.3836	171.035	2.04716	0.00525	0.0447109
XLOC_016906	comp58590_c0_seq1	14-1638				healthy	diseased	9.89584	40.9706	2.04969	0.00135	0.015396
XLOC_008118	comp51802_c0_seq1	0-1865				healthy	diseased	24.7112	102.355	2.05035	5e-05	0.00102437
XLOC_002263	comp41681_c0_seq1	0-690				healthy	diseased	488.456	2108.06	2.10961	5e-05	0.00102437
XLOC_008386	comp52058_c0_seq2	0-805				healthy	diseased	26.0764	114.73	2.13742	0.00025	0.00389492
XLOC_007275	comp50953_c0_seq3	0-663				healthy	diseased	87.685	386.582	2.14037	5e-05	0.00102437
XLOC_005586	comp48885_c0_seq1	0-1083				healthy	diseased	104.907	465.223	2.14882	5e-05	0.00102437
XLOC_016490	comp58318_c0_seq2	85-1314				healthy	diseased	8.34684	37.6147	2.17199	0.00285	0.0281892
XLOC_004065	comp46617_c0_seq1	0-334				healthy	diseased	160.623	728.56	2.18137	5e-05	0.00102437
XLOC_008130	comp51817_c0_seq1	16-1329				healthy	diseased	20.324	92.4314	2.1852	0.00045	0.00638991
XLOC_004345	comp47047_c0_seq1	0-1043				healthy	diseased	372.012	1701.22	2.19315	0.0003	0.0045256
XLOC_007356	comp51042_c0_seq1	0-1213				healthy	diseased	14.5889	67.326	2.20629	0.00035	0.00518346
XLOC_014836	comp57212_c1_seq2	0-1098				healthy	diseased	21.371	101.436	2.24685	0.0033	0.031774
XLOC_003080	comp44498_c0_seq1	0-630				healthy	diseased	51.8061	250.484	2.27353	5e-05	0.00102437
XLOC_006630	comp50174_c0_seq2	9-797				healthy	diseased	146.419	727.568	2.31298	0.0001	0.00188877
XLOC_004298	comp46984_c0_seq1	0-464				healthy	diseased	32.2756	160.468	2.31377	0.00165	0.0180414
XLOC_008942	comp52560_c0_seq1	162-1019				healthy	diseased	95.0868	474.385	2.31874	0.0002	0.00331841
XLOC_006596	comp50134_c0_seq1	0-511				healthy	diseased	93.4954	473.481	2.34034	0.0004	0.00582387
XLOC_003287	comp45030_c0_seq1	0-606				healthy	diseased	25.1873	127.604	2.34091	0.0007	0.00934327
XLOC_004993	comp48017_c0_seq1	0-1042				healthy	diseased	879.044	4489.81	2.35265	0.00215	0.0222889
XLOC_016299	comp58201_c0_seq2	8-1708				healthy	diseased	3.5493	18.4169	2.37542	0.00505	0.0434912
XLOC_000819	comp29935_c0_seq1	0-1091				healthy	diseased	6.77427	35.746	2.39964	0.00405	0.0365694
XLOC_008921	comp52547_c0_seq1	0-1408				healthy	diseased	47.6327	254.417	2.41717	5e-05	0.00102437
XLOC_016954	comp58616_c0_seq4	0-1047				healthy	diseased	16.0309	88.1958	2.45986	0.00015	0.00264476
XLOC_015269	comp57508_c2_seq1	1-1264				healthy	diseased	5.10892	28.984	2.50417	0.00385	0.0352248
XLOC_010251	comp53686_c0_seq1	2-943				healthy	diseased	7.44038	43.2085	2.53787	0.00375	0.0345391
XLOC_005075	comp48131_c0_seq1	13-854				healthy	diseased	9.07751	53.1631	2.55006	0.0037	0.0341928
XLOC_006203	comp49667_c0_seq1	353-1248				healthy	diseased	26.3314	154.96	2.55704	5e-05	0.00102437
XLOC_014726	comp57144_c0_seq1	0-1624				healthy	diseased	12.1751	72.293	2.56993	5e-05	0.00102437
XLOC_005463	comp48721_c0_seq1	0-975				healthy	diseased	23.8525	142.003	2.5737	5e-05	0.00102437
XLOC_003819	comp46139_c0_seq1	0-1440				healthy	diseased	28.7448	172.687	2.58679	5e-05	0.00102437
XLOC_011220	comp54506_c0_seq1	11-1314				healthy	diseased	12.8537	78.0558	2.60232	5e-05	0.00102437
XLOC_004410	comp47140_c0_seq1	0-511				healthy	diseased	17.2984	105.269	2.60538	0.00275	0.0273374
XLOC_014113	comp56710_c1_seq1	20-1679				healthy	diseased	3.46729	21.116	2.60646	0.00515	0.0440771
XLOC_005431	comp48683_c0_seq1	25-1041				healthy	diseased	47.9355	293.325	2.61333	0.0001	0.00188877
XLOC_004659	comp47527_c0_seq1	0-1368				healthy	diseased	7.731	47.3467	2.61454	0.00195	0.0205712
XLOC_005977	comp49371_c0_seq2	12-269				healthy	diseased	76.0996	472.765	2.63516	0.00405	0.0365694
XLOC_016743	comp58482_c0_seq1	0-2133				healthy	diseased	3.59126	22.3298	2.63641	0.00125	0.0145566
XLOC_001772	comp39233_c0_seq1	0-2355				healthy	diseased	3.66469	23.11	2.65675	0.00225	0.022997
XLOC_000258	comp21045_c0_seq1	1-364				healthy	diseased	35.2557	226.113	2.68112	0.00155	0.0170562
XLOC_006916	comp50526_c0_seq4	29-449				healthy	diseased	53.4336	350.437	2.71333	0.0003	0.0045256
XLOC_006683	comp50247_c0_seq1	0-1063				healthy	diseased	43.8199	294.286	2.74756	5e-05	0.00102437
XLOC_006502	comp50018_c0_seq1	20-992				healthy	diseased	35.368	239.645	2.76039	5e-05	0.00102437
XLOC_004231	comp46890_c0_seq1	0-579				healthy	diseased	20.0076	137.142	2.77705	0.0013	0.0150246
XLOC_004273	comp46945_c0_seq2	0-1599				healthy	diseased	33.2987	232.841	2.80581	0.00015	0.00264476
XLOC_005025	comp48057_c0_seq1	9-1252				healthy	diseased	4.0904	28.6631	2.80888	0.0054	0.0457904
XLOC_004360	comp47063_c0_seq2	7-421				healthy	diseased	68.8358	503.121	2.86967	0.0002	0.00331841
XLOC_011197	comp54482_c0_seq1	0-2042				healthy	diseased	6.98051	51.9523	2.89578	5e-05	0.00102437
XLOC_005976	comp49371_c0_seq1	0-445				healthy	diseased	46.2226	347.132	2.90881	0.00035	0.00518346
XLOC_006894	comp50503_c0_seq1	20-2434				healthy	diseased	8.84998	73.7828	3.05954	5e-05	0.00102437
XLOC_006187	comp49647_c0_seq1	0-1464				healthy	diseased	20.67	173.209	3.0669	5e-05	0.00102437
XLOC_005179	comp48295_c0_seq1	0-590				healthy	diseased	173.15	1530.65	3.14405	5e-05	0.00102437
XLOC_003780	comp46055_c0_seq1	0-1642				healthy	diseased	3.86294	35.6317	3.20539	0.0009	0.0114055
XLOC_014797	comp57187_c0_seq4	0-1017				healthy	diseased	8.45732	79.4884	3.23247	0.00025	0.00389492
XLOC_011814	comp54987_c0_seq9	29-909				healthy	diseased	58.4203	555.222	3.24852	5e-05	0.00102437
XLOC_005091	comp48155_c0_seq1	0-816				healthy	diseased	263.215	2527.13	3.26319	0.0003	0.0045256
XLOC_001976	comp40569_c0_seq1	0-961				healthy	diseased	5.98914	59.5175	3.31289	0.00065	0.00878647
XLOC_000391	comp21891_c0_seq1	0-1832				healthy	diseased	2.27401	22.6589	3.31676	0.00425	0.0379036
XLOC_008231	comp51900_c0_seq2	0-901				healthy	diseased	6.46809	64.8761	3.32627	0.00125	0.0145566
XLOC_011166	comp54457_c0_seq1	67-1235				healthy	diseased	15.2385	153.27	3.33028	5e-05	0.00102437
XLOC_012975	comp55880_c0_seq6	2-587				healthy	diseased	15.2707	156.098	3.35361	0.00115	0.0137283
XLOC_004877	comp47843_c0_seq1	0-598				healthy	diseased	15.1936	171.366	3.49554	0.00025	0.00389492
XLOC_003820	comp46139_c0_seq2	0-1808				healthy	diseased	2.30938	26.0803	3.49738	0.00345	0.0328733
XLOC_005130	comp48209_c0_seq1	0-772				healthy	diseased	10.9219	134.685	3.6243	0.0004	0.00582387
XLOC_006116	comp49552_c0_seq1	90-3098				healthy	diseased	1.03685	13.4242	3.69456	0.00545	0.0461293
XLOC_011168	comp54457_c0_seq3	0-1007				healthy	diseased	17.9811	234.702	3.70628	5e-05	0.00102437
XLOC_009394	comp52970_c0_seq1	6-1468				healthy	diseased	29.5474	428.109	3.85688	5e-05	0.00102437
XLOC_010283	comp53712_c0_seq2	104-991				healthy	diseased	6.40072	95.9978	3.90669	0.0006	0.00826454
XLOC_002204	comp41586_c0_seq1	0-832				healthy	diseased	49.7474	759.053	3.93151	5e-05	0.00102437
XLOC_010486	comp53881_c0_seq4	0-366				healthy	diseased	16.1686	256.706	3.98885	0.00555	0.0467747
XLOC_007193	comp50850_c0_seq2	15-1336				healthy	diseased	10.4948	167.379	3.99537	5e-05	0.00102437
XLOC_007924	comp51631_c0_seq20	0-290				healthy	diseased	29.8911	482.663	4.01323	0.0046	0.0405011
XLOC_006684	comp50247_c0_seq2	0-1189				healthy	diseased	7.75436	128.088	4.04599	5e-05	0.00102437
XLOC_007203	comp50864_c0_seq2	8-1559				healthy	diseased	1.85239	31.3118	4.07924	0.00415	0.0372043
XLOC_007192	comp50850_c0_seq1	43-1097				healthy	diseased	6.97426	127.283	4.18986	0.0002	0.00331841
XLOC_001145	comp33962_c0_seq1	0-264				healthy	diseased	85.1363	1572.38	4.20704	5e-05	0.00102437
XLOC_006522	comp50042_c0_seq1	0-822				healthy	diseased	9.26571	171.264	4.20818	0.0001	0.00188877
XLOC_007588	comp51310_c0_seq8	0-1025				healthy	diseased	8.95629	172.861	4.27056	0.00015	0.00264476
XLOC_015480	comp57630_c0_seq1	46-1197				healthy	diseased	21.0629	421.398	4.32241	5e-05	0.00102437
XLOC_008943	comp52560_c0_seq2	179-999				healthy	diseased	29.0139	669.627	4.52854	5e-05	0.00102437
XLOC_004129	comp46717_c0_seq1	0-892				healthy	diseased	5.66675	133.033	4.55312	0.00125	0.0145566
XLOC_000267	comp21059_c0_seq1	0-297				healthy	diseased	54.6846	1409.14	4.68754	0.0001	0.00188877
XLOC_017790	comp59143_c0_seq1	62-952				healthy	diseased	26.0359	740.083	4.82911	5e-05	0.00102437
XLOC_002255	comp41669_c0_seq1	2-288				healthy	diseased	24.1293	704.19	4.86711	0.0038	0.0349063
XLOC_008908	comp52537_c0_seq1	0-329				healthy	diseased	49.351	2021.95	5.35652	5e-05	0.00102437
XLOC_002252	comp41666_c0_seq2	0-539				healthy	diseased	21.7929	910.434	5.38462	5e-05	0.00102437
XLOC_004248	comp46912_c0_seq5	149-1107				healthy	diseased	4.37433	245.091	5.80811	0.002	0.0209544
XLOC_004732	comp47641_c0_seq3	0-1231				healthy	diseased	2.02176	283.105	7.12958	0.0057	0.047718
XLOC_002200	comp41579_c0_seq1	0-1120				healthy	diseased	4.34406	1450.88	8.38367	0.0003	0.0045256
XLOC_008944	comp52560_c0_seq3	179-990				healthy	diseased	4.55787	2209.07	8.92086	0.00305	0.0298887
XLOC_000047	comp18499_c0_seq1	9-350				healthy	diseased	21.6706	0	-inf	0.00085	0.0108316
XLOC_000117	comp19189_c0_seq1	0-282				healthy	diseased	22.8144	0	-inf	0.00505	0.0434912
XLOC_000127	comp19357_c0_seq1	4-772				healthy	diseased	12.5877	0	-inf	5e-05	0.00102437
XLOC_000246	comp20990_c0_seq1	1-240				healthy	diseased	94.1247	0	-inf	5e-05	0.00102437
XLOC_000250	comp21016_c0_seq1	15-252				healthy	diseased	37.9808	0	-inf	0.00315	0.0306725
XLOC_000340	comp21461_c0_seq1	15-381				healthy	diseased	16.3232	0	-inf	0.00115	0.0137283
XLOC_000344	comp21499_c0_seq1	79-2000				healthy	diseased	9.9855	0	-inf	5e-05	0.00102437
XLOC_000350	comp21601_c0_seq1	14-260				healthy	diseased	40.4781	0	-inf	0.00155	0.0170562
XLOC_000359	comp21665_c0_seq1	8-258				healthy	diseased	65.0698	0	-inf	0.0001	0.00188877
XLOC_000363	comp21682_c0_seq1	0-374				healthy	diseased	17.5782	0	-inf	0.00115	0.0137283
XLOC_000387	comp21870_c0_seq1	0-236				healthy	diseased	65.4505	0	-inf	0.0001	0.00188877
XLOC_000730	comp28724_c0_seq1	0-759				healthy	diseased	65.4906	0	-inf	5e-05	0.00102437
XLOC_000784	comp29390_c1_seq1	0-268				healthy	diseased	35.5332	0	-inf	0.002	0.0209544
XLOC_000818	comp29932_c0_seq1	10-323				healthy	diseased	29.2778	0	-inf	0.0005	0.00702037
XLOC_000850	comp30461_c0_seq1	25-555				healthy	diseased	39.1336	0	-inf	5e-05	0.00102437
XLOC_000875	comp30776_c0_seq1	6-213				healthy	diseased	127.196	0	-inf	5e-05	0.00102437
XLOC_000892	comp30964_c0_seq1	9-383				healthy	diseased	22.5251	0	-inf	0.0002	0.00331841
XLOC_000895	comp30980_c0_seq1	5-251				healthy	diseased	50.1978	0	-inf	0.00155	0.0170562
XLOC_000965	comp31747_c0_seq2	0-930				healthy	diseased	8.83333	0	-inf	5e-05	0.00102437
XLOC_001004	comp32288_c0_seq1	29-367				healthy	diseased	23.0515	0	-inf	0.00035	0.00518346
XLOC_001011	comp32377_c0_seq1	41-370				healthy	diseased	30.6937	0	-inf	5e-05	0.00102437
XLOC_001033	comp32611_c0_seq1	30-327				healthy	diseased	18.4242	0	-inf	0.006	0.0497762
XLOC_001046	comp32790_c0_seq1	9-208				healthy	diseased	58.0999	0	-inf	0.0055	0.0464954
XLOC_001131	comp33772_c0_seq1	61-353				healthy	diseased	29.2668	0	-inf	0.00025	0.00389492
XLOC_001206	comp34784_c0_seq1	0-514				healthy	diseased	14.5232	0	-inf	0.00015	0.00264476
XLOC_001359	comp36424_c0_seq1	68-387				healthy	diseased	20.311	0	-inf	0.00175	0.0188214
XLOC_001376	comp36556_c0_seq1	0-276				healthy	diseased	30.8195	0	-inf	0.0017	0.0184855
XLOC_001420	comp37209_c0_seq1	0-494				healthy	diseased	19.1731	0	-inf	5e-05	0.00102437
XLOC_001588	comp38153_c0_seq2	0-253				healthy	diseased	65.0101	0	-inf	0.00025	0.00389492
XLOC_001642	comp38420_c0_seq1	16-287				healthy	diseased	34.0967	0	-inf	0.0011	0.0132809
XLOC_001746	comp39082_c0_seq1	13-321				healthy	diseased	27.9237	0	-inf	0.0003	0.0045256
XLOC_001840	comp39697_c0_seq1	1-188				healthy	diseased	112.265	0	-inf	0.00105	0.0127892
XLOC_002074	comp41268_c0_seq1	9-596				healthy	diseased	10.5142	0	-inf	5e-05	0.00102437
XLOC_002085	comp41318_c0_seq1	0-205				healthy	diseased	53.6201	0	-inf	0.0049	0.0425716
XLOC_002109	comp41417_c0_seq1	0-244				healthy	diseased	164.012	0	-inf	5e-05	0.00102437
XLOC_002191	comp41570_c0_seq1	0-207				healthy	diseased	163.779	0	-inf	5e-05	0.00102437
XLOC_002295	comp41787_c0_seq1	0-222				healthy	diseased	63.0149	0	-inf	0.00115	0.0137283
XLOC_002320	comp41867_c0_seq2	8-452				healthy	diseased	30.4068	0	-inf	5e-05	0.00102437
XLOC_002422	comp42295_c0_seq2	4-353				healthy	diseased	15.9199	0	-inf	0.00385	0.0352248
XLOC_002428	comp42325_c0_seq2	10-266				healthy	diseased	29.6053	0	-inf	0.0031	0.0302497
XLOC_002451	comp42421_c0_seq1	3-317				healthy	diseased	21.5057	0	-inf	0.0022	0.0226201
XLOC_002605	comp43145_c0_seq1	290-771				healthy	diseased	14.5586	0	-inf	0.00045	0.00638991
XLOC_002706	comp43530_c0_seq2	24-415				healthy	diseased	23.8574	0	-inf	0.0001	0.00188877
XLOC_002982	comp44269_c0_seq1	11-410				healthy	diseased	22.0475	0	-inf	5e-05	0.00102437
XLOC_003063	comp44461_c0_seq1	28-683				healthy	diseased	21.3261	0	-inf	5e-05	0.00102437
XLOC_003122	comp44608_c0_seq2	34-372				healthy	diseased	19.7369	0	-inf	0.00095	0.0117266
XLOC_003191	comp44764_c0_seq1	7-555				healthy	diseased	22.2367	0	-inf	5e-05	0.00102437
XLOC_003336	comp45165_c0_seq2	0-609				healthy	diseased	10.9393	0	-inf	0.0001	0.00188877
XLOC_003339	comp45172_c0_seq3	412-703				healthy	diseased	42.4059	0	-inf	0.0003	0.0045256
XLOC_003422	comp45367_c0_seq2	26-306				healthy	diseased	25.9982	0	-inf	0.0028	0.0277944
XLOC_003473	comp45453_c0_seq1	1-280				healthy	diseased	42.1877	0	-inf	0.00015	0.00264476
XLOC_003733	comp45959_c0_seq3	0-266				healthy	diseased	48.8486	0	-inf	0.0001	0.00188877
XLOC_003751	comp45994_c0_seq1	260-461				healthy	diseased	58.228	0	-inf	0.00465	0.0408111
XLOC_003867	comp46251_c0_seq1	7-291				healthy	diseased	21.2014	0	-inf	0.00415	0.0372043
XLOC_003910	comp46341_c0_seq2	1-338				healthy	diseased	21.6886	0	-inf	0.00155	0.0170562
XLOC_004213	comp46857_c0_seq3	6-477				healthy	diseased	13.7241	0	-inf	0.0002	0.00331841
XLOC_004349	comp47052_c0_seq1	7-390				healthy	diseased	20.3151	0	-inf	0.00025	0.00389492
XLOC_004397	comp47125_c0_seq2	13-402				healthy	diseased	27.8854	0	-inf	5e-05	0.00102437
XLOC_004398	comp47125_c0_seq3	2-197				healthy	diseased	244.12	0	-inf	5e-05	0.00102437
XLOC_004548	comp47368_c0_seq1	0-648				healthy	diseased	15.8732	0	-inf	5e-05	0.00102437
XLOC_004675	comp47545_c0_seq1	6-194				healthy	diseased	239.046	0	-inf	5e-05	0.00102437
XLOC_004726	comp47634_c0_seq2	16-483				healthy	diseased	12.8604	0	-inf	0.00025	0.00389492
XLOC_004841	comp47790_c0_seq1	1-197				healthy	diseased	239.059	0	-inf	5e-05	0.00102437
XLOC_005002	comp48030_c0_seq1	11-448				healthy	diseased	18.9756	0	-inf	5e-05	0.00102437
XLOC_005035	comp48068_c0_seq6	0-273				healthy	diseased	30.7622	0	-inf	0.00195	0.0205712
XLOC_005423	comp48666_c0_seq2	8-292				healthy	diseased	33.0004	0	-inf	0.00155	0.0170562
XLOC_005447	comp48701_c0_seq2	9-331				healthy	diseased	16.1816	0	-inf	0.0034	0.0325776
XLOC_005754	comp49090_c0_seq4	0-415				healthy	diseased	19.3754	0	-inf	0.00025	0.00389492
XLOC_006105	comp49536_c0_seq2	4-283				healthy	diseased	24.2393	0	-inf	0.0027	0.026918
XLOC_006119	comp49554_c0_seq2	64-279				healthy	diseased	73.3251	0	-inf	0.002	0.0209544
XLOC_006276	comp49758_c0_seq1	48-259				healthy	diseased	68.85	0	-inf	0.00115	0.0137283
XLOC_006347	comp49847_c1_seq7	0-458				healthy	diseased	91.588	0	-inf	5e-05	0.00102437
XLOC_006351	comp49848_c0_seq11	48-307				healthy	diseased	39.268	0	-inf	0.002	0.0209544
XLOC_006435	comp49941_c0_seq10	4-485				healthy	diseased	13.4092	0	-inf	0.00015	0.00264476
XLOC_007225	comp50891_c0_seq2	6-341				healthy	diseased	24.4782	0	-inf	0.00085	0.0108316
XLOC_007314	comp50990_c0_seq1	0-878				healthy	diseased	24.1709	0	-inf	5e-05	0.00102437
XLOC_007495	comp51219_c0_seq5	0-209				healthy	diseased	93.1267	0	-inf	0.00025	0.00389492
XLOC_007552	comp51268_c2_seq7	77-322				healthy	diseased	29.4988	0	-inf	0.00465	0.0408111
XLOC_007575	comp51294_c0_seq4	25-306				healthy	diseased	40.7794	0	-inf	0.00055	0.00762918
XLOC_007655	comp51381_c0_seq1	2-726				healthy	diseased	11.9326	0	-inf	5e-05	0.00102437
XLOC_007680	comp51406_c0_seq5	32-278				healthy	diseased	58.5642	0	-inf	0.0013	0.0150246
XLOC_007749	comp51464_c0_seq3	0-203				healthy	diseased	218.364	0	-inf	5e-05	0.00102437
XLOC_007751	comp51464_c1_seq1	0-123				healthy	diseased	4164.24	0	-inf	0.00105	0.0127892
XLOC_007862	comp51576_c0_seq12	5-235				healthy	diseased	39.4057	0	-inf	0.0038	0.0349063
XLOC_007914	comp51623_c0_seq2	13-207				healthy	diseased	74.3698	0	-inf	0.00245	0.0246394
XLOC_008175	comp51850_c0_seq3	1-221				healthy	diseased	82.2732	0	-inf	0.00125	0.0145566
XLOC_008195	comp51867_c0_seq2	34-243				healthy	diseased	92.3404	0	-inf	0.0001	0.00188877
XLOC_008322	comp52003_c0_seq1	5-184				healthy	diseased	173.334	0	-inf	0.00125	0.0145566
XLOC_008333	comp52015_c0_seq3	6-194				healthy	diseased	159.856	0	-inf	5e-05	0.00102437
XLOC_008402	comp52073_c0_seq9	21-295				healthy	diseased	37.5481	0	-inf	0.0009	0.0114055
XLOC_008512	comp52184_c0_seq1	741-1671				healthy	diseased	14.7037	0	-inf	5e-05	0.00102437
XLOC_008659	comp52323_c0_seq1	3-388				healthy	diseased	38.9148	0	-inf	5e-05	0.00102437
XLOC_008737	comp52388_c0_seq3	18-291				healthy	diseased	29.0979	0	-inf	0.0018	0.0192689
XLOC_008893	comp52520_c0_seq2	20-311				healthy	diseased	24.3569	0	-inf	0.00145	0.0161883
XLOC_009305	comp52912_c1_seq3	29-519				healthy	diseased	34.5924	0	-inf	5e-05	0.00102437
XLOC_009365	comp52953_c0_seq1	24-438				healthy	diseased	33.5975	0	-inf	5e-05	0.00102437
XLOC_009457	comp53006_c0_seq38	4-327				healthy	diseased	35.8537	0	-inf	0.00015	0.00264476
XLOC_009624	comp53158_c0_seq5	59-352				healthy	diseased	18.5356	0	-inf	0.0035	0.0328733
XLOC_009838	comp53351_c0_seq2	146-636				healthy	diseased	16.8743	0	-inf	5e-05	0.00102437
XLOC_010072	comp53550_c0_seq4	14-294				healthy	diseased	47.0891	0	-inf	0.0003	0.0045256
XLOC_010201	comp53649_c0_seq1	117-430				healthy	diseased	16.968	0	-inf	0.003	0.0295036
XLOC_010648	comp53996_c0_seq5	0-505				healthy	diseased	15.7894	0	-inf	5e-05	0.00102437
XLOC_010908	comp54223_c0_seq16	223-535				healthy	diseased	35.2016	0	-inf	5e-05	0.00102437
XLOC_010944	comp54266_c1_seq6	9-276				healthy	diseased	31.7833	0	-inf	0.00165	0.0180414
XLOC_010981	comp54289_c1_seq4	0-257				healthy	diseased	64.2175	0	-inf	5e-05	0.00102437
XLOC_011151	comp54442_c0_seq6	0-269				healthy	diseased	28.7644	0	-inf	0.00415	0.0372043
XLOC_011281	comp54559_c0_seq12	38-492				healthy	diseased	27.8351	0	-inf	5e-05	0.00102437
XLOC_011285	comp54560_c0_seq10	4-283				healthy	diseased	29.4549	0	-inf	0.00185	0.0196971
XLOC_011324	comp54584_c0_seq4	4-215				healthy	diseased	74.8489	0	-inf	0.0022	0.0226201
XLOC_011433	comp54694_c1_seq2	7-578				healthy	diseased	19.3913	0	-inf	5e-05	0.00102437
XLOC_011438	comp54698_c0_seq12	2-272				healthy	diseased	35.0868	0	-inf	0.00085	0.0108316
XLOC_011462	comp54715_c0_seq1	10-805				healthy	diseased	16.3896	0	-inf	5e-05	0.00102437
XLOC_011643	comp54862_c0_seq20	0-275				healthy	diseased	31.4237	0	-inf	0.00175	0.0188214
XLOC_011645	comp54862_c0_seq9	351-827				healthy	diseased	11.0834	0	-inf	0.00135	0.015396
XLOC_011692	comp54894_c0_seq6	3-359				healthy	diseased	23.36	0	-inf	0.00025	0.00389492
XLOC_011797	comp54974_c0_seq4	5-682				healthy	diseased	9.63011	0	-inf	5e-05	0.00102437
XLOC_011870	comp55036_c1_seq12	3-276				healthy	diseased	207.89	0	-inf	5e-05	0.00102437
XLOC_012006	comp55126_c0_seq1	24-407				healthy	diseased	14.5596	0	-inf	0.0017	0.0184855
XLOC_012124	comp55216_c0_seq19	1-331				healthy	diseased	17.8878	0	-inf	0.00205	0.0214132
XLOC_012192	comp55257_c0_seq4	7-218				healthy	diseased	55.4676	0	-inf	0.00315	0.0306725
XLOC_012193	comp55257_c0_seq6	5-255				healthy	diseased	80.9161	0	-inf	5e-05	0.00102437
XLOC_012196	comp55258_c0_seq9	2-329				healthy	diseased	19.1618	0	-inf	0.0018	0.0192689
XLOC_012301	comp55333_c1_seq10	8-331				healthy	diseased	35.9321	0	-inf	0.0001	0.00188877
XLOC_012302	comp55333_c1_seq6	6-451				healthy	diseased	61.0562	0	-inf	5e-05	0.00102437
XLOC_012355	comp55371_c0_seq1	640-1082				healthy	diseased	16.6915	0	-inf	5e-05	0.00102437
XLOC_012551	comp55548_c0_seq3	45-1026				healthy	diseased	10.9855	0	-inf	5e-05	0.00102437
XLOC_012861	comp55804_c0_seq3	0-430				healthy	diseased	21.0271	0	-inf	0.0002	0.00331841
XLOC_013077	comp55951_c0_seq1	14-601				healthy	diseased	13.7947	0	-inf	0.00035	0.00518346
XLOC_013148	comp56005_c2_seq1	124-321				healthy	diseased	136.544	0	-inf	0.00015	0.00264476
XLOC_013539	comp56290_c0_seq4	0-896				healthy	diseased	11.9547	0	-inf	5e-05	0.00102437
XLOC_013669	comp56378_c1_seq8	648-1016				healthy	diseased	15.8616	0	-inf	0.0014	0.0158874
XLOC_013738	comp56429_c0_seq1	0-311				healthy	diseased	28.3431	0	-inf	0.00145	0.0161883
XLOC_013888	comp56554_c2_seq1	3-265				healthy	diseased	44.1204	0	-inf	0.00025	0.00389492
XLOC_013966	comp56612_c0_seq12	23-568				healthy	diseased	11.201	0	-inf	5e-05	0.00102437
XLOC_013984	comp56622_c0_seq7	14-302				healthy	diseased	22.1085	0	-inf	0.0021	0.0218692
XLOC_014085	comp56695_c0_seq13	0-437				healthy	diseased	29.3989	0	-inf	5e-05	0.00102437
XLOC_014168	comp56749_c0_seq8	60-506				healthy	diseased	12.0811	0	-inf	0.00155	0.0170562
XLOC_014270	comp56820_c0_seq4	7-466				healthy	diseased	12.6752	0	-inf	0.00025	0.00389492
XLOC_014300	comp56842_c2_seq26	64-348				healthy	diseased	39.309	0	-inf	5e-05	0.00102437
XLOC_014356	comp56879_c0_seq11	0-336				healthy	diseased	79.4988	0	-inf	5e-05	0.00102437
XLOC_014420	comp56919_c2_seq1	1-299				healthy	diseased	35.0405	0	-inf	0.0002	0.00331841
XLOC_014422	comp56923_c0_seq1	821-1122				healthy	diseased	52.2345	0	-inf	5e-05	0.00102437
XLOC_014427	comp56923_c0_seq6	836-1116				healthy	diseased	29.7301	0	-inf	0.0017	0.0184855
XLOC_014554	comp57014_c0_seq2	604-1022				healthy	diseased	21.471	0	-inf	5e-05	0.00102437
XLOC_014571	comp57024_c0_seq4	13-337				healthy	diseased	21.5423	0	-inf	0.00125	0.0145566
XLOC_014604	comp57054_c0_seq2	42-849				healthy	diseased	10.3325	0	-inf	5e-05	0.00102437
XLOC_014760	comp57162_c0_seq7	0-271				healthy	diseased	31.7357	0	-inf	0.0011	0.0132809
XLOC_014766	comp57171_c1_seq14	7-580				healthy	diseased	14.3621	0	-inf	5e-05	0.00102437
XLOC_014780	comp57177_c0_seq8	1-351				healthy	diseased	15.9745	0	-inf	0.002	0.0209544
XLOC_014889	comp57243_c0_seq9	17-706				healthy	diseased	9.49183	0	-inf	5e-05	0.00102437
XLOC_014915	comp57263_c0_seq9	3-485				healthy	diseased	17.2026	0	-inf	5e-05	0.00102437
XLOC_015021	comp57345_c0_seq4	30-722				healthy	diseased	9.26352	0	-inf	0.0001	0.00188877
XLOC_015159	comp57448_c0_seq3	203-740				healthy	diseased	18.2589	0	-inf	5e-05	0.00102437
XLOC_015426	comp57600_c0_seq4	2-217				healthy	diseased	75.4303	0	-inf	0.00055	0.00762918
XLOC_015430	comp57601_c0_seq7	7-333				healthy	diseased	18.8368	0	-inf	0.0021	0.0218692
XLOC_015468	comp57627_c0_seq1	0-613				healthy	diseased	10.7168	0	-inf	5e-05	0.00102437
XLOC_015527	comp57662_c0_seq6	6-301				healthy	diseased	36.1244	0	-inf	0.0002	0.00331841
XLOC_015550	comp57677_c0_seq22	44-351				healthy	diseased	28.1059	0	-inf	0.00125	0.0145566
XLOC_015742	comp57836_c1_seq11	8-383				healthy	diseased	29.7616	0	-inf	5e-05	0.00102437
XLOC_015826	comp57896_c0_seq12	5-484				healthy	diseased	18.3493	0	-inf	5e-05	0.00102437
XLOC_015956	comp57975_c1_seq4	0-500				healthy	diseased	12.5062	0	-inf	0.00035	0.00518346
XLOC_015957	comp57975_c3_seq1	2-298				healthy	diseased	20.3215	0	-inf	0.00505	0.0434912
XLOC_016223	comp58155_c0_seq2	19-427				healthy	diseased	17.4316	0	-inf	0.00025	0.00389492
XLOC_016298	comp58201_c0_seq1	53-402				healthy	diseased	17.0278	0	-inf	0.00065	0.00878647
XLOC_016351	comp58229_c1_seq2	0-605				healthy	diseased	9.74509	0	-inf	0.0003	0.0045256
XLOC_016838	comp58549_c0_seq2	17-362				healthy	diseased	18.3239	0	-inf	0.00075	0.00988623
XLOC_016949	comp58614_c0_seq7	5-199				healthy	diseased	94.9943	0	-inf	0.001	0.0122669
XLOC_016979	comp58626_c0_seq7	0-361				healthy	diseased	16.1892	0	-inf	0.0024	0.0242072
XLOC_016984	comp58628_c1_seq4	65-423				healthy	diseased	25.3501	0	-inf	0.00045	0.00638991
XLOC_017276	comp58805_c0_seq7	4-379				healthy	diseased	72.1169	0	-inf	5e-05	0.00102437
XLOC_017278	comp58805_c2_seq1	3-210				healthy	diseased	199.384	0	-inf	5e-05	0.00102437
XLOC_017399	comp58891_c1_seq2	63-283				healthy	diseased	82.2732	0	-inf	0.00125	0.0145566
XLOC_017538	comp58983_c0_seq3	27-552				healthy	diseased	15.472	0	-inf	5e-05	0.00102437
XLOC_017572	comp59003_c0_seq5	0-187				healthy	diseased	150.411	0	-inf	0.00015	0.00264476
XLOC_017591	comp59009_c0_seq4	0-156				healthy	diseased	209.139	0	-inf	0.00295	0.0291157
XLOC_017731	comp59098_c0_seq5	50-263				healthy	diseased	68.3364	0	-inf	0.0011	0.0132809
XLOC_017800	comp59155_c0_seq1	0-396				healthy	diseased	14.5386	0	-inf	0.0012	0.0142267
XLOC_017810	comp59168_c0_seq1	25-396				healthy	diseased	35.2447	0	-inf	5e-05	0.00102437
XLOC_017817	comp59182_c0_seq1	62-255				healthy	diseased	103.484	0	-inf	0.00055	0.00762918
XLOC_017846	comp59410_c0_seq1	0-265				healthy	diseased	36.1246	0	-inf	0.00135	0.015396
XLOC_017848	comp59421_c0_seq1	16-320				healthy	diseased	39.2828	0	-inf	5e-05	0.00102437
XLOC_017851	comp59456_c0_seq1	0-265				healthy	diseased	60.2951	0	-inf	5e-05	0.00102437
XLOC_017852	comp59510_c0_seq1	11-366				healthy	diseased	21.0528	0	-inf	0.00075	0.00988623
XLOC_017870	comp59666_c0_seq1	19-291				healthy	diseased	39.5439	0	-inf	0.0005	0.00702037
XLOC_017885	comp59868_c0_seq1	0-350				healthy	diseased	28.3258	0	-inf	0.00015	0.00264476
XLOC_017889	comp59919_c0_seq1	20-509				healthy	diseased	19.8943	0	-inf	5e-05	0.00102437
XLOC_017892	comp60020_c0_seq1	0-335				healthy	diseased	18.8294	0	-inf	0.0024	0.0242072
XLOC_017902	comp60235_c0_seq1	0-422				healthy	diseased	12.3838	0	-inf	0.00155	0.0170562
XLOC_017932	comp60693_c0_seq1	39-309				healthy	diseased	44.9712	0	-inf	0.0001	0.00188877
XLOC_017933	comp60702_c0_seq1	3-223				healthy	diseased	47.8166	0	-inf	0.0039	0.0354237
XLOC_017940	comp60885_c0_seq1	0-277				healthy	diseased	22.7707	0	-inf	0.003	0.0295036
XLOC_017951	comp61114_c0_seq1	6-243				healthy	diseased	33.4275	0	-inf	0.006	0.0497762
XLOC_017958	comp61245_c0_seq1	21-325				healthy	diseased	18.6219	0	-inf	0.00475	0.0414513
XLOC_017976	comp61523_c0_seq1	0-271				healthy	diseased	29.7573	0	-inf	0.00135	0.015396
XLOC_017978	comp61550_c0_seq1	0-382				healthy	diseased	16.1904	0	-inf	0.00135	0.015396
XLOC_017993	comp61943_c0_seq1	0-489				healthy	diseased	14.8693	0	-inf	5e-05	0.00102437
XLOC_018002	comp62050_c0_seq1	0-590				healthy	diseased	12.8224	0	-inf	0.0001	0.00188877
XLOC_018004	comp62115_c0_seq1	7-486				healthy	diseased	17.2964	0	-inf	5e-05	0.00102437
XLOC_018005	comp62128_c0_seq1	4-346				healthy	diseased	17.1389	0	-inf	0.00245	0.0246394
XLOC_018016	comp62336_c0_seq1	30-860				healthy	diseased	10.0662	0	-inf	5e-05	0.00102437
XLOC_018025	comp62407_c0_seq1	7-497				healthy	diseased	21.21	0	-inf	5e-05	0.00102437
XLOC_018047	comp62715_c0_seq1	0-485				healthy	diseased	15.9512	0	-inf	5e-05	0.00102437
XLOC_018052	comp62751_c0_seq1	14-268				healthy	diseased	49.2215	0	-inf	0.00145	0.0161883
XLOC_018055	comp62845_c0_seq1	8-601				healthy	diseased	10.1833	0	-inf	5e-05	0.00102437
XLOC_018076	comp63194_c0_seq1	9-440				healthy	diseased	15.0966	0	-inf	0.00035	0.00518346
XLOC_018080	comp63301_c0_seq1	13-605				healthy	diseased	11.4935	0	-inf	0.00035	0.00518346
XLOC_018093	comp63486_c0_seq1	0-642				healthy	diseased	9.83761	0	-inf	0.00025	0.00389492
XLOC_018110	comp63732_c0_seq1	7-224				healthy	diseased	67.3302	0	-inf	0.0022	0.0226201
XLOC_018133	comp64355_c0_seq1	22920				healthy	diseased	7.7211	0	-inf	5e-05	0.00102437
XLOC_018183	comp65230_c0_seq1	3-521				healthy	diseased	13.9657	0	-inf	5e-05	0.00102437
XLOC_018194	comp65458_c0_seq1	0-569				healthy	diseased	13.911	0	-inf	0.0002	0.00331841
XLOC_018238	comp66645_c0_seq1	0-415				healthy	diseased	12.9963	0	-inf	0.002	0.0209544
XLOC_018241	comp66688_c0_seq1	0-486				healthy	diseased	13.1309	0	-inf	0.0002	0.00331841
XLOC_018407	comp71603_c0_seq1	0-296				healthy	diseased	24.6694	0	-inf	0.00305	0.0298887
XLOC_018525	comp76906_c0_seq1	3-300				healthy	diseased	24.4572	0	-inf	0.00305	0.0298887
XLOC_000032	comp18327_c0_seq1	0-408				healthy	diseased	0	31.9429	inf	5e-05	0.00102437
XLOC_000066	comp18721_c0_seq1	1-527				healthy	diseased	0	19.8785	inf	5e-05	0.00102437
XLOC_000067	comp18721_c0_seq2	0-523				healthy	diseased	0	12.8429	inf	0.0002	0.00331841
XLOC_000069	comp18738_c0_seq1	0-2000				healthy	diseased	0	13.0203	inf	5e-05	0.00102437
XLOC_000071	comp18764_c0_seq1	0-798				healthy	diseased	0	24.9461	inf	5e-05	0.00102437
XLOC_000073	comp18808_c0_seq1	0-1029				healthy	diseased	0	21.7606	inf	5e-05	0.00102437
XLOC_000074	comp18809_c0_seq1	0-231				healthy	diseased	0	79.0021	inf	0.00025	0.00389492
XLOC_000080	comp18856_c0_seq1	0-971				healthy	diseased	0	11.2038	inf	5e-05	0.00102437
XLOC_000088	comp18939_c0_seq1	2-250				healthy	diseased	0	77.5366	inf	5e-05	0.00102437
XLOC_000098	comp19047_c0_seq1	7-216				healthy	diseased	0	126.778	inf	0.00015	0.00264476
XLOC_000100	comp19067_c0_seq1	12-1601				healthy	diseased	0	18.7337	inf	5e-05	0.00102437
XLOC_000104	comp19090_c0_seq1	0-2057				healthy	diseased	0	22.5728	inf	5e-05	0.00102437
XLOC_000105	comp19095_c0_seq1	1-673				healthy	diseased	0	9.67032	inf	0.00015	0.00264476
XLOC_000125	comp19333_c0_seq2	0-330				healthy	diseased	0	31.7691	inf	0.00015	0.00264476
XLOC_000126	comp19347_c0_seq1	33-1817				healthy	diseased	0	18.5717	inf	5e-05	0.00102437
XLOC_000137	comp19464_c0_seq1	3-246				healthy	diseased	0	68.2542	inf	0.00015	0.00264476
XLOC_000142	comp19549_c0_seq1	127-481				healthy	diseased	0	19.247	inf	0.00145	0.0161883
XLOC_000143	comp19567_c0_seq1	27-1412				healthy	diseased	0	13.4884	inf	5e-05	0.00102437
XLOC_000147	comp19639_c0_seq1	20-263				healthy	diseased	0	49.366	inf	0.00085	0.0108316
XLOC_000156	comp19783_c0_seq1	0-607				healthy	diseased	0	15.6212	inf	5e-05	0.00102437
XLOC_000164	comp19874_c0_seq1	71-428				healthy	diseased	0	16.8273	inf	0.0035	0.0328733
XLOC_000179	comp20111_c0_seq1	0-1109				healthy	diseased	0	10.1628	inf	5e-05	0.00102437
XLOC_000180	comp20140_c0_seq1	3-495				healthy	diseased	0	19.132	inf	5e-05	0.00102437
XLOC_000190	comp20268_c0_seq1	4-566				healthy	diseased	0	22.3311	inf	5e-05	0.00102437
XLOC_000198	comp20407_c0_seq1	48-515				healthy	diseased	0	35.383	inf	5e-05	0.00102437
XLOC_000204	comp20491_c0_seq1	12-220				healthy	diseased	0	66.6443	inf	0.00495	0.0428172
XLOC_000206	comp20498_c0_seq1	18-366				healthy	diseased	0	23.245	inf	0.0005	0.00702037
XLOC_000211	comp20555_c0_seq1	0-1855				healthy	diseased	0	11.7832	inf	5e-05	0.00102437
XLOC_000230	comp20799_c0_seq1	0-1210				healthy	diseased	0	9.46847	inf	5e-05	0.00102437
XLOC_000231	comp20799_c1_seq1	0-1088				healthy	diseased	0	14.1234	inf	5e-05	0.00102437
XLOC_000236	comp20871_c0_seq1	17-228				healthy	diseased	0	306.58	inf	5e-05	0.00102437
XLOC_000242	comp20914_c0_seq1	0-251				healthy	diseased	0	78.966	inf	5e-05	0.00102437
XLOC_000249	comp21012_c0_seq1	21-309				healthy	diseased	0	36.0109	inf	0.00025	0.00389492
XLOC_000255	comp21041_c0_seq1	0-293				healthy	diseased	0	603.7	inf	5e-05	0.00102437
XLOC_000256	comp21041_c1_seq1	4-220				healthy	diseased	0	220.958	inf	5e-05	0.00102437
XLOC_000285	comp21086_c0_seq1	0-271				healthy	diseased	0	588.823	inf	5e-05	0.00102437
XLOC_000286	comp21087_c0_seq1	0-745				healthy	diseased	0	449.562	inf	5e-05	0.00102437
XLOC_000302	comp21126_c0_seq1	1-476				healthy	diseased	0	216.634	inf	5e-05	0.00102437
XLOC_000307	comp21153_c0_seq1	2-149				healthy	diseased	0	687.921	inf	0.00035	0.00518346
XLOC_000317	comp21241_c0_seq1	0-323				healthy	diseased	0	69.4388	inf	5e-05	0.00102437
XLOC_000322	comp21272_c0_seq1	0-341				healthy	diseased	0	53.5083	inf	5e-05	0.00102437
XLOC_000329	comp21327_c0_seq1	0-234				healthy	diseased	0	103.506	inf	0.0001	0.00188877
XLOC_000330	comp21339_c0_seq1	0-221				healthy	diseased	0	162.357	inf	5e-05	0.00102437
XLOC_000357	comp21656_c0_seq1	11-372				healthy	diseased	0	65.0452	inf	5e-05	0.00102437
XLOC_000377	comp21771_c0_seq1	8-470				healthy	diseased	0	41.2318	inf	5e-05	0.00102437
XLOC_000378	comp21771_c1_seq1	0-754				healthy	diseased	0	20.5217	inf	5e-05	0.00102437
XLOC_000395	comp21953_c0_seq2	13-632				healthy	diseased	0	11.6818	inf	5e-05	0.00102437
XLOC_000396	comp22030_c0_seq1	0-923				healthy	diseased	0	11.2643	inf	5e-05	0.00102437
XLOC_000400	comp22140_c0_seq1	12-301				healthy	diseased	0	27.7341	inf	0.0035	0.0328733
XLOC_000406	comp22213_c0_seq1	40-616				healthy	diseased	0	14.6512	inf	5e-05	0.00102437
XLOC_000413	comp22290_c0_seq1	2-566				healthy	diseased	0	24.5072	inf	5e-05	0.00102437
XLOC_000414	comp22290_c1_seq1	7-464				healthy	diseased	0	16.7515	inf	0.0003	0.0045256
XLOC_000423	comp22384_c0_seq1	54-1104				healthy	diseased	0	9.14797	inf	5e-05	0.00102437
XLOC_000441	comp22906_c0_seq1	33-284				healthy	diseased	0	74.9147	inf	5e-05	0.00102437
XLOC_000446	comp23124_c0_seq1	16-959				healthy	diseased	0	11.8135	inf	5e-05	0.00102437
XLOC_000448	comp23126_c0_seq1	0-408				healthy	diseased	0	22.0024	inf	5e-05	0.00102437
XLOC_000471	comp23629_c0_seq1	122-1872				healthy	diseased	0	13.1689	inf	5e-05	0.00102437
XLOC_000490	comp24043_c0_seq1	0-590				healthy	diseased	0	12.8576	inf	0.0001	0.00188877
XLOC_000498	comp24174_c0_seq1	17-457				healthy	diseased	0	12.6106	inf	0.00145	0.0161883
XLOC_000504	comp24256_c0_seq1	4-224				healthy	diseased	0	155.359	inf	5e-05	0.00102437
XLOC_000508	comp24347_c0_seq1	1-451				healthy	diseased	0	12.9084	inf	0.00125	0.0145566
XLOC_000512	comp24495_c0_seq2	141-512				healthy	diseased	0	19.1419	inf	0.0009	0.0114055
XLOC_000514	comp24516_c0_seq1	0-538				healthy	diseased	0	10.7332	inf	0.00065	0.00878647
XLOC_000519	comp24576_c0_seq1	12-384				healthy	diseased	0	16.4133	inf	0.0013	0.0150246
XLOC_000521	comp24594_c0_seq1	73-956				healthy	diseased	0	16.6224	inf	5e-05	0.00102437
XLOC_000526	comp24791_c0_seq1	0-1016				healthy	diseased	0	8.47306	inf	5e-05	0.00102437
XLOC_000527	comp24811_c0_seq1	0-483				healthy	diseased	0	12.3805	inf	0.00095	0.0117266
XLOC_000535	comp24963_c0_seq1	0-1002				healthy	diseased	0	16.8689	inf	5e-05	0.00102437
XLOC_000536	comp25006_c1_seq1	0-404				healthy	diseased	0	19.7246	inf	0.0002	0.00331841
XLOC_000572	comp25711_c0_seq1	0-237				healthy	diseased	0	129.887	inf	5e-05	0.00102437
XLOC_000574	comp25731_c0_seq1	0-1292				healthy	diseased	0	8.12115	inf	5e-05	0.00102437
XLOC_000584	comp25948_c1_seq1	0-1622				healthy	diseased	0	9.37385	inf	5e-05	0.00102437
XLOC_000586	comp25996_c0_seq1	7-215				healthy	diseased	0	121.792	inf	5e-05	0.00102437
XLOC_000604	comp26340_c0_seq1	9-685				healthy	diseased	0	9.84301	inf	0.00015	0.00264476
XLOC_000609	comp26418_c0_seq1	4-217				healthy	diseased	0	108.015	inf	0.00045	0.00638991
XLOC_000616	comp26478_c1_seq1	11-713				healthy	diseased	0	19.8324	inf	5e-05	0.00102437
XLOC_000624	comp26734_c0_seq1	28-267				healthy	diseased	0	69.6425	inf	0.0001	0.00188877
XLOC_000625	comp26734_c1_seq1	16-535				healthy	diseased	0	17.8364	inf	5e-05	0.00102437
XLOC_000635	comp26893_c0_seq1	30-366				healthy	diseased	0	32.9323	inf	5e-05	0.00102437
XLOC_000638	comp26908_c0_seq1	5-245				healthy	diseased	0	61.93	inf	0.00095	0.0117266
XLOC_000645	comp27011_c0_seq1	0-544				healthy	diseased	0	11.7808	inf	0.00045	0.00638991
XLOC_000649	comp27075_c0_seq1	0-397				healthy	diseased	0	22.0586	inf	0.00015	0.00264476
XLOC_000659	comp27254_c0_seq1	0-625				healthy	diseased	0	19.7538	inf	5e-05	0.00102437
XLOC_000676	comp27691_c0_seq1	0-719				healthy	diseased	0	12.013	inf	5e-05	0.00102437
XLOC_000685	comp27850_c0_seq1	0-913				healthy	diseased	0	9.72338	inf	5e-05	0.00102437
XLOC_000689	comp27935_c0_seq1	12-495				healthy	diseased	0	17.0081	inf	0.0001	0.00188877
XLOC_000690	comp27967_c0_seq1	47-267				healthy	diseased	0	70.4064	inf	0.00175	0.0188214
XLOC_000691	comp27970_c0_seq1	11-729				healthy	diseased	0	12.6069	inf	5e-05	0.00102437
XLOC_000701	comp28187_c0_seq1	0-728				healthy	diseased	0	11.8583	inf	5e-05	0.00102437
XLOC_000737	comp28851_c0_seq1	0-224				healthy	diseased	0	158.147	inf	5e-05	0.00102437
XLOC_000739	comp28857_c0_seq1	28-320				healthy	diseased	0	83.6855	inf	5e-05	0.00102437
XLOC_000747	comp28926_c0_seq1	0-324				healthy	diseased	0	37.3935	inf	0.0001	0.00188877
XLOC_000840	comp30297_c0_seq1	9-637				healthy	diseased	0	10.8119	inf	5e-05	0.00102437
XLOC_000846	comp30406_c0_seq1	2-325				healthy	diseased	0	211.331	inf	5e-05	0.00102437
XLOC_000868	comp30705_c0_seq1	0-209				healthy	diseased	0	244.637	inf	5e-05	0.00102437
XLOC_000881	comp30849_c0_seq2	0-343				healthy	diseased	0	17.9861	inf	0.00205	0.0214132
XLOC_000893	comp30973_c0_seq1	1-233				healthy	diseased	0	290.347	inf	5e-05	0.00102437
XLOC_000921	comp31287_c0_seq1	14-592				healthy	diseased	0	20.4578	inf	5e-05	0.00102437
XLOC_000969	comp31841_c0_seq1	34-250				healthy	diseased	0	106.258	inf	0.0001	0.00188877
XLOC_000977	comp31912_c0_seq1	10-343				healthy	diseased	0	19.8636	inf	0.0022	0.0226201
XLOC_000979	comp31966_c0_seq1	0-411				healthy	diseased	0	19.0361	inf	0.00045	0.00638991
XLOC_000990	comp32089_c0_seq1	0-850				healthy	diseased	0	17.9847	inf	5e-05	0.00102437
XLOC_000995	comp32151_c0_seq1	3-296				healthy	diseased	0	53.9691	inf	5e-05	0.00102437
XLOC_001016	comp32441_c0_seq1	47-481				healthy	diseased	0	13.5331	inf	0.0008	0.0104554
XLOC_001047	comp32803_c0_seq1	13-310				healthy	diseased	0	53.676	inf	5e-05	0.00102437
XLOC_001062	comp32946_c0_seq1	19-722				healthy	diseased	0	13.9314	inf	5e-05	0.00102437
XLOC_001073	comp33064_c0_seq1	17-452				healthy	diseased	0	21.2377	inf	5e-05	0.00102437
XLOC_001146	comp33968_c0_seq1	40-572				healthy	diseased	0	14.1354	inf	0.0002	0.00331841
XLOC_001161	comp34170_c0_seq2	0-421				healthy	diseased	0	18.3286	inf	0.0002	0.00331841
XLOC_001187	comp34525_c0_seq1	0-505				healthy	diseased	0	15.0379	inf	0.00025	0.00389492
XLOC_001194	comp34623_c0_seq1	0-294				healthy	diseased	0	457.649	inf	5e-05	0.00102437
XLOC_001212	comp34847_c0_seq1	5-638				healthy	diseased	0	31.5881	inf	5e-05	0.00102437
XLOC_001213	comp34857_c0_seq2	7-210				healthy	diseased	0	77.9254	inf	0.0051	0.0437851
XLOC_001214	comp34894_c0_seq1	0-318				healthy	diseased	0	148.182	inf	5e-05	0.00102437
XLOC_001226	comp35035_c0_seq1	89-296				healthy	diseased	0	80.2361	inf	0.0022	0.0226201
XLOC_001247	comp35223_c0_seq1	0-425				healthy	diseased	0	18.0278	inf	0.0002	0.00331841
XLOC_001272	comp35535_c0_seq1	1-587				healthy	diseased	0	32.932	inf	5e-05	0.00102437
XLOC_001297	comp35785_c1_seq1	18-494				healthy	diseased	0	12.6895	inf	0.00095	0.0117266
XLOC_001299	comp35792_c0_seq1	4-304				healthy	diseased	0	95.7235	inf	5e-05	0.00102437
XLOC_001335	comp36120_c0_seq1	3-312				healthy	diseased	0	40.1566	inf	5e-05	0.00102437
XLOC_001355	comp36390_c0_seq2	0-1450				healthy	diseased	0	17.4284	inf	5e-05	0.00102437
XLOC_001375	comp36555_c0_seq1	146-600				healthy	diseased	0	12.3634	inf	0.00075	0.00988623
XLOC_001394	comp36784_c0_seq1	5-454				healthy	diseased	0	17.0488	inf	0.0003	0.0045256
XLOC_001397	comp36819_c0_seq1	3-254				healthy	diseased	0	82.7591	inf	0.0001	0.00188877
XLOC_001401	comp36961_c2_seq1	23-940				healthy	diseased	0	18.6297	inf	5e-05	0.00102437
XLOC_001424	comp37254_c0_seq1	3-259				healthy	diseased	0	61.3434	inf	5e-05	0.00102437
XLOC_001426	comp37265_c0_seq1	9-375				healthy	diseased	0	23.8822	inf	0.00035	0.00518346
XLOC_001440	comp37457_c0_seq1	0-1253				healthy	diseased	0	16.0051	inf	5e-05	0.00102437
XLOC_001470	comp37585_c0_seq1	380-851				healthy	diseased	0	11.7445	inf	0.0008	0.0104554
XLOC_001486	comp37635_c0_seq1	5-736				healthy	diseased	0	21.2382	inf	5e-05	0.00102437
XLOC_001492	comp37677_c0_seq1	0-689				healthy	diseased	0	9.7432	inf	0.0001	0.00188877
XLOC_001550	comp38005_c0_seq1	56-471				healthy	diseased	0	22.8568	inf	5e-05	0.00102437
XLOC_001596	comp38203_c0_seq1	48-485				healthy	diseased	0	13.6007	inf	0.00125	0.0145566
XLOC_001601	comp38217_c0_seq1	5-243				healthy	diseased	0	52.7574	inf	0.00085	0.0108316
XLOC_001615	comp38264_c0_seq4	15-516				healthy	diseased	0	17.164	inf	5e-05	0.00102437
XLOC_001641	comp38419_c0_seq1	52-442				healthy	diseased	0	34.7272	inf	5e-05	0.00102437
XLOC_001660	comp38514_c0_seq1	0-987				healthy	diseased	0	17.6303	inf	5e-05	0.00102437
XLOC_001723	comp38975_c0_seq1	10-1169				healthy	diseased	0	8.30572	inf	5e-05	0.00102437
XLOC_001729	comp38987_c0_seq1	0-220				healthy	diseased	0	92.3938	inf	5e-05	0.00102437
XLOC_001820	comp39558_c0_seq1	4-380				healthy	diseased	0	30.052	inf	5e-05	0.00102437
XLOC_001822	comp39558_c0_seq3	0-346				healthy	diseased	0	30.625	inf	5e-05	0.00102437
XLOC_001881	comp39925_c0_seq3	1-384				healthy	diseased	0	16.3235	inf	0.00115	0.0137283
XLOC_001899	comp40023_c0_seq1	1-245				healthy	diseased	0	168.189	inf	5e-05	0.00102437
XLOC_001909	comp40107_c0_seq1	0-267				healthy	diseased	0	109.165	inf	5e-05	0.00102437
XLOC_001914	comp40149_c0_seq1	13-247				healthy	diseased	0	70.5812	inf	0.0002	0.00331841
XLOC_001928	comp40217_c0_seq1	28-513				healthy	diseased	0	21.1521	inf	5e-05	0.00102437
XLOC_001932	comp40252_c0_seq1	0-359				healthy	diseased	0	118.161	inf	5e-05	0.00102437
XLOC_001933	comp40252_c1_seq2	1-535				healthy	diseased	0	50.7553	inf	5e-05	0.00102437
XLOC_001940	comp40305_c0_seq1	12-452				healthy	diseased	0	21.1643	inf	5e-05	0.00102437
XLOC_001945	comp40356_c0_seq1	65-238				healthy	diseased	0	223.704	inf	0.0002	0.00331841
XLOC_001954	comp40408_c0_seq1	0-492				healthy	diseased	0	14.9762	inf	5e-05	0.00102437
XLOC_002009	comp40816_c0_seq2	0-396				healthy	diseased	0	34.0692	inf	5e-05	0.00102437
XLOC_002025	comp40914_c0_seq1	0-275				healthy	diseased	0	200.951	inf	5e-05	0.00102437
XLOC_002030	comp40955_c0_seq2	5-997				healthy	diseased	0	18.0005	inf	5e-05	0.00102437
XLOC_002057	comp41164_c0_seq1	0-378				healthy	diseased	0	17.934	inf	0.00125	0.0145566
XLOC_002153	comp41510_c0_seq1	1-215				healthy	diseased	0	97.4448	inf	0.00025	0.00389492
XLOC_002154	comp41510_c1_seq1	0-426				healthy	diseased	0	308.718	inf	5e-05	0.00102437
XLOC_002155	comp41510_c2_seq1	2-1158				healthy	diseased	0	38.0638	inf	5e-05	0.00102437
XLOC_002161	comp41523_c0_seq2	0-590				healthy	diseased	0	10.2585	inf	0.0003	0.0045256
XLOC_002330	comp41924_c0_seq1	17-245				healthy	diseased	0	72.1341	inf	0.0011	0.0132809
XLOC_002334	comp41935_c0_seq1	21-380				healthy	diseased	0	16.6289	inf	0.0035	0.0328733
XLOC_002376	comp42099_c0_seq1	153-629				healthy	diseased	0	32.5953	inf	5e-05	0.00102437
XLOC_002415	comp42267_c0_seq1	1-283				healthy	diseased	0	33.2938	inf	0.0011	0.0132809
XLOC_002433	comp42334_c0_seq1	0-391				healthy	diseased	0	26.128	inf	0.0001	0.00188877
XLOC_002458	comp42447_c0_seq1	1-336				healthy	diseased	0	67.7865	inf	5e-05	0.00102437
XLOC_002465	comp42494_c0_seq2	0-450				healthy	diseased	0	20.5093	inf	5e-05	0.00102437
XLOC_002500	comp42665_c0_seq1	2-330				healthy	diseased	0	32.4854	inf	0.0003	0.0045256
XLOC_002507	comp42691_c1_seq1	2-729				healthy	diseased	0	54.1571	inf	5e-05	0.00102437
XLOC_002548	comp42879_c0_seq1	6-397				healthy	diseased	0	70.5187	inf	5e-05	0.00102437
XLOC_002582	comp43041_c0_seq1	60-287				healthy	diseased	0	81.9035	inf	0.0001	0.00188877
XLOC_002591	comp43090_c0_seq1	3-446				healthy	diseased	0	30.1127	inf	5e-05	0.00102437
XLOC_002596	comp43107_c0_seq4	25-540				healthy	diseased	0	16.4405	inf	5e-05	0.00102437
XLOC_002613	comp43166_c0_seq1	0-470				healthy	diseased	0	16.3505	inf	0.0002	0.00331841
XLOC_002689	comp43458_c0_seq3	0-462				healthy	diseased	0	18.2555	inf	5e-05	0.00102437
XLOC_002698	comp43495_c0_seq1	11-291				healthy	diseased	0	50.0252	inf	5e-05	0.00102437
XLOC_002737	comp43672_c0_seq1	0-758				healthy	diseased	0	13.8836	inf	5e-05	0.00102437
XLOC_002745	comp43712_c0_seq1	0-970				healthy	diseased	0	42.8646	inf	5e-05	0.00102437
XLOC_002758	comp43762_c0_seq1	4-524				healthy	diseased	0	23.1334	inf	5e-05	0.00102437
XLOC_002804	comp43882_c0_seq1	0-1824				healthy	diseased	0	52.9811	inf	5e-05	0.00102437
XLOC_002849	comp43985_c0_seq2	1-287				healthy	diseased	0	37.0626	inf	0.00095	0.0117266
XLOC_002852	comp43987_c0_seq2	6-275				healthy	diseased	0	27.7188	inf	0.00385	0.0352248
XLOC_002853	comp43988_c0_seq2	2-519				healthy	diseased	0	14.4756	inf	0.00025	0.00389492
XLOC_002900	comp44087_c0_seq1	19-232				healthy	diseased	0	72.01	inf	0.0035	0.0328733
XLOC_002902	comp44089_c0_seq1	0-365				healthy	diseased	0	37.6675	inf	5e-05	0.00102437
XLOC_002903	comp44089_c0_seq2	7-385				healthy	diseased	0	49.9938	inf	5e-05	0.00102437
XLOC_002945	comp44174_c0_seq1	1-243				healthy	diseased	0	84.1717	inf	0.00015	0.00264476
XLOC_002947	comp44184_c0_seq1	6-366				healthy	diseased	0	21.4907	inf	0.00095	0.0117266
XLOC_003004	comp44320_c0_seq1	0-479				healthy	diseased	0	14.7507	inf	0.0002	0.00331841
XLOC_003008	comp44332_c0_seq1	19-410				healthy	diseased	0	34.9262	inf	5e-05	0.00102437
XLOC_003033	comp44390_c0_seq1	1-927				healthy	diseased	0	9.47371	inf	5e-05	0.00102437
XLOC_003050	comp44435_c0_seq1	0-397				healthy	diseased	0	22.0519	inf	5e-05	0.00102437
XLOC_003059	comp44456_c0_seq1	321-768				healthy	diseased	0	19.6616	inf	5e-05	0.00102437
XLOC_003081	comp44498_c0_seq2	4-243				healthy	diseased	0	150.546	inf	5e-05	0.00102437
XLOC_003085	comp44507_c0_seq1	0-1063				healthy	diseased	0	10.8291	inf	5e-05	0.00102437
XLOC_003120	comp44603_c0_seq2	0-664				healthy	diseased	0	11.227	inf	5e-05	0.00102437
XLOC_003141	comp44653_c0_seq2	69-661				healthy	diseased	0	13.9509	inf	5e-05	0.00102437
XLOC_003162	comp44714_c0_seq1	10-515				healthy	diseased	0	20.3454	inf	5e-05	0.00102437
XLOC_003183	comp44758_c0_seq1	108-1183				healthy	diseased	0	12.8816	inf	5e-05	0.00102437
XLOC_003188	comp44762_c0_seq1	0-574				healthy	diseased	0	13.7363	inf	0.00025	0.00389492
XLOC_003215	comp44832_c0_seq1	2-255				healthy	diseased	0	104.326	inf	5e-05	0.00102437
XLOC_003259	comp44943_c0_seq2	1-653				healthy	diseased	0	17.1796	inf	5e-05	0.00102437
XLOC_003369	comp45244_c0_seq1	55-366				healthy	diseased	0	44.6531	inf	5e-05	0.00102437
XLOC_003447	comp45404_c0_seq1	0-456				healthy	diseased	0	13.6627	inf	0.00095	0.0117266
XLOC_003483	comp45477_c0_seq2	21-484				healthy	diseased	0	17.8549	inf	0.0001	0.00188877
XLOC_003639	comp45793_c0_seq4	0-565				healthy	diseased	0	39.1194	inf	5e-05	0.00102437
XLOC_003680	comp45870_c0_seq1	30-397				healthy	diseased	0	27.4065	inf	5e-05	0.00102437
XLOC_003696	comp45892_c0_seq1	2-247				healthy	diseased	0	65.5376	inf	5e-05	0.00102437
XLOC_003705	comp45910_c0_seq1	0-1688				healthy	diseased	0	19.68	inf	5e-05	0.00102437
XLOC_003730	comp45956_c0_seq2	0-623				healthy	diseased	0	11.1179	inf	5e-05	0.00102437
XLOC_004069	comp46619_c0_seq3	4-427				healthy	diseased	0	22.8514	inf	0.00025	0.00389492
XLOC_004116	comp46697_c0_seq1	54-385				healthy	diseased	0	23.8596	inf	0.00125	0.0145566
XLOC_004136	comp46725_c0_seq2	2-310				healthy	diseased	0	72.9295	inf	5e-05	0.00102437
XLOC_004214	comp46857_c0_seq4	0-695				healthy	diseased	0	13.1398	inf	5e-05	0.00102437
XLOC_004221	comp46874_c0_seq1	0-848				healthy	diseased	0	487.328	inf	5e-05	0.00102437
XLOC_004247	comp46912_c0_seq4	0-206				healthy	diseased	0	204.375	inf	5e-05	0.00102437
XLOC_004254	comp46918_c1_seq1	7-342				healthy	diseased	0	81.5444	inf	5e-05	0.00102437
XLOC_004315	comp47004_c0_seq2	73-275				healthy	diseased	0	141.275	inf	0.0003	0.0045256
XLOC_004350	comp47052_c0_seq2	1-572				healthy	diseased	0	85.2953	inf	5e-05	0.00102437
XLOC_004393	comp47119_c0_seq1	4-201				healthy	diseased	0	126.979	inf	0.0002	0.00331841
XLOC_004396	comp47125_c0_seq1	9-363				healthy	diseased	0	17.3948	inf	0.0022	0.0226201
XLOC_004537	comp47349_c0_seq1	0-851				healthy	diseased	0	14.1716	inf	5e-05	0.00102437
XLOC_004582	comp47419_c0_seq2	13-630				healthy	diseased	0	14.2505	inf	5e-05	0.00102437
XLOC_004620	comp47466_c0_seq3	6-864				healthy	diseased	0	20.138	inf	5e-05	0.00102437
XLOC_004629	comp47482_c1_seq1	16-931				healthy	diseased	0	38.4244	inf	5e-05	0.00102437
XLOC_004630	comp47482_c2_seq1	6-243				healthy	diseased	0	100.87	inf	5e-05	0.00102437
XLOC_004636	comp47494_c0_seq1	2-223				healthy	diseased	0	131.906	inf	5e-05	0.00102437
XLOC_004637	comp47494_c0_seq2	2-204				healthy	diseased	0	95.1135	inf	0.00085	0.0108316
XLOC_004696	comp47593_c0_seq1	221-673				healthy	diseased	0	15.2853	inf	0.0003	0.0045256
XLOC_004713	comp47617_c0_seq1	11-293				healthy	diseased	0	52.9578	inf	0.0001	0.00188877
XLOC_004717	comp47622_c0_seq2	3-439				healthy	diseased	0	13.451	inf	0.00065	0.00878647
XLOC_004795	comp47732_c1_seq2	1-362				healthy	diseased	0	200.978	inf	5e-05	0.00102437
XLOC_004853	comp47806_c0_seq1	43-246				healthy	diseased	0	178.774	inf	5e-05	0.00102437
XLOC_004864	comp47820_c0_seq2	4-403				healthy	diseased	0	34.6274	inf	5e-05	0.00102437
XLOC_004879	comp47845_c1_seq1	0-382				healthy	diseased	0	84.7375	inf	5e-05	0.00102437
XLOC_004910	comp47890_c0_seq1	67-461				healthy	diseased	0	31.6196	inf	5e-05	0.00102437
XLOC_004956	comp47954_c0_seq9	145-679				healthy	diseased	0	12.0052	inf	0.0002	0.00331841
XLOC_004975	comp47987_c0_seq1	550-868				healthy	diseased	0	21.8321	inf	0.0035	0.0328733
XLOC_005015	comp48045_c0_seq2	1-275				healthy	diseased	0	48.6251	inf	0.00015	0.00264476
XLOC_005061	comp48108_c0_seq3	0-644				healthy	diseased	0	55.5564	inf	5e-05	0.00102437
XLOC_005094	comp48157_c0_seq2	12-743				healthy	diseased	0	15.8253	inf	5e-05	0.00102437
XLOC_005109	comp48171_c0_seq1	3-1455				healthy	diseased	0	29.1667	inf	5e-05	0.00102437
XLOC_005282	comp48444_c0_seq1	0-569				healthy	diseased	0	10.7064	inf	0.00015	0.00264476
XLOC_005283	comp48444_c0_seq2	0-547				healthy	diseased	0	11.7669	inf	0.00015	0.00264476
XLOC_005540	comp48827_c0_seq2	98-322				healthy	diseased	0	55.4363	inf	0.00365	0.0338441
XLOC_005556	comp48850_c0_seq1	18-553				healthy	diseased	0	20.5277	inf	5e-05	0.00102437
XLOC_005604	comp48914_c0_seq1	30-1678				healthy	diseased	0	20.4849	inf	5e-05	0.00102437
XLOC_005627	comp48939_c0_seq1	2-260				healthy	diseased	0	113.351	inf	5e-05	0.00102437
XLOC_005641	comp48954_c0_seq4	0-368				healthy	diseased	0	19.5766	inf	0.00085	0.0108316
XLOC_005686	comp49012_c0_seq7	57-323				healthy	diseased	0	76.6338	inf	5e-05	0.00102437
XLOC_005691	comp49019_c0_seq1	0-1086				healthy	diseased	0	9.19912	inf	5e-05	0.00102437
XLOC_005753	comp49090_c0_seq3	29-339				healthy	diseased	0	62.4867	inf	5e-05	0.00102437
XLOC_005787	comp49134_c0_seq6	0-347				healthy	diseased	0	107.346	inf	5e-05	0.00102437
XLOC_005910	comp49284_c0_seq3	0-580				healthy	diseased	0	13.5319	inf	5e-05	0.00102437
XLOC_005913	comp49287_c0_seq3	2-532				healthy	diseased	0	17.768	inf	5e-05	0.00102437
XLOC_005963	comp49357_c0_seq2	268-496				healthy	diseased	0	76.558	inf	0.0002	0.00331841
XLOC_006068	comp49488_c0_seq2	18-870				healthy	diseased	0	39.9981	inf	5e-05	0.00102437
XLOC_006120	comp49554_c0_seq3	53-1319				healthy	diseased	0	13.8809	inf	5e-05	0.00102437
XLOC_006172	comp49627_c0_seq1	28-196				healthy	diseased	0	173.921	inf	0.00495	0.0428172
XLOC_006269	comp49751_c0_seq1	72-676				healthy	diseased	0	12.0548	inf	0.00025	0.00389492
XLOC_006272	comp49751_c0_seq5	61-660				healthy	diseased	0	12.8827	inf	0.00025	0.00389492
XLOC_006388	comp49888_c0_seq9	65-752				healthy	diseased	0	22.0528	inf	5e-05	0.00102437
XLOC_006402	comp49902_c0_seq4	14-429				healthy	diseased	0	14.0282	inf	0.00145	0.0161883
XLOC_006415	comp49916_c0_seq1	13-242				healthy	diseased	0	93.632	inf	5e-05	0.00102437
XLOC_006429	comp49933_c0_seq3	564-1171				healthy	diseased	0	11.1547	inf	0.00015	0.00264476
XLOC_006470	comp49978_c0_seq1	2-417				healthy	diseased	0	211.593	inf	5e-05	0.00102437
XLOC_006471	comp49978_c0_seq5	0-510				healthy	diseased	0	74.8961	inf	5e-05	0.00102437
XLOC_006472	comp49978_c0_seq8	2-275				healthy	diseased	0	271.761	inf	5e-05	0.00102437
XLOC_006482	comp49989_c0_seq1	34-347				healthy	diseased	0	18.1133	inf	0.0036	0.0336065
XLOC_006550	comp50074_c0_seq2	0-438				healthy	diseased	0	12.4161	inf	0.00175	0.0188214
XLOC_006587	comp50125_c1_seq2	96-782				healthy	diseased	0	13.6897	inf	5e-05	0.00102437
XLOC_006869	comp50474_c0_seq2	7-233				healthy	diseased	0	58.2289	inf	0.0035	0.0328733
XLOC_006884	comp50493_c0_seq2	3-1464				healthy	diseased	0	11.9387	inf	5e-05	0.00102437
XLOC_006917	comp50526_c0_seq5	42-341				healthy	diseased	0	72.0563	inf	5e-05	0.00102437
XLOC_007155	comp50804_c0_seq1	0-243				healthy	diseased	0	49.366	inf	0.00085	0.0108316
XLOC_007242	comp50911_c0_seq1	0-2733				healthy	diseased	0	10.8017	inf	5e-05	0.00102437
XLOC_007262	comp50940_c0_seq17	0-975				healthy	diseased	0	18.8123	inf	5e-05	0.00102437
XLOC_007263	comp50940_c0_seq17	1037-2080				healthy	diseased	0	12.175	inf	5e-05	0.00102437
XLOC_007418	comp51111_c0_seq4	357-794				healthy	diseased	0	16.1658	inf	0.00065	0.00878647
XLOC_007571	comp51287_c0_seq3	13-843				healthy	diseased	0	10.1168	inf	5e-05	0.00102437
XLOC_007762	comp51474_c0_seq5	7-610				healthy	diseased	0	12.7559	inf	0.00025	0.00389492
XLOC_007786	comp51495_c0_seq3	292-682				healthy	diseased	0	16.8493	inf	0.00125	0.0145566
XLOC_007832	comp51543_c0_seq2	0-904				healthy	diseased	0	30.9841	inf	5e-05	0.00102437
XLOC_007842	comp51552_c0_seq1	0-663				healthy	diseased	0	32.8567	inf	5e-05	0.00102437
XLOC_007911	comp51620_c1_seq5	877-1134				healthy	diseased	0	42.3795	inf	0.00175	0.0188214
XLOC_008035	comp51727_c1_seq11	5-253				healthy	diseased	0	98.7693	inf	5e-05	0.00102437
XLOC_008049	comp51737_c0_seq2	4-201				healthy	diseased	0	146.58	inf	0.00045	0.00638991
XLOC_008067	comp51758_c1_seq1	5-353				healthy	diseased	0	14.9041	inf	0.00425	0.0379036
XLOC_008114	comp51798_c0_seq1	709-1209				healthy	diseased	0	11.4788	inf	0.00085	0.0108316
XLOC_008141	comp51834_c0_seq2	0-256				healthy	diseased	0	82.4821	inf	0.0001	0.00188877
XLOC_008145	comp51834_c0_seq8	70-465				healthy	diseased	0	25.7674	inf	5e-05	0.00102437
XLOC_008147	comp51835_c0_seq3	0-256				healthy	diseased	0	42.0881	inf	0.00085	0.0108316
XLOC_008148	comp51835_c0_seq5	19-242				healthy	diseased	0	173.757	inf	5e-05	0.00102437
XLOC_008230	comp51900_c0_seq1	0-968				healthy	diseased	0	37.7552	inf	5e-05	0.00102437
XLOC_008232	comp51900_c0_seq3	11-216				healthy	diseased	0	223.079	inf	5e-05	0.00102437
XLOC_008237	comp51906_c0_seq4	13-362				healthy	diseased	0	24.7794	inf	0.00045	0.00638991
XLOC_008238	comp51906_c0_seq5	3-323				healthy	diseased	0	60.2269	inf	5e-05	0.00102437
XLOC_008330	comp52014_c0_seq10	0-340				healthy	diseased	0	27.5385	inf	0.0002	0.00331841
XLOC_008451	comp52127_c0_seq3	25-230				healthy	diseased	0	110.041	inf	0.0002	0.00331841
XLOC_008460	comp52137_c0_seq2	14-404				healthy	diseased	0	21.0405	inf	0.0002	0.00331841
XLOC_008545	comp52215_c2_seq1	43-1301				healthy	diseased	0	12.3327	inf	5e-05	0.00102437
XLOC_008605	comp52271_c1_seq58	22-656				healthy	diseased	0	169.025	inf	5e-05	0.00102437
XLOC_008643	comp52307_c1_seq7	9-473				healthy	diseased	0	17.6676	inf	0.0002	0.00331841
XLOC_008697	comp52354_c0_seq3	189-575				healthy	diseased	0	21.8185	inf	0.0002	0.00331841
XLOC_008853	comp52487_c0_seq7	24-306				healthy	diseased	0	41.4476	inf	0.00095	0.0117266
XLOC_008874	comp52502_c0_seq4	1-422				healthy	diseased	0	49.4812	inf	5e-05	0.00102437
XLOC_008905	comp52533_c0_seq2	30-511				healthy	diseased	0	22.294	inf	5e-05	0.00102437
XLOC_008910	comp52537_c0_seq3	0-1131				healthy	diseased	0	531.165	inf	5e-05	0.00102437
XLOC_008930	comp52551_c3_seq15	0-342				healthy	diseased	0	331.486	inf	5e-05	0.00102437
XLOC_008961	comp52574_c0_seq2	166-823				healthy	diseased	0	20.7401	inf	5e-05	0.00102437
XLOC_008978	comp52588_c0_seq7	0-210				healthy	diseased	0	599.961	inf	5e-05	0.00102437
XLOC_009244	comp52859_c1_seq1	4-307				healthy	diseased	0	112.933	inf	5e-05	0.00102437
XLOC_009254	comp52866_c1_seq1	7-930				healthy	diseased	0	299.692	inf	5e-05	0.00102437
XLOC_009263	comp52874_c0_seq1	9-382				healthy	diseased	0	90.6357	inf	5e-05	0.00102437
XLOC_009325	comp52928_c0_seq7	19-530				healthy	diseased	0	16.7928	inf	5e-05	0.00102437
XLOC_009339	comp52937_c0_seq2	58-462				healthy	diseased	0	37.7487	inf	5e-05	0.00102437
XLOC_009386	comp52963_c1_seq5	62-413				healthy	diseased	0	26.098	inf	0.0001	0.00188877
XLOC_009396	comp52970_c0_seq3	21-217				healthy	diseased	0	738.471	inf	5e-05	0.00102437
XLOC_009450	comp53005_c0_seq3	0-454				healthy	diseased	0	23.5833	inf	5e-05	0.00102437
XLOC_009451	comp53005_c0_seq4	1-209				healthy	diseased	0	263.207	inf	5e-05	0.00102437
XLOC_009482	comp53031_c0_seq2	42-368				healthy	diseased	0	32.9488	inf	0.0003	0.0045256
XLOC_009544	comp53090_c0_seq1	46-813				healthy	diseased	0	51.5886	inf	5e-05	0.00102437
XLOC_009546	comp53091_c0_seq1	182-2096				healthy	diseased	0	13.2756	inf	5e-05	0.00102437
XLOC_009548	comp53093_c0_seq3	2-170				healthy	diseased	0	274.304	inf	0.00015	0.00264476
XLOC_009724	comp53241_c0_seq2	1-434				healthy	diseased	0	27.5239	inf	5e-05	0.00102437
XLOC_009837	comp53351_c0_seq1	90-1144				healthy	diseased	0	12.7785	inf	5e-05	0.00102437
XLOC_009839	comp53351_c0_seq4	2-395				healthy	diseased	0	40.0095	inf	5e-05	0.00102437
XLOC_009885	comp53392_c0_seq3	6-631				healthy	diseased	0	13.3781	inf	5e-05	0.00102437
XLOC_009887	comp53395_c1_seq12	75-326				healthy	diseased	0	66.2073	inf	0.0003	0.0045256
XLOC_009998	comp53484_c0_seq1	13-372				healthy	diseased	0	28.0159	inf	5e-05	0.00102437
XLOC_010012	comp53493_c0_seq5	5-358				healthy	diseased	0	28.977	inf	5e-05	0.00102437
XLOC_010018	comp53500_c0_seq3	23-786				healthy	diseased	0	10.8274	inf	5e-05	0.00102437
XLOC_010024	comp53506_c0_seq1	681-2384				healthy	diseased	0	12.2529	inf	5e-05	0.00102437
XLOC_010134	comp53599_c1_seq5	10-233				healthy	diseased	0	79.3087	inf	0.00095	0.0117266
XLOC_010169	comp53620_c0_seq16	1-401				healthy	diseased	0	63.8	inf	5e-05	0.00102437
XLOC_010170	comp53620_c0_seq17	3-484				healthy	diseased	0	28.6599	inf	5e-05	0.00102437
XLOC_010171	comp53620_c0_seq31	50-677				healthy	diseased	0	10.487	inf	0.0001	0.00188877
XLOC_010332	comp53751_c0_seq3	126-1054				healthy	diseased	0	76.555	inf	5e-05	0.00102437
XLOC_010334	comp53751_c0_seq5	188-758				healthy	diseased	0	25.0536	inf	5e-05	0.00102437
XLOC_010377	comp53793_c0_seq2	1-928				healthy	diseased	0	13.0628	inf	5e-05	0.00102437
XLOC_010495	comp53890_c0_seq2	161-428				healthy	diseased	0	44.7991	inf	0.00095	0.0117266
XLOC_010560	comp53932_c0_seq2	1-212				healthy	diseased	0	132.543	inf	5e-05	0.00102437
XLOC_010562	comp53932_c0_seq6	127-487				healthy	diseased	0	34.4636	inf	5e-05	0.00102437
XLOC_010563	comp53932_c2_seq2	2-270				healthy	diseased	0	84.6017	inf	5e-05	0.00102437
XLOC_010746	comp54081_c0_seq4	467-1536				healthy	diseased	0	48.2207	inf	5e-05	0.00102437
XLOC_010855	comp54174_c1_seq2	472-765				healthy	diseased	0	47.6962	inf	0.0001	0.00188877
XLOC_010857	comp54174_c1_seq4	79-501				healthy	diseased	0	15.1218	inf	0.0007	0.00934327
XLOC_010915	comp54231_c0_seq26	6-589				healthy	diseased	0	14.8286	inf	5e-05	0.00102437
XLOC_011035	comp54332_c0_seq8	299-935				healthy	diseased	0	11.3118	inf	0.0001	0.00188877
XLOC_011138	comp54436_c0_seq4	1-181				healthy	diseased	0	421.028	inf	5e-05	0.00102437
XLOC_011247	comp54527_c0_seq1	26-262				healthy	diseased	0	115.271	inf	5e-05	0.00102437
XLOC_011248	comp54527_c0_seq2	72-285				healthy	diseased	0	144.02	inf	0.0001	0.00188877
XLOC_011308	comp54577_c0_seq10	709-1144				healthy	diseased	0	20.5705	inf	0.00025	0.00389492
XLOC_011310	comp54577_c0_seq15	587-924				healthy	diseased	0	17.1803	inf	0.0051	0.0437851
XLOC_011313	comp54577_c0_seq18	227-862				healthy	diseased	0	15.2748	inf	5e-05	0.00102437
XLOC_011352	comp54611_c0_seq3	0-219				healthy	diseased	0	188.671	inf	5e-05	0.00102437
XLOC_011381	comp54638_c0_seq2	47-295				healthy	diseased	0	44.567	inf	0.0011	0.0132809
XLOC_011439	comp54698_c0_seq13	4-390				healthy	diseased	0	32.96	inf	5e-05	0.00102437
XLOC_011442	comp54698_c0_seq7	3-944				healthy	diseased	0	19.5338	inf	5e-05	0.00102437
XLOC_011466	comp54715_c0_seq5	7-293				healthy	diseased	0	26.4896	inf	0.00365	0.0338441
XLOC_011583	comp54819_c0_seq4	21-260				healthy	diseased	0	75.1582	inf	5e-05	0.00102437
XLOC_011619	comp54846_c0_seq3	27-1129				healthy	diseased	0	26.1923	inf	5e-05	0.00102437
XLOC_011648	comp54863_c0_seq15	353-1121				healthy	diseased	0	16.1529	inf	5e-05	0.00102437
XLOC_011690	comp54894_c0_seq4	6-540				healthy	diseased	0	50.3998	inf	5e-05	0.00102437
XLOC_011693	comp54894_c0_seq7	9-479				healthy	diseased	0	17.2871	inf	0.0002	0.00331841
XLOC_011717	comp54914_c0_seq4	5-812				healthy	diseased	0	19.6945	inf	5e-05	0.00102437
XLOC_011772	comp54958_c3_seq1	4-435				healthy	diseased	0	21.9943	inf	5e-05	0.00102437
XLOC_011911	comp55059_c0_seq1	92-325				healthy	diseased	0	173.721	inf	5e-05	0.00102437
XLOC_011913	comp55059_c0_seq3	76-674				healthy	diseased	0	41.3938	inf	5e-05	0.00102437
XLOC_011915	comp55059_c0_seq5	27-1137				healthy	diseased	0	22.0234	inf	5e-05	0.00102437
XLOC_011916	comp55059_c0_seq6	0-1197				healthy	diseased	0	10.6213	inf	5e-05	0.00102437
XLOC_011928	comp55067_c0_seq7	425-794				healthy	diseased	0	18.4979	inf	0.00105	0.0127892
XLOC_011992	comp55118_c1_seq4	0-417				healthy	diseased	0	18.245	inf	0.0002	0.00331841
XLOC_012013	comp55130_c0_seq12	143-551				healthy	diseased	0	28.6969	inf	5e-05	0.00102437
XLOC_012034	comp55144_c0_seq10	4-391				healthy	diseased	0	14.5204	inf	0.0022	0.0226201
XLOC_012036	comp55144_c0_seq16	0-528				healthy	diseased	0	33.3033	inf	5e-05	0.00102437
XLOC_012037	comp55144_c0_seq2	15-588				healthy	diseased	0	18.3453	inf	5e-05	0.00102437
XLOC_012040	comp55144_c0_seq6	4-451				healthy	diseased	0	46.1362	inf	5e-05	0.00102437
XLOC_012167	comp55244_c0_seq26	1-334				healthy	diseased	0	66.9458	inf	5e-05	0.00102437
XLOC_012168	comp55244_c0_seq29	12-263				healthy	diseased	0	116.231	inf	5e-05	0.00102437
XLOC_012401	comp55413_c0_seq5	6-299				healthy	diseased	0	40.1352	inf	0.00045	0.00638991
XLOC_012441	comp55454_c0_seq2	41-550				healthy	diseased	0	33.3149	inf	5e-05	0.00102437
XLOC_012471	comp55487_c1_seq1	25-246				healthy	diseased	0	293.563	inf	5e-05	0.00102437
XLOC_012497	comp55506_c0_seq2	253-1140				healthy	diseased	0	9.04431	inf	5e-05	0.00102437
XLOC_012511	comp55522_c1_seq10	0-430				healthy	diseased	0	22.1737	inf	0.00025	0.00389492
XLOC_012629	comp55626_c0_seq2	7-653				healthy	diseased	0	16.0679	inf	5e-05	0.00102437
XLOC_012898	comp55831_c0_seq2	21-955				healthy	diseased	0	10.3565	inf	5e-05	0.00102437
XLOC_012993	comp55890_c0_seq4	8-416				healthy	diseased	0	21.5985	inf	0.00015	0.00264476
XLOC_012999	comp55892_c2_seq1	0-195				healthy	diseased	0	116.911	inf	0.00065	0.00878647
XLOC_013010	comp55898_c0_seq7	11-445				healthy	diseased	0	17.7411	inf	0.00025	0.00389492
XLOC_013201	comp56031_c0_seq8	9-331				healthy	diseased	0	44.8303	inf	5e-05	0.00102437
XLOC_013248	comp56063_c0_seq3	98-407				healthy	diseased	0	42.1213	inf	0.00025	0.00389492
XLOC_013250	comp56063_c0_seq5	234-625				healthy	diseased	0	50.2938	inf	5e-05	0.00102437
XLOC_013251	comp56063_c0_seq7	734-899				healthy	diseased	0	224.96	inf	0.0035	0.0328733
XLOC_013280	comp56094_c0_seq1	0-293				healthy	diseased	0	26.7568	inf	0.0035	0.0328733
XLOC_013347	comp56145_c1_seq2	26-263				healthy	diseased	0	69.0275	inf	0.0004	0.00582387
XLOC_013394	comp56180_c0_seq2	111-800				healthy	diseased	0	22.6481	inf	5e-05	0.00102437
XLOC_013402	comp56188_c1_seq6	372-779				healthy	diseased	0	57.7507	inf	5e-05	0.00102437
XLOC_013469	comp56230_c0_seq8	63-482				healthy	diseased	0	38.3432	inf	5e-05	0.00102437
XLOC_013521	comp56275_c3_seq1	94-461				healthy	diseased	0	28.2534	inf	0.0001	0.00188877
XLOC_013603	comp56336_c0_seq2	2-425				healthy	diseased	0	14.0881	inf	0.0009	0.0114055
XLOC_013611	comp56342_c0_seq2	129-461				healthy	diseased	0	24.7976	inf	0.00075	0.00988623
XLOC_013657	comp56374_c0_seq13	0-653				healthy	diseased	0	11.3406	inf	5e-05	0.00102437
XLOC_013666	comp56378_c1_seq12	67-420				healthy	diseased	0	24.1333	inf	0.00095	0.0117266
XLOC_013667	comp56378_c1_seq18	1-509				healthy	diseased	0	16.318	inf	5e-05	0.00102437
XLOC_013732	comp56426_c0_seq6	4-847				healthy	diseased	0	29.7296	inf	5e-05	0.00102437
XLOC_013756	comp56441_c0_seq1	707-1119				healthy	diseased	0	21.4756	inf	0.00025	0.00389492
XLOC_013937	comp56597_c0_seq11	43-344				healthy	diseased	0	30.4751	inf	0.00095	0.0117266
XLOC_013982	comp56622_c0_seq5	3-406				healthy	diseased	0	28.0515	inf	5e-05	0.00102437
XLOC_013994	comp56629_c3_seq1	2175-4460				healthy	diseased	0	9.57562	inf	5e-05	0.00102437
XLOC_013995	comp56629_c3_seq2	2305-3037				healthy	diseased	0	24.3738	inf	5e-05	0.00102437
XLOC_014002	comp56633_c0_seq10	19-472				healthy	diseased	0	22.9039	inf	5e-05	0.00102437
XLOC_014018	comp56642_c3_seq1	4-277				healthy	diseased	0	35.5987	inf	0.00175	0.0188214
XLOC_014021	comp56646_c2_seq3	62-419				healthy	diseased	0	23.3235	inf	0.0003	0.0045256
XLOC_014035	comp56657_c0_seq2	13-346				healthy	diseased	0	40.754	inf	5e-05	0.00102437
XLOC_014037	comp56657_c1_seq2	144-325				healthy	diseased	0	221.873	inf	0.0001	0.00188877
XLOC_014045	comp56662_c0_seq1	0-317				healthy	diseased	0	26.6699	inf	0.00085	0.0108316
XLOC_014046	comp56662_c1_seq15	0-944				healthy	diseased	0	20.5445	inf	5e-05	0.00102437
XLOC_014063	comp56676_c0_seq2	0-448				healthy	diseased	0	69.2979	inf	5e-05	0.00102437
XLOC_014099	comp56705_c0_seq2	165-507				healthy	diseased	0	31.6994	inf	5e-05	0.00102437
XLOC_014151	comp56739_c0_seq12	11-642				healthy	diseased	0	11.3052	inf	0.00025	0.00389492
XLOC_014152	comp56739_c0_seq13	154-594				healthy	diseased	0	14.9685	inf	0.00065	0.00878647
XLOC_014167	comp56749_c0_seq7	19-753				healthy	diseased	0	10.069	inf	5e-05	0.00102437
XLOC_014440	comp56929_c1_seq5	23-283				healthy	diseased	0	44.6686	inf	0.00125	0.0145566
XLOC_014478	comp56956_c0_seq4	293-1016				healthy	diseased	0	13.2017	inf	5e-05	0.00102437
XLOC_014630	comp57073_c0_seq1	0-302				healthy	diseased	0	25.5425	inf	0.0017	0.0184855
XLOC_014636	comp57075_c0_seq4	369-720				healthy	diseased	0	17.4506	inf	0.0035	0.0328733
XLOC_014641	comp5707_c0_seq1	0-500				healthy	diseased	0	12.5878	inf	0.00095	0.0117266
XLOC_014721	comp57141_c1_seq6	0-300				healthy	diseased	0	55.4135	inf	5e-05	0.00102437
XLOC_014774	comp57177_c0_seq11	5-411				healthy	diseased	0	50.3255	inf	5e-05	0.00102437
XLOC_014775	comp57177_c0_seq15	485-1225				healthy	diseased	0	17.6379	inf	5e-05	0.00102437
XLOC_014776	comp57177_c0_seq16	276-479				healthy	diseased	0	182.65	inf	5e-05	0.00102437
XLOC_014788	comp57179_c0_seq3	139-660				healthy	diseased	0	44.8035	inf	5e-05	0.00102437
XLOC_014912	comp57261_c1_seq2	2-446				healthy	diseased	0	82.3259	inf	5e-05	0.00102437
XLOC_014928	comp57271_c3_seq7	67-570				healthy	diseased	0	11.4062	inf	0.0006	0.00826454
XLOC_014994	comp57325_c0_seq4	85-775				healthy	diseased	0	9.32658	inf	0.00015	0.00264476
XLOC_014997	comp57325_c0_seq8	32-743				healthy	diseased	0	50.8018	inf	5e-05	0.00102437
XLOC_015046	comp57365_c0_seq3	66-663				healthy	diseased	0	24.4761	inf	5e-05	0.00102437
XLOC_015111	comp57416_c1_seq1	137-479				healthy	diseased	0	27.337	inf	0.0001	0.00188877
XLOC_015147	comp57441_c0_seq6	1160-1649				healthy	diseased	0	11.769	inf	0.00145	0.0161883
XLOC_015188	comp57458_c1_seq10	5-243				healthy	diseased	0	77.0513	inf	0.0001	0.00188877
XLOC_015240	comp57487_c0_seq3	36-208				healthy	diseased	0	229.077	inf	0.00055	0.00762918
XLOC_015322	comp57543_c2_seq11	0-772				healthy	diseased	0	13.504	inf	5e-05	0.00102437
XLOC_015331	comp57544_c0_seq3	19-213				healthy	diseased	0	288.711	inf	5e-05	0.00102437
XLOC_015451	comp57615_c0_seq8	29-416				healthy	diseased	0	15.1379	inf	0.0012	0.0142267
XLOC_015481	comp57630_c0_seq11	342-473				healthy	diseased	0	3360.03	inf	5e-05	0.00102437
XLOC_015484	comp57630_c0_seq5	0-223				healthy	diseased	0	79.3087	inf	0.00095	0.0117266
XLOC_015645	comp57762_c0_seq6	6-291				healthy	diseased	0	43.261	inf	0.00015	0.00264476
XLOC_015656	comp57772_c0_seq6	5-388				healthy	diseased	0	93.2923	inf	5e-05	0.00102437
XLOC_015683	comp57791_c0_seq3	162-1792				healthy	diseased	0	10.7154	inf	5e-05	0.00102437
XLOC_015720	comp57816_c0_seq19	35-670				healthy	diseased	0	10.065	inf	0.00015	0.00264476
XLOC_015760	comp57847_c1_seq1	2-222				healthy	diseased	0	331.113	inf	5e-05	0.00102437
XLOC_015762	comp57847_c1_seq6	8-214				healthy	diseased	0	155.325	inf	0.00025	0.00389492
XLOC_015833	comp57896_c0_seq9	0-368				healthy	diseased	0	140.952	inf	5e-05	0.00102437
XLOC_015864	comp57912_c0_seq2	0-1314				healthy	diseased	0	10.3474	inf	5e-05	0.00102437
XLOC_015866	comp57912_c0_seq8	0-141				healthy	diseased	0	1116.93	inf	5e-05	0.00102437
XLOC_015897	comp57933_c1_seq4	0-427				healthy	diseased	0	45.4383	inf	5e-05	0.00102437
XLOC_015903	comp57937_c1_seq3	0-328				healthy	diseased	0	393.779	inf	5e-05	0.00102437
XLOC_015905	comp57937_c3_seq1	0-268				healthy	diseased	0	291.877	inf	5e-05	0.00102437
XLOC_015933	comp57959_c0_seq4	232-668				healthy	diseased	0	19.3316	inf	5e-05	0.00102437
XLOC_015936	comp57960_c0_seq9	3-264				healthy	diseased	0	48.287	inf	0.00065	0.00878647
XLOC_015967	comp57984_c0_seq31	13-448				healthy	diseased	0	25.3157	inf	5e-05	0.00102437
XLOC_016040	comp58031_c0_seq7	3-384				healthy	diseased	0	14.7087	inf	0.0035	0.0328733
XLOC_016064	comp58054_c0_seq2	84-434				healthy	diseased	0	30.1266	inf	5e-05	0.00102437
XLOC_016121	comp58087_c0_seq13	0-517				healthy	diseased	0	22.2114	inf	5e-05	0.00102437
XLOC_016144	comp58099_c0_seq12	2-427				healthy	diseased	0	29.5452	inf	5e-05	0.00102437
XLOC_016159	comp58108_c0_seq18	3-216				healthy	diseased	0	159.639	inf	5e-05	0.00102437
XLOC_016236	comp58165_c0_seq10	384-771				healthy	diseased	0	33.8541	inf	5e-05	0.00102437
XLOC_016271	comp58183_c0_seq3	749-2353				healthy	diseased	0	15.9224	inf	5e-05	0.00102437
XLOC_016304	comp58201_c0_seq9	89-342				healthy	diseased	0	62.1979	inf	5e-05	0.00102437
XLOC_016327	comp58216_c0_seq2	46-236				healthy	diseased	0	105.227	inf	0.00365	0.0338441
XLOC_016330	comp58219_c1_seq2	15-387				healthy	diseased	0	41.6889	inf	5e-05	0.00102437
XLOC_016331	comp58219_c2_seq10	98-900				healthy	diseased	0	12.4392	inf	5e-05	0.00102437
XLOC_016334	comp58222_c1_seq5	274-847				healthy	diseased	0	24.2422	inf	5e-05	0.00102437
XLOC_016336	comp58222_c1_seq8	28-238				healthy	diseased	0	75.9445	inf	0.0035	0.0328733
XLOC_016384	comp58247_c0_seq16	18-238				healthy	diseased	0	78.0616	inf	0.00055	0.00762918
XLOC_016441	comp58280_c1_seq4	439-852				healthy	diseased	0	23.6936	inf	5e-05	0.00102437
XLOC_016502	comp58327_c0_seq1	228-559				healthy	diseased	0	36.8987	inf	5e-05	0.00102437
XLOC_016529	comp58346_c0_seq4	29-878				healthy	diseased	0	13.2869	inf	5e-05	0.00102437
XLOC_016629	comp58407_c0_seq6	24-1005				healthy	diseased	0	91.7142	inf	5e-05	0.00102437
XLOC_016647	comp58424_c0_seq1	3-219				healthy	diseased	0	181.968	inf	5e-05	0.00102437
XLOC_016648	comp58424_c1_seq1	253-567				healthy	diseased	0	22.9399	inf	0.0017	0.0184855
XLOC_016734	comp58476_c0_seq5	23-408				healthy	diseased	0	80.2889	inf	5e-05	0.00102437
XLOC_016736	comp58476_c0_seq8	21-1161				healthy	diseased	0	25.3816	inf	5e-05	0.00102437
XLOC_016739	comp58478_c0_seq7	0-809				healthy	diseased	0	14.3328	inf	5e-05	0.00102437
XLOC_016842	comp58549_c1_seq1	13-444				healthy	diseased	0	14.1094	inf	0.001	0.0122669
XLOC_016879	comp58572_c1_seq6	14-485				healthy	diseased	0	16.4423	inf	0.0003	0.0045256
XLOC_016918	comp58596_c0_seq3	1091-1434				healthy	diseased	0	29.0834	inf	0.00015	0.00264476
XLOC_016964	comp58619_c0_seq8	118-436				healthy	diseased	0	29.1331	inf	0.0004	0.00582386
XLOC_016980	comp58627_c0_seq13	23-677				healthy	diseased	0	45.5071	inf	5e-05	0.00102437
XLOC_017017	comp58653_c1_seq1	7-261				healthy	diseased	0	33.8515	inf	0.00495	0.0428172
XLOC_017056	comp58673_c0_seq9	0-341				healthy	diseased	0	56.5462	inf	5e-05	0.00102437
XLOC_017091	comp58689_c2_seq8	0-202				healthy	diseased	0	544.764	inf	5e-05	0.00102437
XLOC_017125	comp58705_c0_seq3	2-207				healthy	diseased	0	115.369	inf	0.00075	0.00988623
XLOC_017127	comp58705_c0_seq5	0-351				healthy	diseased	0	74.1024	inf	5e-05	0.00102437
XLOC_017369	comp58867_c0_seq3	0-268				healthy	diseased	0	161.802	inf	5e-05	0.00102437
XLOC_017408	comp58892_c0_seq14	0-197				healthy	diseased	0	106.552	inf	0.00085	0.0108316
XLOC_017440	comp58912_c0_seq3	0-552				healthy	diseased	0	16.8897	inf	5e-05	0.00102437
XLOC_017482	comp58941_c0_seq2	7-477				healthy	diseased	0	31.9182	inf	5e-05	0.00102437
XLOC_017540	comp58983_c0_seq5	33-235				healthy	diseased	0	95.0907	inf	0.00135	0.015396
XLOC_017582	comp59006_c0_seq8	6-216				healthy	diseased	0	124.966	inf	5e-05	0.00102437
XLOC_017672	comp59066_c0_seq3	48-385				healthy	diseased	0	86.3021	inf	5e-05	0.00102437
XLOC_017762	comp59117_c0_seq8	3-214				healthy	diseased	0	68.8509	inf	0.00365	0.0338441
XLOC_017798	comp59153_c0_seq1	0-240				healthy	diseased	0	447.523	inf	5e-05	0.00102437
XLOC_017799	comp59154_c0_seq1	0-399				healthy	diseased	0	273.829	inf	5e-05	0.00102437
XLOC_017805	comp59160_c0_seq1	0-264				healthy	diseased	0	461.577	inf	5e-05	0.00102437
XLOC_017818	comp59186_c0_seq1	0-343				healthy	diseased	0	90.7654	inf	5e-05	0.00102437
XLOC_017822	comp59199_c0_seq1	10-554				healthy	diseased	0	114.161	inf	5e-05	0.00102437
XLOC_017828	comp59231_c0_seq1	0-225				healthy	diseased	0	87.8673	inf	0.00015	0.00264476
XLOC_017830	comp59233_c0_seq1	0-571				healthy	diseased	0	77.0959	inf	5e-05	0.00102437
XLOC_017834	comp59267_c0_seq1	0-211				healthy	diseased	0	197.615	inf	5e-05	0.00102437
XLOC_017844	comp59393_c0_seq1	0-670				healthy	diseased	0	24.2042	inf	5e-05	0.00102437
XLOC_017845	comp59402_c0_seq1	1-381				healthy	diseased	0	49.7027	inf	5e-05	0.00102437
XLOC_017862	comp59630_c0_seq1	0-227				healthy	diseased	0	137.637	inf	5e-05	0.00102437
XLOC_017865	comp59645_c0_seq1	0-391				healthy	diseased	0	44.0046	inf	5e-05	0.00102437
XLOC_017867	comp59656_c0_seq1	0-212				healthy	diseased	0	146.569	inf	0.0001	0.00188877
XLOC_017868	comp59659_c0_seq1	4-670				healthy	diseased	0	30.4022	inf	5e-05	0.00102437
XLOC_017871	comp59668_c0_seq1	2-401				healthy	diseased	0	66.8587	inf	5e-05	0.00102437
XLOC_017882	comp59848_c0_seq1	0-665				healthy	diseased	0	33.1995	inf	5e-05	0.00102437
XLOC_017883	comp59854_c0_seq1	11-202				healthy	diseased	0	94.288	inf	0.00495	0.0428172
XLOC_017887	comp59884_c0_seq1	0-1925				healthy	diseased	0	18.9933	inf	5e-05	0.00102437
XLOC_017890	comp59920_c0_seq1	1-462				healthy	diseased	0	15.4282	inf	0.00025	0.00389492
XLOC_017895	comp60056_c0_seq1	0-209				healthy	diseased	0	94.0657	inf	0.0004	0.00582387
XLOC_017900	comp60228_c0_seq1	4-209				healthy	diseased	0	171.471	inf	5e-05	0.00102437
XLOC_017905	comp60264_c0_seq1	8-232				healthy	diseased	0	139.627	inf	5e-05	0.00102437
XLOC_017918	comp60444_c0_seq1	0-413				healthy	diseased	0	29.9102	inf	5e-05	0.00102437
XLOC_017936	comp60722_c0_seq1	12-292				healthy	diseased	0	62.6553	inf	5e-05	0.00102437
XLOC_017937	comp60783_c0_seq1	0-1655				healthy	diseased	0	12.3726	inf	5e-05	0.00102437
XLOC_017938	comp60852_c0_seq1	0-576				healthy	diseased	0	21.0457	inf	5e-05	0.00102437
XLOC_017945	comp61018_c0_seq1	0-743				healthy	diseased	0	9.76137	inf	5e-05	0.00102437
XLOC_017947	comp61040_c0_seq1	9-538				healthy	diseased	0	11.4912	inf	0.00095	0.0117266
XLOC_017950	comp61095_c0_seq1	16-337				healthy	diseased	0	46.7154	inf	5e-05	0.00102437
XLOC_017955	comp61228_c0_seq1	12-197				healthy	diseased	0	153.639	inf	0.00125	0.0145566
XLOC_017963	comp61322_c0_seq1	17-1017				healthy	diseased	0	16.5005	inf	5e-05	0.00102437
XLOC_017977	comp61537_c0_seq1	0-443				healthy	diseased	0	19.1406	inf	0.0002	0.00331841
XLOC_017991	comp61904_c0_seq1	0-311				healthy	diseased	0	34.5518	inf	0.00045	0.00638991
XLOC_017997	comp61973_c0_seq1	0-323				healthy	diseased	0	24.561	inf	0.0008	0.0104554
XLOC_018007	comp62189_c0_seq1	0-1247				healthy	diseased	0	13.0658	inf	5e-05	0.00102437
XLOC_018017	comp62367_c0_seq1	1-345				healthy	diseased	0	39.6453	inf	5e-05	0.00102437
XLOC_018018	comp62373_c0_seq1	25-583				healthy	diseased	0	11.6436	inf	0.0002	0.00331841
XLOC_018021	comp62388_c0_seq1	45-442				healthy	diseased	0	27.8275	inf	5e-05	0.00102437
XLOC_018027	comp62426_c0_seq1	5-327				healthy	diseased	0	36.0329	inf	0.00025	0.00389492
XLOC_018039	comp62629_c0_seq1	18-415				healthy	diseased	0	19.7283	inf	0.00045	0.00638991
XLOC_018050	comp62727_c0_seq1	0-429				healthy	diseased	0	25.7841	inf	5e-05	0.00102437
XLOC_018058	comp62916_c0_seq1	29-773				healthy	diseased	0	22.1847	inf	5e-05	0.00102437
XLOC_018059	comp62934_c0_seq1	0-503				healthy	diseased	0	25.0167	inf	5e-05	0.00102437
XLOC_018062	comp62982_c0_seq1	0-436				healthy	diseased	0	28.4519	inf	5e-05	0.00102437
XLOC_018072	comp63150_c0_seq1	0-457				healthy	diseased	0	16.2393	inf	0.0001	0.00188877
XLOC_018073	comp63153_c0_seq1	14-482				healthy	diseased	0	17.8721	inf	5e-05	0.00102437
XLOC_018081	comp63308_c0_seq1	82-444				healthy	diseased	0	28.3026	inf	5e-05	0.00102437
XLOC_018082	comp63310_c0_seq1	0-903				healthy	diseased	0	14.4472	inf	5e-05	0.00102437
XLOC_018083	comp63329_c0_seq1	4-289				healthy	diseased	0	37.8733	inf	0.00065	0.00878647
XLOC_018088	comp6342_c0_seq1	0-922				healthy	diseased	0	11.8084	inf	5e-05	0.00102437
XLOC_018094	comp63488_c0_seq1	0-464				healthy	diseased	0	15.6874	inf	5e-05	0.00102437
XLOC_018099	comp63585_c0_seq1	12-295				healthy	diseased	0	36.3139	inf	0.00145	0.0161883
XLOC_018106	comp63669_c0_seq1	25-381				healthy	diseased	0	28.7781	inf	0.00025	0.00389492
XLOC_018108	comp63713_c0_seq1	20-290				healthy	diseased	0	47.0592	inf	0.0002	0.00331841
XLOC_018115	comp63849_c0_seq1	2-554				healthy	diseased	0	16.287	inf	5e-05	0.00102437
XLOC_018122	comp64093_c0_seq1	140-981				healthy	diseased	0	9.63197	inf	5e-05	0.00102437
XLOC_018126	comp64203_c0_seq1	0-506				healthy	diseased	0	20.2798	inf	5e-05	0.00102437
XLOC_018132	comp64334_c0_seq1	0-466				healthy	diseased	0	13.1146	inf	0.0005	0.00702037
XLOC_018142	comp64537_c0_seq1	0-343				healthy	diseased	0	22.0234	inf	0.00125	0.0145566
XLOC_018145	comp64586_c0_seq1	32-869				healthy	diseased	0	11.8426	inf	5e-05	0.00102437
XLOC_018146	comp64597_c0_seq1	10-357				healthy	diseased	0	26.4067	inf	0.0002	0.00331841
XLOC_018148	comp64609_c0_seq1	59-688				healthy	diseased	0	11.9885	inf	0.00025	0.00389492
XLOC_018161	comp64842_c0_seq1	0-912				healthy	diseased	0	15.9606	inf	5e-05	0.00102437
XLOC_018173	comp65021_c0_seq1	122-438				healthy	diseased	0	20.6775	inf	0.00365	0.0338441
XLOC_018182	comp65218_c0_seq1	30-1013				healthy	diseased	0	11.7918	inf	5e-05	0.00102437
XLOC_018187	comp65360_c0_seq1	0-314				healthy	diseased	0	27.2406	inf	0.00085	0.0108316
XLOC_018191	comp65401_c0_seq1	0-380				healthy	diseased	0	20.7013	inf	0.00095	0.0117266
XLOC_018198	comp65577_c0_seq1	17-497				healthy	diseased	0	25.2604	inf	5e-05	0.00102437
XLOC_018199	comp65595_c0_seq1	45-621				healthy	diseased	0	12.671	inf	0.0001	0.00188877
XLOC_018202	comp65611_c0_seq1	0-472				healthy	diseased	0	17.4041	inf	0.0001	0.00188877
XLOC_018205	comp65643_c0_seq1	0-477				healthy	diseased	0	12.6444	inf	0.00095	0.0117266
XLOC_018208	comp65740_c0_seq1	0-340				healthy	diseased	0	25.2436	inf	0.0004	0.00582387
XLOC_018210	comp65835_c0_seq1	0-1144				healthy	diseased	0	9.15881	inf	5e-05	0.00102437
XLOC_018213	comp65867_c0_seq1	6-464				healthy	diseased	0	13.9594	inf	0.00065	0.00878647
XLOC_018222	comp66209_c0_seq1	0-333				healthy	diseased	0	19.6116	inf	0.0035	0.0328733
XLOC_018233	comp66494_c0_seq1	5-519				healthy	diseased	0	15.9361	inf	5e-05	0.00102437
XLOC_018236	comp66619_c0_seq1	5-307				healthy	diseased	0	29.7703	inf	0.00085	0.0108316
XLOC_018250	comp66937_c0_seq1	0-281				healthy	diseased	0	32.3796	inf	0.00085	0.0108316
XLOC_018256	comp67017_c0_seq1	0-388				healthy	diseased	0	18.4396	inf	0.00095	0.0117266
XLOC_018258	comp67036_c0_seq1	0-412				healthy	diseased	0	15.1592	inf	0.00125	0.0145566
XLOC_018262	comp67194_c0_seq1	11-460				healthy	diseased	0	17.2789	inf	0.0003	0.0045256
XLOC_018264	comp67281_c0_seq1	0-429				healthy	diseased	0	20.6928	inf	5e-05	0.00102437
XLOC_018272	comp67446_c0_seq1	0-623				healthy	diseased	0	14.4794	inf	5e-05	0.00102437
XLOC_018278	comp67558_c0_seq1	13-269				healthy	diseased	0	54.297	inf	0.0002	0.00331841
XLOC_018285	comp67744_c0_seq1	29-602				healthy	diseased	0	11.1434	inf	0.0001	0.00188877
XLOC_018295	comp68035_c0_seq1	4-280				healthy	diseased	0	37.056	inf	0.00085	0.0108316
XLOC_018297	comp68103_c0_seq1	0-492				healthy	diseased	0	12.8226	inf	0.00035	0.00518346
XLOC_018314	comp68473_c0_seq1	0-604				healthy	diseased	0	14.7774	inf	5e-05	0.00102437
XLOC_018334	comp68919_c0_seq1	0-439				healthy	diseased	0	19.296	inf	0.00015	0.00264476
XLOC_018335	comp68967_c0_seq1	0-637				healthy	diseased	0	10.7957	inf	0.0002	0.00331841
XLOC_018336	comp68968_c0_seq1	24-461				healthy	diseased	0	18.6131	inf	0.00015	0.00264476
XLOC_018340	comp69031_c0_seq1	1-211				healthy	diseased	0	84.0754	inf	0.00085	0.0108316
XLOC_018342	comp69052_c0_seq1	26-531				healthy	diseased	0	14.9102	inf	0.00015	0.00264476
XLOC_018354	comp69437_c0_seq1	0-604				healthy	diseased	0	10.2401	inf	0.00035	0.00518346
XLOC_018355	comp6947_c0_seq1	60-555				healthy	diseased	0	12.1362	inf	0.0005	0.00702037
XLOC_018361	comp69569_c0_seq1	0-1005				healthy	diseased	0	9.35608	inf	5e-05	0.00102437
XLOC_018363	comp69658_c0_seq1	0-284				healthy	diseased	0	29.0485	inf	0.0035	0.0328733
XLOC_018369	comp69833_c0_seq1	0-471				healthy	diseased	0	16.1707	inf	0.0002	0.00331841
XLOC_018415	comp71787_c0_seq1	0-262				healthy	diseased	0	36.3965	inf	0.0035	0.0328733
XLOC_018433	comp72741_c0_seq1	0-510				healthy	diseased	0	11.1329	inf	0.0011	0.0132809
XLOC_018442	comp73205_c0_seq1	25-432				healthy	diseased	0	21.0853	inf	0.00015	0.00264476
XLOC_018451	comp73459_c0_seq1	0-608				healthy	diseased	0	13.6966	inf	5e-05	0.00102437
XLOC_018454	comp73557_c0_seq1	2-308				healthy	diseased	0	22.3331	inf	0.00365	0.0338441
XLOC_018457	comp73766_c0_seq1	0-1426				healthy	diseased	0	8.38374	inf	5e-05	0.00102437
XLOC_018458	comp73783_c0_seq1	0-773				healthy	diseased	0	9.93824	inf	5e-05	0.00102437
XLOC_018482	comp74997_c0_seq1	0-385				healthy	diseased	0	17.2855	inf	0.00125	0.0145566
XLOC_018486	comp75198_c0_seq1	0-350				healthy	diseased	0	18.9295	inf	0.00135	0.015396
XLOC_018490	comp75310_c0_seq1	0-442				healthy	diseased	0	16.8512	inf	0.0002	0.00331841
XLOC_018491	comp75393_c0_seq1	0-521				healthy	diseased	0	11.7743	inf	0.00095	0.0117266
XLOC_018522	comp76731_c0_seq1	0-437				healthy	diseased	0	12.4673	inf	0.00175	0.0188214
XLOC_018540	comp77795_c0_seq1	29-429				healthy	diseased	0	13.3649	inf	0.0035	0.0328733
XLOC_018570	comp80405_c0_seq1	25-545				healthy	diseased	0	11.4637	inf	0.00075	0.00988623
XLOC_018588	comp82875_c0_seq1	15-412				healthy	diseased	0	16.9682	inf	0.00085	0.0108316
XLOC_018607	comp86082_c0_seq1	8-769				healthy	diseased	0	10.0673	inf	5e-05	0.00102437
XLOC_018609	comp86586_c0_seq1	0-572				healthy	diseased	0	12.0132	inf	0.00015	0.00264476
XLOC_018621	comp9197_c0_seq1	1-480				healthy	diseased	0	12.2923	inf	0.00085	0.0108316
XLOC_018622	comp9198_c0_seq1	0-885				healthy	diseased	0	10.8587	inf	5e-05	0.00102437

## Sheet: Immune DEGs
Locus	spID	Protein names	Evalue	Pathway
comp18707_c0_seq1	P70196	TNF receptor-associated factor 6	5e-19	TLR
comp50269_c0_seq1	Q9I931	Fucolectin-1	9e-22	Receptor
comp51883_c0_seq1	Q9WUB9	Macrophage receptor MARCO	2e-12	Receptor
comp55196_c0_seq1	Q9NY15	Stabilin-1	5e-06	Receptor
comp51789_c0_seq1	Q9U8W7	Techylectin-5B	7e-20	Receptor
comp51789_c0_seq2	Q9U8W7	Techylectin-5B	6e-29	Receptor
comp54917_c0_seq1	Q4A3R3	Deleted in malignant brain tumors 1 protein	8e-29	Receptor/TLR-related
comp55356_c0_seq1	Q9UGM3	Deleted in malignant brain tumors 1 protein	2e-26	Receptor/TLR-related
comp45338_c0_seq1	Q1XG90	Lysozyme 2	8e-30	Phagocytosis
comp60580_c0_seq1	Q9PU28	Lysozyme C	3e-13	Phagocytosis
comp21058_c0_seq1	Q17005	Lysozyme c-1	3e-26	Phagocytosis
comp57315_c2_seq2	P48148	Ras-like GTP-binding protein Rho1	2e-46	Phagocytosis
comp58084_c0_seq4	Q924T7	E3 ubiquitin-protein ligase RNF31	7e-125	NKFB signaling
comp57244_c0_seq3	Q1RMU2	Ubiquitin carboxyl-terminal hydrolase CYLD	5e-17	NFKB
comp57244_c0_seq5	Q80TQ2	Ubiquitin carboxyl-terminal hydrolase CYLD	2e-16	NFKB
comp49902_c0_seq2	Q80TQ2	Ubiquitin carboxyl-terminal hydrolase CYLD	3e-20	NFKB
comp57244_c0_seq1	Q5RED8	Ubiquitin carboxyl-terminal hydrolase CYLD	3e-33	NFKB
comp50297_c0_seq2	Q90876	Interferon regulatory factor 1	1e-25	Interferon
comp52369_c0_seq3	Q9QZ85	Interferon-inducible GTPase 1	5e-43	Interferon
comp47566_c0_seq1	Q9QZ85	Interferon-inducible GTPase 1	2e-34	Interferon
comp49254_c0_seq1	Q5S007	Leucine-rich repeat serine/threonine-protein kinase 2	0	Inflammation/Phagocytosis
comp47849_c0_seq1	P62184	Calmodulin	2e-25	General Immunity
comp51971_c0_seq1	Q95029	Cathepsin L	5e-114	General Immunity
comp59124_c0_seq4	Q7ZW16	E3 ubiquitin-protein ligase NRDP1	6e-14	General Immunity
comp50017_c0_seq2	Q9NZF1	Placenta-specific gene 8 protein	3e-09	General Immunity
comp58981_c0_seq8	O77503	Protein argonaute-2	3e-82	General Immunity
comp44821_c1_seq1	Q15485	Ficolin-2	8e-25	Complement
comp50651_c0_seq3	P08661	Mannose-binding protein C	4e-12	Complement
comp45725_c0_seq3	Q7Z7L1	Schlafen family member 11	6e-20	Antiviral/Interferon
comp58673_c0_seq8	P11928	2'-5'-oligoadenylate synthase 1A	1e-07	Antiviral
comp58673_c0_seq1	Q5MYT9	2'-5'-oligoadenylate synthase-like protein 2	5e-28	Antiviral
comp58256_c0_seq1	Q9CZT4	DNA-directed RNA polymerase III subunit RPC5	2e-95	Antiviral
comp47140_c1_seq1	Q01603	Peroxidase	2e-15	Antioxidant/Melanization
comp53180_c0_seq1	Q9VZZ4	Peroxidasin	3e-116	Antioxidant/Melanization
comp56426_c0_seq1	Q92626	Peroxidasin homolog	4e-06	Antioxidant/Melanization
comp50999_c0_seq1	Q92626	Peroxidasin homolog	5e-89	Antioxidant/Melanization
comp54496_c0_seq3	Q0Q028	Putative defense protein 3	1e-12	Antimicrobial

## Sheet: Biological Adhesion DEGs
Locus	spID	Protein names	Evalue
comp27753_c0_seq1	Q28IL6	60S ribosomal protein L22	3e-34
comp57351_c0_seq1	Q96GW7	Brevican core protein	1e-15
comp58870_c1_seq2	Q6AZB0	Brother of CDO	4e-09
comp57924_c0_seq3	P35445	Cartilage oligomeric matrix protein	5e-158
comp48718_c0_seq1	P08962	CD63 antigen	8e-15
comp56630_c0_seq3	P13944	Collagen alpha-1(XII) chain	9e-28
comp21073_c0_seq1	Q99715	Collagen alpha-1(XII) chain	1e-06
comp50730_c1_seq1	P32018	Collagen alpha-1(XIV) chain	9e-20
comp54457_c0_seq2	A2AX52	Collagen alpha-4(VI) chain	4e-11
comp46212_c0_seq1	P97846	Contactin-associated protein 1	1e-08
comp59246_c0_seq1	Q0V8T4	Contactin-associated protein like 5-3	9e-10
comp57629_c0_seq1	Q9UHC6	Contactin-associated protein-like 2	3e-24
comp36036_c0_seq1	P83553	Dermatopontin	2e-18
comp50803_c0_seq3	O35474	EGF-like repeat and discoidin I-like domain-containing protein 3	2e-09
comp53401_c0_seq3	Q9Z2U4	ETS-related transcription factor Elf-4	7e-23
comp57930_c0_seq4	P21333	Filamin-A	1e-12
comp57976_c1_seq1	P21333	Filamin-A	1e-112
comp56617_c2_seq1	Q90615	Integrin alpha-1	2e-08
comp50297_c0_seq2	Q90876	Interferon regulatory factor 1	1e-25
comp53006_c0_seq5	Q98919	Limbic system-associated membrane protein	2e-11
comp57699_c0_seq1	Q9UL63	Muskelin	0
comp56311_c0_seq1	O15943	Neural-cadherin	1e-134
comp41479_c0_seq2	Q94887	Neurexin-4	4e-07
comp51477_c0_seq1	Q94887	Neurexin-4	1e-31
comp45777_c0_seq1	O14594	Neurocan core protein	2e-15
comp58691_c0_seq1	P20241	Neuroglian	4e-11
comp52419_c0_seq1	Q0KHY3	Protein mesh	2e-79
comp56360_c0_seq2	Q58EX2	Protein sidekick-2	4e-14
comp49650_c0_seq3	Q58EX2	Protein sidekick-2	7e-08
comp52630_c0_seq1	P07949	Proto-oncogene tyrosine-protein kinase receptor Ret	4e-32
comp59083_c0_seq1	Q6V0I7	Protocadherin Fat 4	0
comp54017_c1_seq1	Q64487	Receptor-type tyrosine-protein phosphatase delta	3e-76
comp58686_c0_seq2	A4IFW2	Receptor-type tyrosine-protein phosphatase F	2e-130
comp55196_c0_seq1	Q9NY15	Stabilin-1	5e-06
comp49921_c0_seq2	Q70E20	Sushi, nidogen and EGF-like domain-containing protein 1	2e-07
comp56905_c0_seq1	P0C6B8	Sushi, von Willebrand factor type A, EGF and pentraxin domain-containing protein 1	0
comp57565_c0_seq17	P0C6B8	Sushi, von Willebrand factor type A, EGF and pentraxin domain-containing protein 1	2e-07
comp58801_c1_seq5	P0C6B8	Sushi, von Willebrand factor type A, EGF and pentraxin domain-containing protein 1	3e-128
comp58856_c0_seq1	P0C6B8	Sushi, von Willebrand factor type A, EGF and pentraxin domain-containing protein 1	2e-32
comp50927_c0_seq1	P0C6B8	Sushi, von Willebrand factor type A, EGF and pentraxin domain-containing protein 1	3e-15
comp53722_c0_seq1	Q4LDE5	Sushi, von Willebrand factor type A, EGF and pentraxin domain-containing protein 1	2e-14
comp37459_c0_seq1	A2AVA0	Sushi, von Willebrand factor type A, EGF and pentraxin domain-containing protein 1	3e-10
comp58031_c0_seq2	Q4LDE5	Sushi, von Willebrand factor type A, EGF and pentraxin domain-containing protein 1	2e-38
comp58921_c0_seq8	A2AVA0	Sushi, von Willebrand factor type A, EGF and pentraxin domain-containing protein 1	7e-13
comp51789_c0_seq1	Q9U8W7	Techylectin-5B	7e-20
comp51789_c0_seq2	Q9U8W7	Techylectin-5B	6e-29
comp49093_c0_seq1	P22105	Tenascin-X	8e-06
comp56630_c0_seq1	P34576	Transmembrane cell adhesion receptor mua-3	7e-26
comp52785_c0_seq2	Q9VBW3	Tyrosine kinase receptor Cad96Ca	3e-67
comp58079_c0_seq3	O73792	Tyrosine-protein kinase receptor Tie-1	9e-42
