# Supplementary material for: Transcriptional analyses provide new insight into the late-stage immune response of a diseased Caribbean coral
Source: R Soc Open Sci. 2018 May 16;5(5):172062. doi: 10.1098/rsos.172062 (PMC5990752; doi:10.1098/rsos.172062)
Supplement: Supplementary File 2 [file rsos172062supp2.xlsx]

## Sheet: WGCNA Output
locus	spID	Protein	evalue	moduleColor	kME Module 1	kME Module 2	kME Module 3	kME Module 4	kME Module 5	kME Module 6	kME Module 7	kME Module 8	kME Module 9	kME Module 10	kME Module 11	kME Module 12	kME Module 13	kME Module 14	kME Module 15	kME Module 16	kME Module 17	kME Module 18	kME Module 19	kME Module 20	kME Module 21	kME Module 22	kME Module 23	kME Module 24	kME Module 25	kME Module 26	kME Module 27	kME Module 28	kME Module 29
comp56723_c0_seq1	A0JN62	Centrosomal protein of 120 kDa (Cep120) (Coiled-coil domain-containing protein 100)	0	Module 1	0.853142	0.784775	0.769899	0.699277	0.636026	0.662669	-0.0508177	-0.163956	0.57997	0.0243203	0.0627164	-0.292235	0.168216	-0.0743712	0.0461494	-0.0672802	0.27474	0.263556	-0.548797	0.0982171	0.285785	-0.918886	-0.770811	-0.51578	-0.711262	-0.275621	-0.652006	-0.118473	-0.670068
comp54647_c0_seq1	A1X283	SH3 and PX domain-containing protein 2B (Adapter protein HOFI) (Factor for adipocyte differentiation 49) (Tyrosine kinase substrate with four SH3 domains)	1e-95	Module 1	0.872036	0.671458	0.782159	0.650136	0.329816	0.344561	-0.00268642	0.107319	0.863458	0.365665	0.521037	-0.256937	-0.234967	-0.115849	0.0590944	0.00449286	0.159426	-0.0577787	-0.613047	-0.00987917	0.267087	-0.842603	-0.556715	-0.412578	-0.326445	-0.0926426	-0.661157	0.22073	-0.245034
comp48589_c0_seq1	A2AG06	Meiosis-specific coiled-coil domain-containing protein MEIOC (Meiosis-specific with coiled-coil domain protein)	3e-35	Module 1	0.718748	0.787391	0.261156	0.694326	0.558845	0.358534	-0.496976	-0.342532	0.551834	-0.120871	-0.262526	0.250083	0.503197	0.255908	0.483745	0.272938	0.552442	0.215806	-0.474543	-0.131688	-0.258717	-0.739361	-0.963122	-0.598	-0.544525	-0.341635	-0.720921	0.255987	-0.609062
comp46020_c0_seq1	A3KPW7	Protein prenyltransferase alpha subunit repeat-containing protein 1	8e-36	Module 1	0.711986	0.646329	0.263677	0.81196	0.580423	0.487569	-0.381758	-0.165929	0.526135	-0.256959	-0.241173	0.278855	0.405185	0.0847912	0.321758	0.236823	0.682116	0.209462	-0.613338	-0.319344	-0.320989	-0.687887	-0.991447	-0.712486	-0.638717	-0.331123	-0.62124	0.310873	-0.541909
comp57743_c0_seq1	A4FUW8	Thioredoxin domain-containing protein 11	4e-37	Module 1	0.783421	0.779328	0.216602	0.649543	0.418402	0.289026	-0.577304	-0.338035	0.557081	-0.135718	-0.194714	0.204934	0.447855	0.18274	0.541296	0.411692	0.609895	0.273095	-0.431945	-0.141175	-0.227008	-0.771811	-0.929593	-0.669596	-0.50726	-0.186341	-0.650455	0.344615	-0.509775
comp49643_c0_seq1	A5PKH3	Fumarylacetoacetase (FAA) (EC 3.7.1.2) (Beta-diketonase) (Fumarylacetoacetate hydrolase)	0	Module 1	0.788578	0.41081	0.270357	0.154464	-0.417794	-0.161028	-0.383415	0.0332808	0.566479	0.229342	0.610578	-0.336234	-0.355594	-0.304323	0.344451	0.603725	0.282299	0.180143	-0.140493	0.0114133	0.300256	-0.64607	-0.170626	-0.493996	0.0272681	0.59636	-0.141423	0.511894	0.27339
comp58222_c1_seq6	A6MFK8	Venom prothrombin activator vestarin-D2 (vPA) (EC 3.4.21.6) (Venom coagulation factor Xa-like protease) [Cleaved into: Vestarin-D2 light chain; Vestarin-D2 heavy chain]	2e-09	Module 1	0.83902	0.617241	0.666483	0.32348	0.255341	0.62762	-0.0860476	-0.253637	0.184767	-0.188993	0.0790475	-0.715855	0.0811314	-0.414107	-0.0241922	0.144836	0.253763	0.658285	-0.175678	0.317979	0.664356	-0.896489	-0.444393	-0.574168	-0.743152	0.212547	-0.17227	-0.320653	-0.524388
comp52908_c0_seq4	A6QLU6	Adhesion G-protein coupled receptor D1 (G-protein coupled receptor 133)	8e-44	Module 1	0.946111	0.61891	0.777352	0.539884	0.223057	0.50147	-0.0156902	0.0343347	0.598804	0.0964651	0.435358	-0.538965	-0.211065	-0.390232	-0.0291683	0.120735	0.264319	0.29346	-0.468802	0.0837645	0.502147	-0.919362	-0.495294	-0.5793	-0.538992	0.157447	-0.382926	0.0410523	-0.286624
comp58952_c0_seq4	A7E305	Zinc finger SWIM domain-containing protein 8	3e-34	Module 1	0.563859	-0.0962926	0.138492	0.169697	-0.34898	0.385764	-0.0476911	0.238464	-0.103896	-0.540449	0.247682	-0.528839	-0.334909	-0.896167	-0.216792	0.472564	0.595442	0.616557	-0.144262	-0.231571	0.372893	-0.397086	-0.0926351	-0.773002	-0.48822	0.726407	0.505733	0.157672	0.21557
comp56507_c0_seq2	A7RNG8	Coiled-coil domain-containing protein 22 homolog	1e-32	Module 1	0.829949	0.753263	0.519608	0.544517	0.520797	0.679423	-0.27959	-0.384021	0.253226	-0.315941	-0.234712	-0.334532	0.409906	-0.148608	0.176471	0.182967	0.466537	0.618498	-0.31639	0.147631	0.287924	-0.902333	-0.787869	-0.676456	-0.854192	-0.0866183	-0.410758	-0.195897	-0.739868
comp53974_c1_seq1	A7S1L6	GDP-fucose transporter 1 (Solute carrier family 35 member C1 homolog)	2e-161	Module 1	0.966909	0.763924	0.515948	0.667136	0.314577	0.392025	-0.361733	-0.145564	0.673295	-0.0103306	0.161254	-0.142929	0.10875	-0.11188	0.316711	0.341075	0.514644	0.286777	-0.512345	-0.0744495	0.108003	-0.926928	-0.79346	-0.710881	-0.540015	0.00930981	-0.574299	0.289951	-0.388325
comp54344_c0_seq1	A7T167	Protein GDAP2 homolog	1e-179	Module 1	0.605228	0.666995	0.31089	0.120826	0.328874	0.533149	-0.373422	-0.653222	-0.154239	-0.412367	-0.44426	-0.510524	0.579357	-0.102169	0.250075	0.254127	0.285154	0.854122	0.131519	0.457936	0.473857	-0.74756	-0.507835	-0.487488	-0.772208	0.0867019	-0.139275	-0.482007	-0.76741
comp21063_c0_seq1	A9JTG5	RanBP-type and C3HC4-type zinc finger-containing protein 1 (EC 6.3.2.-) (Heme-oxidized IRP2 ubiquitin ligase 1 homolog) (HOIL-1)	8e-32	Module 1	0.621556	0.479059	0.988825	0.45681	0.412369	0.501116	0.430872	0.192924	0.622239	0.439379	0.568975	-0.567728	-0.377645	-0.227492	-0.344424	-0.41816	-0.225838	-0.0890284	-0.490489	0.227693	0.60077	-0.678168	-0.228063	-0.0914792	-0.342914	-0.171431	-0.488868	-0.244836	-0.307217
comp44171_c0_seq2	B1J4W5	Peptide methionine sulfoxide reductase MsrB (EC 1.8.4.12) (Peptide-methionine (R)-S-oxide reductase)	1e-45	Module 1	0.72452	0.566995	0.201384	0.0224625	-0.0483969	0.340601	-0.500803	-0.538831	-0.1148	-0.415567	-0.201451	-0.596343	0.346647	-0.318655	0.326879	0.558017	0.409979	0.911449	0.192671	0.369394	0.524768	-0.765753	-0.374554	-0.637649	-0.624914	0.473539	0.0612349	-0.21399	-0.43395
comp54737_c0_seq1	B2MVX9	Solute carrier family 25 member 38	2e-68	Module 1	0.686645	0.0459386	0.344424	0.615057	0.0830358	0.679038	0.0714435	0.357752	0.165939	-0.552637	0.182558	-0.300428	-0.258126	-0.80868	-0.310317	0.254274	0.745506	0.449171	-0.563058	-0.464747	0.147075	-0.525857	-0.472293	-0.900152	-0.722422	0.327672	0.168462	0.221473	-0.0210553
comp41478_c0_seq1	B2Z449	Cystatin-B (PoCystatin-B) (Stefin-B)	9e-13	Module 1	0.855496	0.899712	0.536847	0.387051	0.214355	0.0619638	-0.422307	-0.333566	0.755702	0.395005	0.272889	-0.193236	0.120856	0.208849	0.505919	0.280757	0.114388	0.113617	-0.259704	0.264317	0.238164	-0.888882	-0.573259	-0.332611	-0.198939	-0.0268448	-0.732995	0.198212	-0.370543
comp50641_c0_seq1	B3CL87	Peptide chain release factor 1 (RF-1)	3e-107	Module 1	0.94999	0.860307	0.451983	0.506873	0.286749	0.341521	-0.497127	-0.376985	0.535059	-0.0446963	0.0128542	-0.224453	0.28648	-0.0190835	0.450397	0.416561	0.455645	0.448181	-0.304805	0.125998	0.201643	-0.962921	-0.764861	-0.662718	-0.554978	0.0538521	-0.549342	0.146362	-0.507179
comp54470_c0_seq6	B3EWY9	Mucin-like protein (Fragment)	1e-20	Module 1	0.936996	0.54426	0.282756	0.362538	-0.151381	0.192883	-0.48389	-0.125069	0.427462	-0.15609	0.260316	-0.332071	-0.0473403	-0.382252	0.350585	0.65733	0.58763	0.503261	-0.235563	-0.0508566	0.251833	-0.82482	-0.505491	-0.797799	-0.409362	0.495614	-0.153804	0.378259	-0.0646709
comp50427_c0_seq1	B3LF48	EH domain-containing protein 2 (AtEHD2) (EC 3.6.5.2)	7e-10	Module 1	0.900562	0.628988	0.592339	0.599304	0.401365	0.716223	-0.158692	-0.163334	0.314139	-0.319377	-0.0171357	-0.428409	0.158227	-0.382348	0.0236413	0.198481	0.52368	0.585623	-0.423927	0.0222794	0.353717	-0.907887	-0.714502	-0.76987	-0.847182	0.0648244	-0.29405	-0.0900698	-0.55173
comp53255_c0_seq2	B4GA28	Protein arginine N-methyltransferase 7 (EC 2.1.1.-)	5e-24	Module 1	0.937005	0.82174	0.65237	0.508799	0.238927	0.238082	-0.278024	-0.166525	0.76768	0.299574	0.365216	-0.291831	-0.0216111	-0.0158533	0.316286	0.230806	0.207827	0.151613	-0.40244	0.151278	0.304636	-0.935588	-0.59609	-0.463704	-0.335783	0.0245518	-0.650493	0.196793	-0.334446
comp53879_c0_seq1	B6NXD5	BRCA1-A complex subunit BRE (BRCA1/BRCA2-containing complex subunit 45) (Brain and reproductive organ-expressed protein)	9e-90	Module 1	0.895801	0.792059	0.365879	0.581902	0.386077	0.474762	-0.494036	-0.377141	0.40751	-0.260506	-0.175355	-0.134696	0.403714	-0.0596894	0.398904	0.407142	0.60031	0.532808	-0.349779	0.0125972	0.0865392	-0.907169	-0.862726	-0.760738	-0.70337	-0.0141312	-0.483417	0.115074	-0.588741
comp54894_c0_seq1	B8JMH0	Putative transferase CAF17 homolog, mitochondrial (EC 2.1.-.-) (Iron-sulfur cluster assembly factor homolog)	3e-62	Module 1	0.893462	0.756387	0.617832	0.795692	0.547051	0.540476	-0.197056	-0.0863432	0.70181	0.00261563	0.0965141	-0.0689197	0.14424	-0.048572	0.180125	0.109803	0.460423	0.176122	-0.646906	-0.118616	0.0471655	-0.887448	-0.867648	-0.639102	-0.62284	-0.234598	-0.684695	0.185748	-0.520295
comp32771_c0_seq1	B8VIU6	Uncharacterized skeletal organic matrix protein 5 (Uncharacterized SOMP-5)	1e-35	Module 1	0.826052	0.503654	0.866659	0.64492	0.303576	0.468999	0.21384	0.277076	0.77369	0.302986	0.614818	-0.400874	-0.407302	-0.332456	-0.189907	-0.115141	0.128847	-0.0448532	-0.653597	-0.0511536	0.389015	-0.780017	-0.433832	-0.413871	-0.385522	-0.0269064	-0.494576	0.126165	-0.16816
comp58939_c0_seq2	B8VIU6	Uncharacterized skeletal organic matrix protein 5 (Uncharacterized SOMP-5)	9e-18	Module 1	0.935543	0.707726	0.268143	0.319138	-0.0803831	0.108109	-0.609264	-0.311256	0.470904	-0.0545462	0.165031	-0.272359	0.119651	-0.159055	0.52474	0.666394	0.504304	0.488826	-0.155365	0.0849588	0.22619	-0.873803	-0.564547	-0.704791	-0.360908	0.388543	-0.31444	0.335686	-0.195479
comp55254_c0_seq11	C5CSI6	Trans-aconitate 2-methyltransferase (EC 2.1.1.144)	2e-07	Module 1	0.617188	0.463847	-0.0789574	0.356982	-0.188126	-0.299266	-0.653231	-0.0706951	0.666087	0.157903	0.24545	0.326372	0.015745	0.142098	0.656334	0.670738	0.500159	-0.0460884	-0.279229	-0.284323	-0.341597	-0.466957	-0.503301	-0.500292	0.107624	0.203799	-0.427122	0.812441	0.166539
comp29739_c0_seq1	D9IQ16	Galaxin	5e-07	Module 1	0.968925	0.646724	0.414541	0.34482	-0.069279	0.236349	-0.435411	-0.195103	0.457218	-0.0619448	0.27559	-0.437692	-0.0235523	-0.329611	0.334265	0.559932	0.462736	0.509364	-0.211392	0.0942386	0.379177	-0.903442	-0.499242	-0.718238	-0.43698	0.432067	-0.239445	0.23994	-0.177201
comp58285_c0_seq2	E1BZ85	Meiosis arrest female protein 1 homolog (Limkain-b1)	1e-71	Module 1	0.753547	0.599286	0.285721	0.830311	0.538663	0.542189	-0.34667	-0.103953	0.502973	-0.320098	-0.197443	0.212342	0.33692	-0.0405517	0.25539	0.262201	0.737987	0.262686	-0.639477	-0.360137	-0.273938	-0.707289	-0.977528	-0.787624	-0.690066	-0.249897	-0.541158	0.320031	-0.497991
comp54041_c0_seq1	E5RQL4	Formiminotransferase N-terminal subdomain-containing protein (Formiminotransferase-cyclodeaminase N-terminal-like protein)	1e-23	Module 1	0.873392	0.878746	0.586701	0.616515	0.42639	0.272208	-0.330381	-0.233736	0.790448	0.261046	0.178937	-0.0725815	0.164551	0.168145	0.389685	0.173839	0.260719	0.0855337	-0.474624	0.0802755	0.0981915	-0.897127	-0.757213	-0.449263	-0.37949	-0.201973	-0.797489	0.212767	-0.47552
comp49406_c0_seq1	E9QIN8	Kelch-like protein 41a (Kelch repeat and BTB domain-containing protein 10b)	2e-10	Module 1	0.939064	0.648123	0.495687	0.315142	0.0506056	0.424675	-0.33469	-0.269649	0.285479	-0.186723	0.1412	-0.590414	0.066858	-0.396306	0.206694	0.439422	0.419521	0.663651	-0.156286	0.209718	0.525172	-0.928106	-0.49184	-0.70817	-0.617593	0.386969	-0.168129	-0.0217933	-0.352067
comp52268_c0_seq1	F1R983	DNA endonuclease RBBP8 (EC 3.1.-.-)	1e-17	Module 1	0.910038	0.789203	0.451829	0.504576	0.13582	0.0870907	-0.448267	-0.17754	0.786933	0.2591	0.319027	-0.097384	0.0278185	0.0549643	0.476179	0.404308	0.335256	0.116737	-0.388255	0.0250849	0.102206	-0.865047	-0.638464	-0.522571	-0.234112	0.0707649	-0.641505	0.408651	-0.225295
comp53276_c1_seq1	F4I507	Myosin-3 (Myosin VIII A) (AtVIIIA)	2e-61	Module 1	0.844332	0.767093	0.157192	0.512568	0.232814	0.240488	-0.677143	-0.40761	0.4434	-0.218763	-0.178465	0.0489587	0.43141	0.0581491	0.594366	0.584335	0.653154	0.457994	-0.282114	-0.0589729	-0.0916585	-0.817957	-0.843443	-0.748284	-0.515562	0.0509873	-0.486102	0.330467	-0.442887
comp53303_c0_seq3	F8WLE0	Kinesin-like protein KIF28P (Kinesin-like protein 6)	1e-39	Module 1	0.824504	0.72653	0.499894	0.370888	0.367733	0.618578	-0.303384	-0.44627	0.136569	-0.321796	-0.199273	-0.506646	0.374244	-0.225738	0.182916	0.25345	0.396598	0.736856	-0.14752	0.285174	0.456429	-0.90503	-0.640756	-0.645017	-0.81644	0.0891289	-0.270426	-0.281437	-0.686786
comp55090_c0_seq2	M9MSG8	Piezo-type mechanosensitive ion channel component	2e-82	Module 1	0.925411	0.868355	0.364766	0.408811	0.208262	0.258	-0.590876	-0.46357	0.470323	-0.0601981	-0.0349566	-0.228414	0.343766	0.0185414	0.539456	0.502495	0.448952	0.505388	-0.193046	0.184305	0.20771	-0.944095	-0.724887	-0.646052	-0.508952	0.11983	-0.505685	0.144991	-0.492884
comp59021_c0_seq1	O08629	Transcription intermediary factor 1-beta (TIF1-beta) (E3 SUMO-protein ligase TRIM28) (EC 2.3.2.27) (KRAB-associated protein 1) (Nuclear corepressor KAP-1) (RING-type E3 ubiquitin transferase TIF1-beta) (Tripartite motif-containing protein 28)	4e-20	Module 1	0.678024	0.389557	0.458265	-0.0295546	-0.418068	-0.178933	-0.154651	0.0321015	0.519855	0.453637	0.747655	-0.581304	-0.479954	-0.286575	0.180783	0.355115	-0.078831	0.103271	-0.0101169	0.278947	0.586284	-0.603893	0.0832462	-0.205229	0.130844	0.570312	-0.125546	0.23282	0.253953
comp35650_c0_seq1	O08740	DNA-directed RNA polymerase II subunit RPB11 (RNA polymerase II subunit B11) (DNA-directed RNA polymerase II subunit J) (RNA polymerase II 13.3 kDa subunit) (RPB14)	7e-63	Module 1	0.780668	0.352494	0.864385	0.513625	0.189318	0.559858	0.318653	0.313345	0.544171	0.147473	0.613209	-0.623098	-0.485884	-0.566282	-0.357814	-0.117342	0.120082	0.133559	-0.536806	0.00697445	0.58066	-0.732257	-0.271908	-0.443889	-0.470085	0.156942	-0.225403	-0.0337694	-0.117953
comp18476_c0_seq1	O15554	Intermediate conductance calcium-activated potassium channel protein 4 (SK4) (SKCa 4) (SKCa4) (IKCa1) (IK1) (KCa3.1) (KCa4) (Putative Gardos channel)	3e-13	Module 1	0.653454	0.718929	0.411743	0.489672	0.638796	0.701036	-0.278846	-0.492167	0.0943642	-0.398398	-0.466914	-0.227699	0.59996	-0.00912223	0.18403	0.0905685	0.422118	0.629928	-0.235328	0.185468	0.19342	-0.775927	-0.795554	-0.571827	-0.880482	-0.243274	-0.407783	-0.33114	-0.870407
comp59035_c0_seq3	O17583	Protein lin-10 (Abnormal cell lineage protein 10)	1e-27	Module 1	0.890566	0.574766	0.226563	0.2222	-0.141184	0.243337	-0.547445	-0.318962	0.204358	-0.292207	0.0632971	-0.446146	0.130153	-0.372862	0.384151	0.684428	0.562851	0.716468	-0.0475519	0.11656	0.362686	-0.832449	-0.47455	-0.783145	-0.511815	0.533884	-0.0531675	0.167458	-0.209686
comp51104_c0_seq1	O42350	Collagen alpha-2(I) chain (Alpha-2 type I collagen)	4e-08	Module 1	0.733803	0.284617	0.413239	-0.0125992	-0.407105	0.12209	-0.141261	0.00303567	0.198901	0.00833212	0.529106	-0.764369	-0.382374	-0.608612	0.0263577	0.444272	0.175067	0.493764	0.0281973	0.228761	0.698509	-0.651554	0.0225179	-0.482356	-0.226545	0.733929	0.174945	0.0600503	0.144311
comp52350_c0_seq1	O43156	TELO2-interacting protein 1 homolog (Protein SMG10)	2e-144	Module 1	0.8785	0.629649	0.333133	0.405503	-0.109116	-0.0469231	-0.467841	-0.0626692	0.74491	0.239236	0.448302	-0.115773	-0.135101	-0.0818271	0.464796	0.539913	0.379931	0.110155	-0.330721	-0.0584559	0.0987771	-0.769821	-0.489873	-0.556343	-0.104663	0.289798	-0.456842	0.553936	0.0220498
comp57232_c0_seq1	O43303	Centriolar coiled-coil protein of 110 kDa (Centrosomal protein of 110 kDa) (CP110) (Cep110)	2e-11	Module 1	0.736258	0.704113	0.428986	0.842818	0.676013	0.553226	-0.26202	-0.145878	0.598011	-0.1414	-0.166312	0.190279	0.355038	0.101422	0.237911	0.0897745	0.556719	0.149768	-0.659475	-0.235923	-0.213211	-0.743612	-0.977948	-0.631097	-0.656765	-0.416506	-0.710291	0.204598	-0.611681
comp50149_c0_seq2	O73888	Hematopoietic prostaglandin D synthase (H-PGDS) (EC 5.3.99.2) (GST class-sigma) (Glutathione S-transferase) (EC 2.5.1.18) (Glutathione-dependent PGD synthase) (Glutathione-requiring prostaglandin D synthase) (Prostaglandin-H2 D-isomerase)	8e-31	Module 1	0.884163	0.492323	0.523796	0.499573	-0.0711469	0.117084	-0.179323	0.188241	0.782041	0.259156	0.636656	-0.249801	-0.38301	-0.301364	0.165807	0.347533	0.331646	0.0289162	-0.488262	-0.14158	0.217286	-0.751537	-0.408713	-0.556965	-0.16622	0.290338	-0.382445	0.495939	0.100301
comp53317_c0_seq2	O94766	Galactosylgalactosylxylosylprotein 3-beta-glucuronosyltransferase 3 (EC 2.4.1.135) (Beta-1,3-glucuronyltransferase 3) (Glucuronosyltransferase I) (GlcAT-I) (UDP-GlcUA:Gal beta-1,3-Gal-R glucuronyltransferase) (GlcUAT-I)	2e-91	Module 1	0.890868	0.769098	0.377755	0.64283	0.268123	0.19878	-0.475022	-0.167981	0.754121	0.0932183	0.153145	0.063049	0.149467	0.0700865	0.471787	0.402888	0.500232	0.139195	-0.494426	-0.12756	-0.0768501	-0.837022	-0.798688	-0.63201	-0.360925	-0.0471053	-0.664577	0.450991	-0.309757
comp51784_c0_seq1	O94903	Proline synthase co-transcribed bacterial homolog protein	9e-90	Module 1	0.947297	0.707877	0.280881	0.485384	0.0706008	0.232413	-0.575965	-0.256723	0.510461	-0.14128	0.0851088	-0.150949	0.172601	-0.154001	0.479083	0.609618	0.617454	0.456803	-0.306594	-0.0528689	0.0938588	-0.877828	-0.712457	-0.786833	-0.472439	0.252343	-0.382907	0.372503	-0.27108
comp53197_c0_seq1	O95394	Phosphoacetylglucosamine mutase (PAGM) (EC 5.4.2.3) (Acetylglucosamine phosphomutase) (N-acetylglucosamine-phosphate mutase) (Phosphoglucomutase-3) (PGM 3)	0	Module 1	0.917895	0.659332	0.803219	0.597852	0.401029	0.652754	0.0143579	-0.0428299	0.514837	-0.0131589	0.257559	-0.523187	-0.0590527	-0.350389	-0.0701063	0.0265147	0.287333	0.366414	-0.489131	0.106886	0.485487	-0.93439	-0.594827	-0.591731	-0.693764	0.0164287	-0.419505	-0.10355	-0.474016
comp43523_c0_seq1	O96647	60S ribosomal protein L10 (QM protein homolog)	4e-127	Module 1	0.611831	0.496326	0.033993	-0.0913155	-0.124645	0.252731	-0.580927	-0.60729	-0.251762	-0.491865	-0.315841	-0.532901	0.431162	-0.273653	0.392502	0.629025	0.423417	0.956254	0.317189	0.376702	0.458259	-0.65508	-0.316318	-0.604234	-0.570229	0.514112	0.157218	-0.214476	-0.401995
comp52448_c0_seq1	P00390	Glutathione reductase, mitochondrial (GR) (GRase) (EC 1.8.1.7)	2e-170	Module 1	0.911511	0.72901	0.443131	0.238874	-0.117563	0.00364796	-0.456215	-0.240374	0.612136	0.254282	0.411691	-0.392519	-0.0705378	-0.104274	0.453471	0.505812	0.223975	0.296966	-0.139355	0.229968	0.388311	-0.872076	-0.391469	-0.480892	-0.176651	0.366432	-0.404069	0.278121	-0.118124
comp38167_c0_seq1	P00920	Carbonic anhydrase 2 (EC 4.2.1.1) (Carbonate dehydratase II) (Carbonic anhydrase II) (CA-II)	3e-46	Module 1	0.536002	0.459826	-0.0231051	-0.153708	-0.131731	0.23262	-0.583827	-0.644683	-0.334574	-0.520715	-0.381935	-0.520726	0.477782	-0.244356	0.39431	0.616158	0.394093	0.973319	0.38285	0.405841	0.448837	-0.593217	-0.275059	-0.556477	-0.554401	0.50438	0.199835	-0.264536	-0.413977
comp54725_c0_seq1	P04041	Glutathione peroxidase 1 (GPx-1) (GSHPx-1) (EC 1.11.1.9) (Cellular glutathione peroxidase)	1e-40	Module 1	0.605247	0.41723	0.038045	-0.187264	-0.59887	-0.447778	-0.577508	-0.226305	0.373134	0.293717	0.472407	-0.328037	-0.187169	-0.0900085	0.570678	0.723239	0.109202	0.240293	0.220671	0.251135	0.325028	-0.512551	0.0212376	-0.281046	0.245067	0.684586	-0.0619655	0.426376	0.293946
comp53521_c0_seq1	P04636	Malate dehydrogenase, mitochondrial (EC 1.1.1.37)	5e-149	Module 1	0.904093	0.51656	0.199022	0.304492	-0.188976	0.185762	-0.53853	-0.181992	0.322414	-0.24785	0.172898	-0.334786	0.0182154	-0.395448	0.380284	0.716509	0.627189	0.589878	-0.160055	-0.037252	0.24488	-0.794848	-0.491777	-0.822247	-0.432962	0.543314	-0.0761079	0.35182	-0.0744173
comp53374_c0_seq1	P07825	Synaptophysin (Major synaptic vesicle protein p38)	2e-26	Module 1	0.769563	0.556469	0.356214	0.0704725	-0.0197103	0.414238	-0.356715	-0.43288	-0.0428137	-0.338865	-0.0628269	-0.703061	0.209157	-0.406279	0.194628	0.449457	0.342064	0.85816	0.112466	0.379181	0.633408	-0.808692	-0.336429	-0.617413	-0.644262	0.468448	0.0461007	-0.257402	-0.414767
comp52232_c0_seq1.1	P08761	Peptide methionine sulfoxide reductase (EC 1.8.4.11) (Ecdysone-induced protein 28/29 kDa) (Methionine-S-sulfoxide reductase) (Peptide-methionine (S)-S-oxide reductase)	4e-46	Module 1	0.688086	0.235816	0.876826	0.585938	0.261282	0.623913	0.462491	0.450715	0.542375	0.131425	0.624014	-0.548507	-0.551632	-0.596966	-0.498369	-0.249286	0.114476	0.0233355	-0.64017	-0.108125	0.502176	-0.62812	-0.259426	-0.40893	-0.47494	0.0580296	-0.21045	-0.0306052	-0.0856601
comp48618_c0_seq1	P0C8G6	Perivitellin-2 67 kDa subunit (PcPV2 67 kDa subunit) (PcPV2-67) (PV2 MACPF subunit)	3e-20	Module 1	0.960304	0.644241	0.634091	0.724726	0.29575	0.449114	-0.159048	0.0699186	0.738891	0.052475	0.35104	-0.209908	-0.116735	-0.258735	0.117076	0.219198	0.466937	0.172504	-0.631154	-0.158435	0.167232	-0.888405	-0.706291	-0.690887	-0.516316	0.0284954	-0.525152	0.309701	-0.266212
comp57545_c0_seq3	P11833	Tubulin beta chain (Beta-tubulin)	0	Module 1	0.734722	0.184863	0.708563	0.443263	-0.0657851	0.365731	0.275151	0.461357	0.565777	0.171055	0.767938	-0.547929	-0.664646	-0.653223	-0.330307	0.0342084	0.179061	0.045025	-0.517174	-0.137145	0.488614	-0.606302	-0.14068	-0.466997	-0.276172	0.347699	-0.0850753	0.205216	0.178162
comp52333_c0_seq1	P13868	Calmodulin-1 (CaM-1)	1e-28	Module 1	0.638787	0.721445	0.381886	-0.147646	-0.232676	-0.297876	-0.436546	-0.426824	0.492425	0.553967	0.419461	-0.467733	-0.030428	0.174851	0.540501	0.376789	-0.221148	0.171728	0.210824	0.589102	0.535812	-0.689944	-0.058599	-0.0313543	0.151743	0.334778	-0.407863	0.0569992	-0.0979568
comp45846_c0_seq1	P14629	DNA repair protein complementing XP-G cells homolog (EC 3.1.-.-) (Xeroderma pigmentosum group G-complementing protein homolog)	7e-80	Module 1	0.546525	0.545293	0.0933924	-0.28359	-0.506732	-0.501863	-0.588392	-0.392965	0.373217	0.442366	0.408009	-0.357336	-0.0657464	0.115197	0.645683	0.61643	-0.0933668	0.205232	0.333109	0.463833	0.398399	-0.529162	0.0521856	-0.091245	0.302053	0.554135	-0.195147	0.261987	0.146916
comp32329_c1_seq1	P17025	Zinc finger protein 182 (Zinc finger protein 21) (Zinc finger protein KOX14)	5e-33	Module 1	0.72901	0.765803	0.552489	0.635725	0.714613	0.721958	-0.191196	-0.365594	0.309458	-0.24973	-0.307964	-0.184667	0.477976	0.00744663	0.136025	0.000609937	0.395585	0.461421	-0.411623	0.110491	0.16286	-0.833784	-0.855475	-0.563643	-0.847949	-0.336717	-0.559611	-0.236726	-0.841561
comp51645_c0_seq3	P18700	Tubulin beta chain (Beta-tubulin) (Fragment)	6e-56	Module 1	0.930662	0.714011	0.515906	0.716471	0.441704	0.595121	-0.294458	-0.16482	0.506912	-0.225377	-0.0169707	-0.175251	0.213904	-0.199931	0.198514	0.271465	0.600251	0.426845	-0.531095	-0.102702	0.116361	-0.912725	-0.858208	-0.78844	-0.745594	-0.0490925	-0.48649	0.138678	-0.525938
comp48955_c0_seq3	P21328	RNA-directed DNA polymerase from mobile element jockey (EC 2.7.7.49) (Reverse transcriptase)	4e-26	Module 1	0.972022	0.839415	0.52927	0.537851	0.261999	0.31889	-0.417957	-0.271779	0.637741	0.0626876	0.15981	-0.245387	0.152173	-0.0514687	0.392842	0.367783	0.403927	0.344071	-0.371962	0.0981672	0.228539	-0.966618	-0.722174	-0.630532	-0.490976	0.0608597	-0.579255	0.198349	-0.425791
comp56320_c0_seq10	P21328	RNA-directed DNA polymerase from mobile element jockey (EC 2.7.7.49) (Reverse transcriptase)	3e-19	Module 1	0.968083	0.5661	0.388477	0.569898	0.0522007	0.353951	-0.376594	-0.0299553	0.530153	-0.175206	0.240968	-0.240221	-0.0433186	-0.377027	0.250567	0.519438	0.647326	0.415894	-0.44154	-0.175245	0.157657	-0.856209	-0.655294	-0.847066	-0.525698	0.308803	-0.277693	0.387492	-0.159196
comp58971_c0_seq7	P21329	RNA-directed DNA polymerase from mobile element jockey (EC 2.7.7.49) (Reverse transcriptase)	1e-06	Module 1	0.942161	0.541416	0.303156	0.385599	-0.142497	0.194128	-0.462145	-0.0946348	0.461364	-0.130858	0.291053	-0.321868	-0.0754533	-0.383193	0.335416	0.638395	0.581464	0.46836	-0.266688	-0.0696137	0.243338	-0.825186	-0.508661	-0.792795	-0.398538	0.480728	-0.173222	0.396943	-0.0510974
comp51165_c0_seq1	P23381	Tryptophan--tRNA ligase, cytoplasmic (EC 6.1.1.2) (Interferon-induced protein 53) (IFP53) (Tryptophanyl-tRNA synthetase) (TrpRS) (hWRS) [Cleaved into: T1-TrpRS; T2-TrpRS]	0	Module 1	0.916945	0.750473	0.479214	0.747927	0.413761	0.423408	-0.352378	-0.126201	0.689746	-0.0415825	0.0822967	-0.00761564	0.16995	-0.0440375	0.314176	0.291498	0.557459	0.222872	-0.586036	-0.161262	-0.0254532	-0.878164	-0.872113	-0.710561	-0.561097	-0.115681	-0.633941	0.321359	-0.430881
comp49809_c0_seq1	P23709	NADH dehydrogenase [ubiquinone] iron-sulfur protein 3, mitochondrial (EC 1.6.5.3) (EC 1.6.99.3) (Complex I-30kD) (CI-30kD) (NADH-ubiquinone oxidoreductase 30 kDa subunit)	1e-111	Module 1	0.88887	0.652228	0.823647	0.384334	0.177704	0.410496	0.0137062	-0.0456173	0.570619	0.241662	0.482993	-0.651691	-0.22426	-0.313644	-0.0150329	0.0577753	0.0601592	0.271501	-0.328436	0.276349	0.644725	-0.905135	-0.35421	-0.406723	-0.433516	0.17129	-0.391645	-0.0866595	-0.297199
comp56501_c0_seq2	P28339	DNA polymerase delta catalytic subunit (EC 2.7.7.7) (EC 3.1.11.-)	1e-178	Module 1	0.966022	0.828212	0.662862	0.481721	0.246312	0.329116	-0.284291	-0.224133	0.658095	0.183226	0.29059	-0.394859	0.0312347	-0.0967124	0.285618	0.25367	0.247233	0.300417	-0.351132	0.202807	0.392189	-0.978982	-0.603262	-0.526117	-0.450961	0.079664	-0.569645	0.093375	-0.404191
comp57974_c0_seq1	P31596	Excitatory amino acid transporter 2 (GLT-1) (Sodium-dependent glutamate/aspartate transporter 2) (GLUT-R) (Solute carrier family 1 member 2)	9e-113	Module 1	0.595764	-0.0951919	0.34056	0.558249	0.00804971	0.652523	0.193228	0.477136	0.123028	-0.52536	0.273295	-0.336494	-0.392562	-0.888565	-0.431598	0.188131	0.677102	0.381074	-0.552911	-0.493868	0.179947	-0.417724	-0.334318	-0.829897	-0.64795	0.374114	0.273036	0.212746	0.0997846
comp53520_c0_seq1	P31937	3-hydroxyisobutyrate dehydrogenase, mitochondrial (HIBADH) (EC 1.1.1.31)	2e-123	Module 1	0.765868	0.76332	0.640362	0.77902	0.75078	0.685362	-0.108326	-0.193535	0.541811	-0.0837116	-0.124445	-0.0747635	0.322901	0.0371908	0.0976062	-0.0733105	0.378772	0.231852	-0.600055	-0.0220225	0.0653199	-0.83407	-0.893387	-0.540833	-0.750831	-0.425327	-0.700535	-0.0690308	-0.741475
comp56832_c0_seq2	P35573	Glycogen debranching enzyme (Glycogen debrancher) [Includes: 4-alpha-glucanotransferase (EC 2.4.1.25) (Oligo-1,4-1,4-glucantransferase); Amylo-alpha-1,6-glucosidase (Amylo-1,6-glucosidase) (EC 3.2.1.33) (Dextrin 6-alpha-D-glucosidase)]	0	Module 1	0.66166	0.126786	0.12265	0.109374	-0.310069	0.357829	-0.26014	-0.0348332	-0.124741	-0.549387	0.0974838	-0.569712	-0.106345	-0.750922	0.00258401	0.591933	0.5992	0.779446	-0.0109125	-0.0462193	0.429427	-0.547483	-0.196473	-0.797553	-0.54934	0.724742	0.403095	0.0763236	0.0287637
comp49782_c0_seq1	P39353	Uncharacterized oxidoreductase YjhC (EC 1.-.-.-)	2e-14	Module 1	0.683104	0.0323323	0.0424943	0.40299	-0.289038	0.279664	-0.260094	0.261918	0.180495	-0.485802	0.24763	-0.183886	-0.263975	-0.718509	0.0203866	0.629409	0.808284	0.452787	-0.351577	-0.469482	0.0314712	-0.460223	-0.361558	-0.913166	-0.425224	0.606472	0.254168	0.522378	0.249287
comp18602_c0_seq1	P40429	60S ribosomal protein L13a (23 kDa highly basic protein) (Large ribosomal subunit protein uL13)	7e-91	Module 1	0.698993	0.552942	0.167148	-0.00444384	-0.0620628	0.324948	-0.516476	-0.557357	-0.148822	-0.433713	-0.229907	-0.586849	0.368219	-0.308717	0.339284	0.570332	0.410018	0.924968	0.222694	0.376059	0.514833	-0.742597	-0.361086	-0.628509	-0.616492	0.480918	0.0829378	-0.221665	-0.432156
comp47520_c0_seq1	P42577	Soma ferritin (EC 1.16.3.1)	1e-87	Module 1	0.603277	0.582522	0.021996	-0.113051	-0.0853247	0.195681	-0.647867	-0.702833	-0.218489	-0.424455	-0.362901	-0.485566	0.518594	-0.1403	0.490483	0.629353	0.372531	0.930222	0.356245	0.444366	0.43147	-0.672947	-0.346936	-0.543876	-0.529906	0.446575	0.0610929	-0.227349	-0.466186
comp53999_c0_seq10	P42787	Carboxypeptidase D (EC 3.4.17.22) (Metallocarboxypeptidase D) (Protein silver)	3e-31	Module 1	0.614079	-0.0851272	0.352856	0.285516	-0.277752	0.42469	0.143961	0.415199	0.107295	-0.334467	0.480044	-0.567709	-0.538682	-0.920085	-0.356295	0.296258	0.477122	0.413757	-0.316332	-0.262474	0.430298	-0.438305	-0.0720821	-0.698466	-0.435359	0.636717	0.37766	0.184253	0.265673
comp57206_c0_seq4	P48601	26S protease regulatory subunit 4 (P26s4)	0	Module 1	0.878098	0.789215	0.467801	0.742016	0.457879	0.375996	-0.371459	-0.167304	0.723959	0.0258397	0.05451	0.05895	0.21966	0.0695808	0.364656	0.256494	0.503149	0.157387	-0.577045	-0.13398	-0.0735716	-0.857608	-0.885522	-0.63836	-0.510138	-0.198996	-0.714512	0.319593	-0.465293
comp58570_c0_seq1	P49453	Centromere protein C (CENP-C) (Centromere autoantigen C) (Centromere protein C 1) (CENP-C 1) (Fragment)	5e-27	Module 1	0.878231	0.72014	0.138816	0.388928	0.0632669	0.202443	-0.699696	-0.415664	0.354014	-0.257696	-0.11092	-0.112476	0.354647	-0.0783685	0.582941	0.687001	0.650214	0.579533	-0.16711	0.00947871	0.053626	-0.835927	-0.724138	-0.784342	-0.500814	0.258353	-0.328229	0.306041	-0.35143
comp57906_c0_seq1	P51949	CDK-activating kinase assembly factor MAT1 (CDK7/cyclin-H assembly factor) (Menage a trois) (RING finger protein MAT1) (p35) (p36)	1e-56	Module 1	0.92168	0.68297	0.806685	0.668558	0.376642	0.490198	-0.000288749	0.0585783	0.751986	0.205612	0.421293	-0.354333	-0.166335	-0.21986	0.00827415	0.020133	0.241085	0.112842	-0.599144	0.0123733	0.342119	-0.905093	-0.607926	-0.517289	-0.497254	-0.0568473	-0.58445	0.112302	-0.345363
comp51190_c0_seq1	P52555	Endoplasmic reticulum resident protein 29 (ERp29) (Endoplasmic reticulum resident protein 31) (ERp31)	6e-49	Module 1	0.655366	-0.0491271	0.223283	0.3238	-0.317912	0.354107	-0.0247794	0.367458	0.138366	-0.397705	0.412685	-0.429599	-0.454705	-0.867253	-0.204612	0.456064	0.621382	0.438427	-0.325728	-0.352672	0.282124	-0.45112	-0.173626	-0.800849	-0.421975	0.664255	0.351067	0.340622	0.290309
comp53299_c0_seq1	P55115	Zinc metalloproteinase nas-15 (EC 3.4.24.21) (Nematode astacin 15)	1e-44	Module 1	0.959103	0.635206	0.575765	0.66252	0.332627	0.619603	-0.206568	-0.078137	0.467602	-0.232637	0.108911	-0.337206	0.0641175	-0.370622	0.0862088	0.274114	0.574196	0.474586	-0.507953	-0.0819046	0.262913	-0.920869	-0.742119	-0.808799	-0.748197	0.0974396	-0.355238	0.105858	-0.428376
comp58435_c0_seq2	P56213	FAD-linked sulfhydryl oxidase ALR (EC 1.8.3.2) (Augmenter of liver regeneration)	1e-53	Module 1	0.860748	0.580425	0.894393	0.629979	0.398939	0.607925	0.181956	0.132134	0.641134	0.16384	0.446331	-0.50146	-0.248956	-0.350452	-0.189939	-0.119438	0.160529	0.147948	-0.586606	0.0552578	0.481215	-0.860478	-0.500726	-0.469197	-0.563516	-0.0440896	-0.46802	-0.0537032	-0.35481
comp52122_c0_seq1	P58389	Serine/threonine-protein phosphatase 2A activator (EC 5.2.1.8) (PP2A, subunit B', PR53 isoform) (Phosphotyrosyl phosphatase activator) (PTPA) (Serine/threonine-protein phosphatase 2A regulatory subunit 4) (Serine/threonine-protein phosphatase 2A regulatory subunit B')	2e-121	Module 1	0.964842	0.676623	0.70085	0.693197	0.376063	0.58254	-0.11246	-0.0152513	0.616645	-0.0354359	0.250629	-0.343898	-0.0354738	-0.303167	0.0501296	0.154403	0.436172	0.312296	-0.573264	-0.0459767	0.297176	-0.936947	-0.708886	-0.693807	-0.656055	0.0128686	-0.481021	0.11112	-0.40944
comp55273_c0_seq2	P59328	WD repeat and HMG-box DNA-binding protein 1 (Acidic nucleoplasmic DNA-binding protein 1) (And-1)	6e-37	Module 1	0.91973	0.734771	0.577031	0.54566	0.153049	0.155591	-0.288851	-0.0471008	0.833896	0.315702	0.449102	-0.182139	-0.119495	-0.0438298	0.323767	0.289662	0.27458	0.0512743	-0.468048	0.00635781	0.185529	-0.866354	-0.582001	-0.496372	-0.242357	0.0668164	-0.626057	0.374278	-0.180836
comp55273_c0_seq3	P59328	WD repeat and HMG-box DNA-binding protein 1 (Acidic nucleoplasmic DNA-binding protein 1) (And-1)	5e-38	Module 1	0.851854	0.471793	0.792097	0.766631	0.349847	0.541601	0.166919	0.319297	0.76806	0.153188	0.52775	-0.278907	-0.355614	-0.375211	-0.183072	-0.0523997	0.313726	-0.0125878	-0.754222	-0.215799	0.241423	-0.773771	-0.56261	-0.558598	-0.479898	-0.0515149	-0.48106	0.227989	-0.17565
comp44964_c0_seq1	P59510	A disintegrin and metalloproteinase with thrombospondin motifs 20 (ADAM-TS 20) (ADAM-TS20) (ADAMTS-20) (EC 3.4.24.-)	2e-12	Module 1	0.893654	0.553938	0.826346	0.616447	0.257036	0.471699	0.106052	0.190713	0.725988	0.222683	0.560036	-0.445377	-0.34082	-0.36257	-0.111735	0.00335474	0.204487	0.0857864	-0.593765	-0.017023	0.421221	-0.846107	-0.469949	-0.501049	-0.44076	0.0615034	-0.454888	0.127224	-0.197119
comp54597_c0_seq1	P59926	Synaptotagmin-15 (Synaptotagmin XV) (SytXV)	3e-17	Module 1	0.921458	0.825309	0.485279	0.675631	0.40994	0.381525	-0.406364	-0.234989	0.671572	0.00421436	0.0503283	-0.0528541	0.235808	0.0286128	0.385351	0.305159	0.48897	0.261524	-0.497285	-0.0425085	0.034808	-0.912994	-0.854152	-0.656653	-0.540756	-0.113878	-0.666731	0.254795	-0.48911
comp56412_c1_seq2	P62142	Serine/threonine-protein phosphatase PP1-beta catalytic subunit (PP-1B) (EC 3.1.3.16) (EC 3.1.3.53)	2e-110	Module 1	0.926128	0.60357	0.326813	0.275179	-0.0809767	0.300389	-0.476424	-0.281327	0.264246	-0.243275	0.116523	-0.485373	0.0872703	-0.387446	0.326444	0.609624	0.526954	0.680987	-0.109571	0.126768	0.407153	-0.875553	-0.491491	-0.771857	-0.540798	0.48791	-0.10562	0.135387	-0.240623
comp32923_c0_seq1	P62268	40S ribosomal protein S23	5e-90	Module 1	0.706122	0.53878	0.111289	-0.00503443	-0.113127	0.276464	-0.568437	-0.547516	-0.135349	-0.445386	-0.221248	-0.541734	0.361396	-0.30954	0.384259	0.637286	0.457107	0.919049	0.223158	0.331568	0.464437	-0.729743	-0.367862	-0.660392	-0.583477	0.519809	0.0968852	-0.143262	-0.379858
comp53158_c0_seq2	P62309	Small nuclear ribonucleoprotein G (snRNP-G) (Sm protein G) (Sm-G) (SmG)	1e-36	Module 1	0.904221	0.810244	0.783364	0.643529	0.519909	0.556486	-0.0923192	-0.157265	0.649695	0.126777	0.187466	-0.343487	0.0838288	-0.0818883	0.102367	0.00354755	0.232352	0.238077	-0.510174	0.140636	0.343706	-0.953619	-0.707697	-0.49838	-0.611989	-0.173863	-0.654569	-0.0504162	-0.576617
comp46837_c1_seq1	P63239	Neuroendocrine convertase 1 (NEC 1) (EC 3.4.21.93) (Furin homolog) (PC3) (Prohormone convertase 1) (Propeptide-processing protease) (Proprotein convertase 1) (PC1)	1e-17	Module 1	0.640734	0.520624	0.210943	-0.238509	-0.499568	-0.335607	-0.491351	-0.328645	0.327225	0.341261	0.456515	-0.533992	-0.146631	-0.0894756	0.501842	0.594828	-0.039785	0.329504	0.286471	0.46284	0.548177	-0.6146	0.0524474	-0.202804	0.148405	0.6428	-0.0971265	0.176738	0.12635
comp50811_c0_seq2	P70531	Eukaryotic elongation factor 2 kinase (eEF-2 kinase) (eEF-2K) (EC 2.7.11.20) (Calcium/calmodulin-dependent eukaryotic elongation factor 2 kinase)	2e-08	Module 1	0.630282	0.214863	-0.126438	0.312575	-0.402541	-0.212769	-0.550991	0.125589	0.495166	-0.0634236	0.348616	0.156466	-0.197563	-0.237717	0.452114	0.769701	0.647225	0.107456	-0.272846	-0.417793	-0.233168	-0.405148	-0.361835	-0.673109	0.0299086	0.498032	-0.0804319	0.845798	0.379978
comp18794_c0_seq1	P79781	Ubiquitin-40S ribosomal protein S27a (Ubiquitin carboxyl extension protein 80) [Cleaved into: Ubiquitin; 40S ribosomal protein S27a]	1e-74	Module 1	0.680017	0.527407	0.0890655	-0.0300553	-0.116672	0.270056	-0.573055	-0.565794	-0.169329	-0.459636	-0.249053	-0.540107	0.382247	-0.299675	0.387324	0.63601	0.448143	0.931431	0.250804	0.345221	0.463445	-0.709365	-0.35356	-0.645265	-0.580645	0.519068	0.114546	-0.164142	-0.386927
comp58747_c0_seq3	P82094	TATA element modulatory factor (TMF) (Androgen receptor coactivator 160 kDa protein) (Androgen receptor-associated protein of 160 kDa)	5e-107	Module 1	0.769204	0.748773	0.786403	0.776359	0.733837	0.652831	0.0385214	-0.0770847	0.665245	0.111967	0.0825278	-0.154583	0.14082	0.0197682	-0.00232276	-0.198329	0.22152	0.0816298	-0.651745	0.0176215	0.165308	-0.836031	-0.789561	-0.425234	-0.647947	-0.438085	-0.752232	-0.0774872	-0.661429
comp50061_c0_seq1	P82147	Protein lethal(2)essential for life (Protein Efl21)	4e-13	Module 1	0.823144	0.789019	0.543193	0.303401	0.0427975	-0.058428	-0.347908	-0.20109	0.796101	0.512775	0.477045	-0.253926	-0.0876441	0.126554	0.444954	0.287264	0.0283307	0.0136983	-0.236325	0.251533	0.300528	-0.819563	-0.401311	-0.263345	-0.0387331	0.102765	-0.64666	0.275835	-0.164576
comp48142_c0_seq3	P82968	Four-domain proteases inhibitor (McaPI)	1e-06	Module 1	0.683721	-0.017117	0.436329	0.471549	-0.130854	0.504494	0.174075	0.478933	0.264002	-0.299635	0.498308	-0.460392	-0.536791	-0.875246	-0.368268	0.232199	0.53824	0.314509	-0.498099	-0.369478	0.326547	-0.499768	-0.22446	-0.751284	-0.49169	0.491528	0.220132	0.261451	0.206298
comp56761_c0_seq11	P82968	Four-domain proteases inhibitor (McaPI)	5e-12	Module 1	0.890079	0.768639	0.715799	0.511997	0.237123	0.210901	-0.160933	-0.0628239	0.832757	0.416017	0.482653	-0.295559	-0.14141	-0.0157175	0.231184	0.125499	0.107117	0.0182447	-0.448267	0.138954	0.32122	-0.883819	-0.51964	-0.36927	-0.251739	-0.0131041	-0.673141	0.203761	-0.264823
comp56761_c0_seq9	P82968	Four-domain proteases inhibitor (McaPI)	4e-21	Module 1	0.722602	0.607042	0.265325	-0.0378776	-0.375665	-0.317408	-0.509067	-0.260433	0.544167	0.417922	0.500065	-0.36429	-0.149778	-4.49e-05	0.549536	0.571419	0.0368935	0.181851	0.0880232	0.325016	0.386618	-0.675496	-0.119602	-0.257586	0.146122	0.495052	-0.297379	0.33629	0.103452
comp53423_c0_seq1	Q01780	Exosome component 10 (EC 3.1.13.-) (Autoantigen PM/Scl 2) (P100 polymyositis-scleroderma overlap syndrome-associated autoantigen) (Polymyositis/scleroderma autoantigen 100 kDa) (PM/Scl-100) (Polymyositis/scleroderma autoantigen 2)	0	Module 1	0.748765	0.76329	0.292684	0.143424	0.203721	0.393219	-0.529284	-0.659698	0.0149401	-0.313536	-0.312774	-0.476563	0.522768	-0.0791753	0.416168	0.435476	0.351936	0.824509	0.110457	0.428338	0.441266	-0.849249	-0.553069	-0.567535	-0.674043	0.200207	-0.214614	-0.273987	-0.661236
comp50375_c0_seq1	Q04073	DNA-binding protein P3A2	9e-112	Module 1	0.886843	0.755609	0.195844	0.227841	-0.0428699	0.125318	-0.694335	-0.487338	0.318716	-0.150262	-0.0251073	-0.29381	0.304477	-0.0870009	0.596909	0.69254	0.494713	0.627055	-0.0183844	0.200915	0.251112	-0.871084	-0.578317	-0.683729	-0.426114	0.369441	-0.28415	0.198244	-0.330057
comp52319_c0_seq1	Q05975	Ras-related protein Rab-2	1e-135	Module 1	0.712223	0.590518	0.194455	-0.112719	-0.431805	-0.317799	-0.571141	-0.332027	0.426819	0.318579	0.420875	-0.410796	-0.0885659	-0.0377742	0.580328	0.648078	0.0757955	0.304312	0.183479	0.364983	0.421001	-0.669629	-0.0960947	-0.295292	0.108671	0.577321	-0.201587	0.29191	0.0903077
comp56373_c1_seq3	Q06806	Tyrosine-protein kinase receptor Tie-1 (EC 2.7.10.1)	5e-32	Module 1	0.8834	0.334849	0.295031	0.573579	-0.0504575	0.387667	-0.27807	0.153789	0.422426	-0.320015	0.2748	-0.219447	-0.176177	-0.569764	0.0973594	0.533306	0.749421	0.415628	-0.48333	-0.352172	0.100307	-0.714239	-0.569613	-0.917731	-0.530771	0.412699	-0.0683379	0.459155	0.00930172
comp56408_c0_seq22	Q07497	Ephrin type-B receptor 5 (EC 2.7.10.1) (EPH-like kinase 9) (EK9) (cEK9)	1e-17	Module 1	0.853011	0.544408	0.138178	0.176505	-0.192727	0.190717	-0.603855	-0.345932	0.154167	-0.330222	0.0196397	-0.406348	0.163527	-0.357237	0.430788	0.743626	0.58997	0.737975	0.00379989	0.103892	0.319055	-0.787882	-0.456394	-0.786814	-0.480611	0.568975	-0.00865269	0.197599	-0.178542
comp62251_c0_seq1	Q08699	40S ribosomal protein S14	6e-85	Module 1	0.733147	0.568515	0.200675	0.0297532	-0.053987	0.336197	-0.506203	-0.532182	-0.103047	-0.412896	-0.192144	-0.590974	0.339628	-0.321673	0.331825	0.5671	0.418743	0.907053	0.184595	0.359603	0.518525	-0.770099	-0.379652	-0.646257	-0.621472	0.478818	0.0578479	-0.197663	-0.425085
comp57184_c1_seq1	Q09328	Alpha-1,6-mannosylglycoprotein 6-beta-N-acetylglucosaminyltransferase A (EC 2.4.1.155) (Alpha-mannoside beta-1,6-N-acetylglucosaminyltransferase) (GlcNAc-T V) (GNT-V) (Mannoside acetylglucosaminyltransferase 5) (N-acetylglucosaminyl-transferase V)	9e-157	Module 1	0.847952	0.581309	0.231326	0.626918	0.0756634	0.102351	-0.486157	-0.00395279	0.732687	0.0239271	0.247317	0.139961	0.000667464	-0.0653517	0.443487	0.527415	0.619288	0.0966791	-0.517926	-0.315267	-0.183604	-0.715099	-0.717255	-0.710998	-0.262644	0.11308	-0.499914	0.654421	-0.0639967
comp50465_c0_seq1	Q0V7M0	Importin subunit alpha-7 (Karyopherin subunit alpha-6)	0	Module 1	0.803152	0.767996	0.329938	0.737627	0.482925	0.346445	-0.456441	-0.227059	0.655173	-0.0617794	-0.0933871	0.197125	0.346429	0.152493	0.439871	0.301645	0.571892	0.171142	-0.548097	-0.186772	-0.214492	-0.784983	-0.937664	-0.648974	-0.511476	-0.252968	-0.709388	0.352388	-0.496105
comp58612_c0_seq1	Q0V8E7	Stimulated by retinoic acid gene 6 protein homolog	1e-23	Module 1	0.685581	0.100359	0.177222	0.263755	-0.473784	-0.0618814	-0.209699	0.341081	0.487165	0.0342813	0.659379	-0.23687	-0.543955	-0.55451	0.102562	0.570519	0.458377	0.115708	-0.304476	-0.310014	0.1504	-0.457609	-0.127199	-0.614688	-0.0118979	0.650436	0.0775882	0.649301	0.481177
comp58831_c0_seq3	Q0VC92	Protein mago nashi homolog 2	4e-79	Module 1	0.992627	0.652135	0.571583	0.504286	0.125833	0.43716	-0.267611	-0.103336	0.505105	-0.0846122	0.273345	-0.453128	-0.0479328	-0.378981	0.168492	0.377865	0.465703	0.466934	-0.376012	0.0382333	0.391648	-0.942477	-0.587982	-0.739536	-0.580187	0.277941	-0.311107	0.151901	-0.287772
comp53313_c0_seq1	Q0VG06	Fanconi anemia core complex-associated protein 100 (Fanconi anemia-associated protein of 100 kDa)	8e-17	Module 1	0.877031	0.546486	0.115303	0.426113	-0.0319619	0.267406	-0.605553	-0.234209	0.300012	-0.380986	-0.0289964	-0.149439	0.197794	-0.3025	0.432899	0.71511	0.762556	0.604524	-0.237765	-0.146089	0.0525918	-0.776233	-0.669431	-0.896285	-0.541023	0.385971	-0.151154	0.378821	-0.202012
comp51455_c0_seq1	Q10567	AP-1 complex subunit beta-1 (Adaptor protein complex AP-1 subunit beta-1) (Adaptor-related protein complex 1 subunit beta-1) (Beta-1-adaptin) (Beta-adaptin 1) (Clathrin assembly protein complex 1 beta large chain) (Golgi adaptor HA1/AP1 adaptin beta subunit)	0	Module 1	0.84978	0.722687	0.564131	0.073404	-0.0316646	0.222024	-0.310081	-0.392221	0.303175	0.111379	0.252627	-0.724644	0.032917	-0.220742	0.271826	0.347099	0.0739945	0.566221	0.0546674	0.5092	0.71659	-0.902795	-0.270647	-0.405462	-0.389116	0.390136	-0.234594	-0.171152	-0.342616
comp58376_c1_seq1	Q11BC8	Translation initiation factor IF-2	1e-137	Module 1	0.931987	0.756553	0.43238	0.688431	0.320773	0.340719	-0.421152	-0.153837	0.689639	-0.0210572	0.111927	-0.0198865	0.157759	-0.0412522	0.381293	0.376632	0.559428	0.242201	-0.526928	-0.13768	-0.0131888	-0.882098	-0.835129	-0.714522	-0.501838	-0.0327717	-0.606285	0.36937	-0.37348
comp58647_c0_seq2	Q12986	Transcriptional repressor NF-X1 (EC 6.3.2.-) (Nuclear transcription factor, X box-binding protein 1)	0	Module 1	0.972115	0.802511	0.443987	0.541462	0.232957	0.339534	-0.47614	-0.28554	0.564082	-0.0624558	0.0831979	-0.215383	0.199688	-0.0996231	0.413374	0.44891	0.51154	0.426011	-0.357538	0.0402586	0.178793	-0.950396	-0.754908	-0.717281	-0.543162	0.110976	-0.505052	0.229811	-0.418048
comp58891_c1_seq6	Q13263	Transcription intermediary factor 1-beta (TIF1-beta) (E3 SUMO-protein ligase TRIM28) (EC 2.3.2.27) (KRAB-associated protein 1) (KAP-1) (KRAB-interacting protein 1) (KRIP-1) (Nuclear corepressor KAP-1) (RING finger protein 96) (RING-type E3 ubiquitin transferase TIF1-beta) (Tripartite motif-containing protein 28)	3e-06	Module 1	0.684737	0.163201	0.318056	0.0380918	-0.526683	-0.0441574	-0.137204	0.194757	0.347255	0.113888	0.693205	-0.573884	-0.551421	-0.595771	0.0442294	0.492606	0.21517	0.267274	-0.0786625	0.0246583	0.507575	-0.529741	0.0639304	-0.468065	-0.0259343	0.756154	0.161463	0.337869	0.388842
comp57147_c0_seq1	Q13724	Mannosyl-oligosaccharide glucosidase (EC 3.2.1.106) (Processing A-glucosidase I)	0	Module 1	0.759298	0.683736	0.677992	0.874627	0.734035	0.653721	-0.00958277	-0.00291544	0.684859	0.0126581	0.038026	0.00915206	0.15257	0.00242509	0.0193568	-0.128637	0.380799	0.0481927	-0.746219	-0.168645	-0.0185101	-0.782266	-0.877312	-0.529747	-0.661164	-0.454052	-0.738429	0.0790294	-0.601178
comp57831_c0_seq1	Q14203	Dynactin subunit 1 (150 kDa dynein-associated polypeptide) (DAP-150) (DP-150) (p135) (p150-glued)	0	Module 1	0.741905	0.60803	0.21802	-0.1183	-0.236117	0.0975279	-0.550053	-0.542624	0.0143837	-0.155441	0.0169563	-0.652415	0.208036	-0.243817	0.434598	0.62078	0.241411	0.790332	0.291869	0.486077	0.611599	-0.772949	-0.218217	-0.499686	-0.375346	0.589992	0.0169829	-0.122259	-0.272648
comp52643_c0_seq1	Q14DL3	Leucine-rich repeat and IQ domain-containing protein 3 (Leucine-rich repeat-containing protein 44)	2e-43	Module 1	0.753276	0.710969	0.603157	0.862299	0.735404	0.629959	-0.0989881	-0.0754288	0.650543	-0.0384992	-0.0505068	0.064181	0.245301	0.0529983	0.100283	-0.0647472	0.430189	0.0930447	-0.709044	-0.169542	-0.0752318	-0.780495	-0.921464	-0.556531	-0.672697	-0.45853	-0.743838	0.0968208	-0.63502
comp57518_c1_seq2	Q15024	Exosome complex component RRP42 (Exosome component 7) (Ribosomal RNA-processing protein 42) (p8)	3e-86	Module 1	0.808499	0.887305	0.462767	0.171027	0.0467464	-0.0737047	-0.496229	-0.443369	0.638042	0.426481	0.278665	-0.310921	0.129513	0.216789	0.58017	0.369119	0.0130426	0.201438	-0.0446429	0.426488	0.363833	-0.858368	-0.413674	-0.249247	-0.09763	0.127073	-0.62046	0.129518	-0.314922
comp52806_c0_seq1	Q15526	Surfeit locus protein 1	1e-72	Module 1	0.87232	0.466047	0.70506	0.733824	0.232804	0.420878	0.0646198	0.319674	0.80655	0.176807	0.573175	-0.225511	-0.380949	-0.361562	-0.0828635	0.074134	0.359575	-0.0292794	-0.725208	-0.254001	0.185088	-0.763074	-0.547502	-0.588174	-0.388031	0.0375959	-0.465646	0.36213	-0.0718546
comp56669_c0_seq2	Q15546	Monocyte to macrophage differentiation factor (Progestin and adipoQ receptor family member 11) (Progestin and adipoQ receptor family member XI)	2e-58	Module 1	0.979024	0.804744	0.551741	0.56393	0.307504	0.445191	-0.367501	-0.262723	0.546493	-0.0625081	0.0957198	-0.307695	0.174045	-0.149377	0.305503	0.340734	0.458751	0.442645	-0.385648	0.0842305	0.272085	-0.978764	-0.743921	-0.696303	-0.617127	0.070274	-0.504512	0.114036	-0.482479
comp58384_c0_seq2	Q15650	Activating signal cointegrator 1 (ASC-1) (Thyroid receptor-interacting protein 4) (TR-interacting protein 4) (TRIP-4)	7e-118	Module 1	0.781712	0.197687	0.401782	0.327708	-0.333079	0.118774	-0.0826449	0.329245	0.518051	0.0633308	0.693652	-0.416739	-0.560791	-0.615243	-0.017626	0.428332	0.383523	0.172364	-0.360978	-0.198717	0.335863	-0.595539	-0.164451	-0.614923	-0.159717	0.588042	0.0134366	0.466581	0.329562
comp50676_c0_seq1	Q16611	Bcl-2 homologous antagonist/killer (Apoptosis regulator BAK) (Bcl-2-like protein 7) (Bcl2-L-7)	1e-28	Module 1	0.785382	0.641762	0.898096	0.743104	0.632614	0.679533	0.203042	0.0819121	0.674062	0.166821	0.284657	-0.324098	-0.0873994	-0.165913	-0.175551	-0.260266	0.148559	0.0539921	-0.674187	0.0203893	0.324568	-0.826395	-0.641021	-0.406394	-0.617329	-0.314392	-0.637532	-0.102854	-0.526248
comp34584_c0_seq1	Q174D3	Mediator of RNA polymerase II transcription subunit 19 (Mediator complex subunit 19)	4e-16	Module 1	0.648558	0.436606	0.981714	0.601831	0.488586	0.610207	0.460319	0.283475	0.643952	0.326422	0.531661	-0.479875	-0.379146	-0.294812	-0.404629	-0.424921	-0.0819974	-0.0941641	-0.629778	0.066056	0.490493	-0.676417	-0.33946	-0.210904	-0.444064	-0.222261	-0.488989	-0.172935	-0.315367
comp54709_c0_seq3	Q17QH8	Epimerase family protein SDR39U1 (EC 1.1.1.-) (Short-chain dehydrogenase/reductase family 39U member 1)	8e-106	Module 1	0.678569	0.782678	0.326073	0.610723	0.662796	0.571212	-0.407877	-0.468315	0.292523	-0.304849	-0.449586	0.0357144	0.632872	0.159246	0.350046	0.1689	0.507662	0.456941	-0.352844	0.0367862	-0.0566713	-0.766858	-0.930562	-0.595437	-0.766056	-0.346035	-0.587871	-0.0786905	-0.816387
comp51635_c0_seq1	Q17QK8	Sepiapterin reductase (SPR) (EC 1.1.1.153)	9e-53	Module 1	0.771617	0.587678	0.945776	0.456606	0.384372	0.576308	0.250081	0.0374174	0.534719	0.250287	0.438954	-0.65336	-0.233531	-0.303481	-0.227838	-0.222093	-0.0515882	0.176349	-0.422519	0.271444	0.658205	-0.829195	-0.345659	-0.291439	-0.513457	-0.0411804	-0.430493	-0.265446	-0.409936
comp31888_c0_seq1	Q17R00	Homeobox protein EMX2 (Empty spiracles homolog 2) (Empty spiracles-like protein 2)	5e-13	Module 1	0.826106	0.859991	0.425234	0.628214	0.410724	0.201223	-0.454365	-0.272699	0.766708	0.187602	0.0674039	0.0990895	0.266046	0.24877	0.502896	0.272859	0.36599	0.0784535	-0.465119	-0.0130059	-0.0791294	-0.832349	-0.822607	-0.490532	-0.348191	-0.224418	-0.801489	0.326478	-0.45661
comp52843_c1_seq1	Q1JPD3	D-2-hydroxyglutarate dehydrogenase, mitochondrial (EC 1.1.99.-)	0	Module 1	0.947967	0.813491	0.554784	0.671835	0.422071	0.467048	-0.340297	-0.220044	0.626298	-0.0350571	0.0649913	-0.164405	0.204028	-0.062355	0.301481	0.267042	0.477595	0.327679	-0.495063	-0.00601519	0.137603	-0.947482	-0.830702	-0.678811	-0.615001	-0.0799425	-0.613769	0.167565	-0.517624
comp47369_c0_seq1	Q1RMP0	DNA-directed RNA polymerase I subunit RPA12 (Zinc ribbon domain-containing protein 1)	1e-31	Module 1	0.79584	0.699485	0.720346	0.84544	0.709742	0.677316	0.00122046	-0.0191042	0.663658	0.00837282	0.0633452	-0.083839	0.132129	-0.048281	-0.000154305	-0.120465	0.362837	0.105195	-0.715545	-0.114268	0.0713501	-0.824622	-0.850289	-0.54179	-0.688832	-0.399602	-0.706346	0.0297416	-0.610604
comp44081_c0_seq1	Q24439	ATP synthase subunit O, mitochondrial (Oligomycin sensitivity conferral protein) (OSCP)	2e-54	Module 1	0.911777	0.655741	0.552772	0.503922	0.316569	0.647009	-0.234766	-0.241638	0.271403	-0.311731	-0.0223565	-0.484035	0.183155	-0.372432	0.0962836	0.278265	0.500743	0.651774	-0.318691	0.104413	0.411742	-0.925494	-0.665984	-0.75886	-0.810414	0.152519	-0.254797	-0.10542	-0.537036
comp47988_c0_seq1	Q29RJ0	BTB/POZ domain-containing protein KCTD18	6e-11	Module 1	0.951202	0.659596	0.647402	0.400041	0.152735	0.497104	-0.186421	-0.174584	0.390006	-0.0805991	0.240429	-0.617626	-0.0247067	-0.399968	0.0912081	0.281091	0.334287	0.548538	-0.269465	0.203945	0.565533	-0.950327	-0.495704	-0.648978	-0.62608	0.281477	-0.257706	-0.0620934	-0.376149
comp55634_c0_seq1	Q2KID9	28S ribosomal protein S5, mitochondrial (MRP-S5) (S5mt)	2e-60	Module 1	0.545289	-0.166818	0.140084	0.331804	-0.262123	0.449259	0.0300037	0.390207	-0.0187038	-0.568026	0.26682	-0.378997	-0.389185	-0.915965	-0.296622	0.406979	0.686747	0.491599	-0.325373	-0.427608	0.212698	-0.344083	-0.178952	-0.824586	-0.511083	0.618398	0.458758	0.273136	0.254291
comp50294_c0_seq2	Q2KIQ4	4-hydroxybenzoate polyprenyltransferase, mitochondrial (4-HB polyprenyltransferase) (EC 2.5.1.39) (Para-hydroxybenzoate--polyprenyltransferase) (PHB:PPT) (PHB:polyprenyltransferase)	4e-109	Module 1	0.735795	0.337729	0.885885	0.701036	0.36793	0.622758	0.397192	0.421622	0.666984	0.173865	0.586676	-0.413848	-0.474424	-0.475257	-0.408204	-0.247667	0.162556	-0.0478369	-0.734363	-0.161151	0.379052	-0.678832	-0.401424	-0.433932	-0.484132	-0.0678584	-0.372869	0.0515563	-0.155441
comp54831_c0_seq2	Q2PZI1	Probable C-mannosyltransferase DPY19L1 (EC 2.4.1.-) (Dpy-19-like protein 1) (Protein dpy-19 homolog 1)	0	Module 1	0.592628	0.687176	0.310703	0.171524	0.401462	0.557597	-0.372375	-0.659566	-0.131419	-0.415848	-0.489491	-0.444855	0.625154	-0.0501271	0.257856	0.21973	0.298785	0.821742	0.0890976	0.429406	0.41259	-0.742442	-0.564438	-0.483768	-0.792418	0.00425836	-0.196517	-0.477843	-0.814636
comp58106_c0_seq1	Q2QKL5	Glutathione gamma-glutamylcysteinyltransferase 3 (EC 2.3.2.15) (LjPCS3-7N) (Phytochelatin synthase 3)	1e-46	Module 1	0.600172	-0.0935341	0.0945507	0.254247	-0.489056	0.0918022	-0.118002	0.418826	0.252515	-0.235913	0.541181	-0.283147	-0.54593	-0.761322	-0.0705599	0.560452	0.582793	0.261916	-0.29389	-0.413184	0.152731	-0.353052	-0.0877177	-0.718162	-0.161737	0.723944	0.320703	0.565281	0.499093
comp49125_c0_seq1	Q32P59	SRA stem-loop-interacting RNA-binding protein, mitochondrial	3e-14	Module 1	0.852265	0.638753	0.868992	0.734982	0.546247	0.666087	0.141103	0.0854692	0.666932	0.114444	0.313564	-0.361842	-0.114568	-0.24508	-0.142878	-0.14964	0.228102	0.127082	-0.659924	-0.00398584	0.345537	-0.867317	-0.645117	-0.497914	-0.633376	-0.198277	-0.576785	-0.041657	-0.472424
comp41564_c0_seq1	Q3SZF2	ADP-ribosylation factor 4	2e-84	Module 1	0.760089	0.736752	0.388774	-0.107693	-0.149318	0.0366419	-0.476048	-0.554042	0.202749	0.124875	0.152442	-0.675137	0.155052	-0.0845022	0.44947	0.469314	0.025517	0.610011	0.256257	0.613916	0.68191	-0.831242	-0.195076	-0.320627	-0.262011	0.45168	-0.195919	-0.166998	-0.321285
comp54158_c0_seq1	Q3T013	BCL2/adenovirus E1B 19 kDa protein-interacting protein 3-like	2e-10	Module 1	0.752444	0.448041	0.0797528	-0.0205165	-0.331002	0.120099	-0.57712	-0.380656	-0.0102111	-0.341515	0.0239513	-0.533022	0.129163	-0.411028	0.393508	0.753921	0.483882	0.808111	0.183047	0.221095	0.4458	-0.700503	-0.266599	-0.69309	-0.411408	0.697792	0.158748	0.0877561	-0.110669
comp50798_c0_seq1	Q3T0X9	DNA polymerase delta subunit 4 (DNA polymerase delta subunit p12)	5e-16	Module 1	0.756037	0.235631	0.682289	0.31382	-0.150852	0.31235	0.188859	0.335115	0.484856	0.164149	0.73826	-0.658665	-0.611046	-0.649231	-0.252048	0.118456	0.137795	0.166387	-0.367594	0.00360316	0.602387	-0.648745	-0.0813345	-0.452511	-0.266204	0.454601	-0.0299619	0.131276	0.155205
comp57476_c0_seq3	Q3TDD9	Protein phosphatase 1 regulatory subunit 21 (Coiled-coil domain-containing protein 128) (KLRAQ motif-containing protein 1)	6e-35	Module 1	0.870294	0.656497	0.803706	0.620629	0.305075	0.346857	0.0250847	0.116827	0.846021	0.37601	0.550358	-0.310117	-0.267762	-0.148123	0.0298589	-0.0072486	0.129406	-0.0455835	-0.59161	0.0188472	0.319878	-0.842772	-0.514732	-0.397325	-0.321355	-0.0607749	-0.630347	0.19061	-0.229824
comp54874_c0_seq1	Q3TJZ6	Protein FAM98A	9e-66	Module 1	0.948556	0.652333	0.342709	0.476111	-0.0277326	0.131924	-0.489105	-0.111542	0.641598	0.0315906	0.309432	-0.1697	-0.032498	-0.186614	0.426591	0.574156	0.525463	0.295333	-0.35649	-0.0841987	0.123468	-0.846502	-0.603595	-0.713327	-0.318967	0.302069	-0.39651	0.474057	-0.102856
comp53284_c0_seq7	Q3TUU5	Testis-expressed protein 30	2e-46	Module 1	0.710748	0.78081	0.339143	0.499767	0.57536	0.593105	-0.422041	-0.533273	0.175675	-0.365868	-0.453389	-0.140528	0.629403	0.0571609	0.333157	0.224715	0.488214	0.61387	-0.231779	0.151635	0.108355	-0.810859	-0.850554	-0.619957	-0.814262	-0.203107	-0.464752	-0.186761	-0.824227
comp57647_c0_seq1	Q3URY6	Armadillo repeat-containing protein 2	4e-137	Module 1	0.823934	0.771098	0.670889	0.79893	0.681491	0.623376	-0.114251	-0.12816	0.648731	0.00218854	0.00731018	-0.0789646	0.218785	0.0129977	0.115306	-0.0330724	0.377547	0.167336	-0.642015	-0.0541416	0.0709879	-0.863903	-0.875737	-0.554643	-0.679629	-0.369119	-0.726709	0.035113	-0.646689
comp55694_c0_seq1	Q3ZBH0	T-complex protein 1 subunit beta (TCP-1-beta) (CCT-beta)	0	Module 1	0.839659	0.531788	0.343674	0.113339	-0.131906	0.330211	-0.388923	-0.325773	0.0805872	-0.280089	0.0889474	-0.664888	0.0764604	-0.46175	0.225485	0.544052	0.404182	0.784265	0.0429973	0.275497	0.586596	-0.824165	-0.330972	-0.680778	-0.558164	0.562889	0.0446367	-0.0698492	-0.259675
comp54042_c0_seq1	Q3ZBR5	Tetratricopeptide repeat protein 1 (TPR repeat protein 1)	3e-50	Module 1	0.883566	0.731638	0.410058	0.585777	0.413792	0.591367	-0.399949	-0.339173	0.316228	-0.352367	-0.197463	-0.226376	0.379567	-0.173606	0.275014	0.347968	0.61077	0.605594	-0.356602	0.0135305	0.162631	-0.900445	-0.836868	-0.790265	-0.802008	0.00511469	-0.392402	0.0136646	-0.617672
comp49395_c0_seq1	Q3ZC22	Heat shock factor-binding protein 1	1e-06	Module 1	0.782423	0.182565	0.47093	0.324739	-0.158715	0.475212	0.0144351	0.207575	0.19362	-0.282009	0.412824	-0.642758	-0.375887	-0.802028	-0.205074	0.333939	0.463228	0.522536	-0.293827	-0.0935448	0.524832	-0.659763	-0.223318	-0.736478	-0.54018	0.576728	0.192906	0.0967924	0.0480963
comp53928_c0_seq1	Q40784	Putative glucose-6-phosphate 1-epimerase (EC 5.1.3.15) (Putative D-hexose-6-phosphate mutarotase) (Putative apospory-associated protein C)	3e-52	Module 1	0.852679	0.487525	0.520893	0.183198	-0.0745072	0.42188	-0.182271	-0.169633	0.164986	-0.183664	0.248082	-0.755624	-0.0949061	-0.5525	0.0390973	0.3735	0.311027	0.678079	-0.0737505	0.2594	0.68179	-0.834538	-0.279191	-0.630331	-0.568594	0.516189	0.0222194	-0.120672	-0.230072
comp58062_c0_seq1	Q4KLV1	Cholinephosphotransferase 1 (EC 2.7.8.2) (Diacylglycerol cholinephosphotransferase 1)	1e-110	Module 1	0.894726	0.810971	0.329492	0.606991	0.35056	0.350467	-0.545045	-0.342555	0.53619	-0.143447	-0.100484	-0.0143009	0.365675	0.0350358	0.484647	0.44168	0.590005	0.396966	-0.391331	-0.043435	-0.0194474	-0.88435	-0.874981	-0.724659	-0.574427	-0.0421181	-0.575035	0.262697	-0.506747
comp51554_c0_seq1	Q4R5T4	RING finger protein 32	2e-96	Module 1	0.783701	0.619368	0.174564	0.41405	-0.0901611	-0.15704	-0.572978	-0.103313	0.756582	0.2388	0.339964	0.108753	-0.0250647	0.0819615	0.589347	0.583087	0.421616	0.0204444	-0.326773	-0.139395	-0.115128	-0.669741	-0.54527	-0.519708	-0.016278	0.192812	-0.521787	0.666388	0.0329829
comp48797_c0_seq1	Q4RGM4	39S ribosomal protein L33, mitochondrial (L33mt) (MRP-L33)	1e-17	Module 1	0.788979	0.160154	0.531637	0.443893	-0.166986	0.358027	0.0910144	0.405095	0.46493	-0.0479943	0.645903	-0.490621	-0.570065	-0.733648	-0.218221	0.266417	0.411028	0.219327	-0.475284	-0.238353	0.39359	-0.619969	-0.221872	-0.665727	-0.353226	0.491988	0.0369438	0.321419	0.213008
comp51210_c0_seq1	Q4V7W3	Protein HEXIM	1e-16	Module 1	0.777916	0.570251	0.472006	-0.0715751	-0.263922	0.0666481	-0.29459	-0.298416	0.253397	0.153248	0.391148	-0.769832	-0.130821	-0.313672	0.247814	0.424125	0.0280228	0.528622	0.149937	0.492473	0.754211	-0.788466	-0.073218	-0.355563	-0.222326	0.577855	-0.0684113	-0.0872739	-0.113237
comp46685_c0_seq2	Q4V8V1	Breast cancer metastasis-suppressor 1-like protein-A	9e-79	Module 1	0.892126	0.509709	0.455702	0.376022	0.0786409	0.556374	-0.248582	-0.167544	0.172939	-0.370449	0.0751348	-0.574937	0.0465754	-0.540855	0.066716	0.410118	0.536386	0.719389	-0.221198	0.0760639	0.477281	-0.857187	-0.507126	-0.802212	-0.733297	0.395469	-0.0358559	-0.0368994	-0.335336
comp53994_c0_seq1	Q4VAE3	Transmembrane protein 65	2e-54	Module 1	0.861583	0.349557	0.241701	0.433297	-0.243914	0.11407	-0.360782	0.147129	0.534388	-0.0876772	0.449105	-0.199326	-0.281872	-0.462403	0.235817	0.620526	0.613691	0.27759	-0.381032	-0.279705	0.109232	-0.674944	-0.426638	-0.782312	-0.259658	0.512427	-0.106341	0.593198	0.186852
comp57247_c0_seq2	Q503E1	Integrator complex subunit 11 (Int11) (EC 3.1.27.-) (Cleavage and polyadenylation-specific factor 3-like protein) (CPSF3-like protein)	3e-94	Module 1	0.808186	0.372407	0.0927337	0.387582	-0.2878	-0.0309371	-0.506617	0.0651951	0.541269	-0.0669889	0.373663	-0.047146	-0.183043	-0.316555	0.398558	0.71819	0.636469	0.237728	-0.319083	-0.296084	-0.0315772	-0.618082	-0.449226	-0.751122	-0.155079	0.492995	-0.150447	0.695207	0.211847
comp54520_c0_seq2	Q54HH2	Probable serine racemase (EC 4.3.1.17) (EC 4.3.1.18) (EC 5.1.1.18) (D-serine ammonia-lyase) (D-serine dehydratase) (L-serine ammonia-lyase) (L-serine dehydratase)	3e-94	Module 1	0.839929	0.65263	0.79874	0.793163	0.52155	0.51826	0.0685444	0.136817	0.828406	0.236029	0.379295	-0.163874	-0.142479	-0.115277	-0.0304001	-0.103613	0.247416	-0.0532242	-0.734936	-0.113516	0.162862	-0.82306	-0.689227	-0.46895	-0.481672	-0.25857	-0.698999	0.166911	-0.374106
comp48186_c0_seq1	Q54PH5	Pre-mRNA-splicing factor cwc2	5e-60	Module 1	0.865462	0.808712	0.662571	0.749742	0.550717	0.446189	-0.183088	-0.110888	0.783281	0.172659	0.165181	-0.0629313	0.121902	0.0683979	0.220607	0.049761	0.319193	0.0657131	-0.618262	-0.0330441	0.0715564	-0.881248	-0.815673	-0.505815	-0.506408	-0.290725	-0.782474	0.173871	-0.51545
comp58435_c1_seq3	Q55DL2	Histidine protein methyltransferase 1 homolog (Protein METTL18 homolog) (EC 2.1.1.-)	2e-46	Module 1	0.924499	0.556167	0.662346	0.466455	0.188041	0.606046	-0.0797175	-0.0623825	0.344218	-0.178026	0.23747	-0.618569	-0.0819181	-0.515922	-0.0458011	0.220823	0.395384	0.551728	-0.350579	0.100403	0.545801	-0.904635	-0.499732	-0.70279	-0.703763	0.270873	-0.180953	-0.0734201	-0.354417
comp34187_c0_seq1	Q567C6	Zinc finger protein 367	6e-53	Module 1	0.780172	0.762334	0.46295	0.809691	0.631873	0.487865	-0.295297	-0.17328	0.661316	-0.0474307	-0.0948176	0.151494	0.325944	0.13347	0.292239	0.118152	0.503758	0.129795	-0.630987	-0.173661	-0.162526	-0.79042	-0.953323	-0.600661	-0.597047	-0.381436	-0.753966	0.224058	-0.590642
comp57478_c0_seq1	Q56A55	ATP-binding cassette sub-family B member 8, mitochondrial	0	Module 1	0.922867	0.63596	0.801688	0.64606	0.404321	0.653073	0.0305985	0.0156018	0.55866	-0.0073927	0.289714	-0.477088	-0.0969442	-0.363194	-0.0861378	0.023499	0.318587	0.318389	-0.547541	0.0390622	0.435748	-0.92138	-0.614252	-0.612623	-0.682247	0.00314166	-0.432726	-0.0419159	-0.436482
comp52352_c0_seq1	Q5E9Z7	DNA-directed RNA polymerase III subunit RPC4 (RNA polymerase III subunit C4) (DNA-directed RNA polymerase III subunit D)	1e-33	Module 1	0.714428	0.0558775	0.562334	0.515427	-0.0187537	0.583911	0.245298	0.461462	0.310312	-0.240313	0.508209	-0.516599	-0.525765	-0.845343	-0.416064	0.121974	0.465222	0.296194	-0.538671	-0.30177	0.396612	-0.562888	-0.256458	-0.709207	-0.545467	0.399104	0.131883	0.162736	0.103835
comp46053_c1_seq1	Q5FWL3	E3 ubiquitin-protein ligase NRDP1 (EC 2.3.2.27) (RING finger protein 41) (RING-type E3 ubiquitin transferase NRDP1)	2e-12	Module 1	0.839645	0.597055	0.319782	0.24945	0.0739352	0.472263	-0.428248	-0.399606	0.0519567	-0.419594	-0.125198	-0.5342	0.272405	-0.381799	0.249629	0.504691	0.52231	0.833306	-0.041045	0.208307	0.45012	-0.849284	-0.52672	-0.758676	-0.722759	0.384252	-0.0469193	-0.110283	-0.449124
comp49864_c0_seq1	Q5FWL3	E3 ubiquitin-protein ligase NRDP1 (EC 2.3.2.27) (RING finger protein 41) (RING-type E3 ubiquitin transferase NRDP1)	2e-20	Module 1	0.764984	0.766981	0.526439	0.457811	0.547873	0.677291	-0.258989	-0.465575	0.172757	-0.297908	-0.296378	-0.387202	0.47132	-0.0934152	0.170634	0.122013	0.365089	0.647476	-0.222818	0.263972	0.354834	-0.877682	-0.731952	-0.58133	-0.849874	-0.120561	-0.402114	-0.328106	-0.809699
comp59038_c0_seq8	Q5FWL3	E3 ubiquitin-protein ligase NRDP1 (EC 2.3.2.27) (RING finger protein 41) (RING-type E3 ubiquitin transferase NRDP1)	4e-15	Module 1	0.946809	0.651586	0.733396	0.459314	0.210393	0.526465	-0.0870307	-0.093274	0.470246	-0.000557225	0.317282	-0.610757	-0.0986247	-0.396154	0.0164733	0.177938	0.279809	0.446491	-0.353224	0.178719	0.567842	-0.94615	-0.492665	-0.603535	-0.609056	0.208898	-0.317991	-0.0623783	-0.368287
comp50310_c0_seq3	Q5FWU8	Zinc finger MYND domain-containing protein 10	9e-155	Module 1	0.601122	-0.026675	-0.0503611	0.342426	-0.444243	0.000513267	-0.295815	0.359109	0.340438	-0.251198	0.430066	-0.0243485	-0.404972	-0.589189	0.119823	0.669866	0.710451	0.193964	-0.348989	-0.533545	-0.100773	-0.336852	-0.247142	-0.771546	-0.117765	0.624128	0.189361	0.750574	0.481154
comp47741_c0_seq1	Q5M8Y1	Probable signal peptidase complex subunit 2 (EC 3.4.-.-) (Microsomal signal peptidase 25 kDa subunit) (SPase 25 kDa subunit)	4e-70	Module 1	0.971082	0.652957	0.587219	0.651683	0.315022	0.589296	-0.215641	-0.0814846	0.497418	-0.190119	0.141601	-0.344357	0.0473461	-0.35487	0.105486	0.281279	0.551142	0.455413	-0.501399	-0.0639289	0.275373	-0.932527	-0.730285	-0.792135	-0.717235	0.106798	-0.3748	0.120078	-0.413626
comp50372_c0_seq2	Q5NVN7	SUMO-activating enzyme subunit 1 (Ubiquitin-like 1-activating enzyme E1A) [Cleaved into: SUMO-activating enzyme subunit 1, N-terminally processed]	5e-116	Module 1	0.870219	0.73353	0.511805	0.554924	0.458872	0.662044	-0.295048	-0.340817	0.278358	-0.324476	-0.177186	-0.346597	0.352293	-0.207813	0.178471	0.239699	0.511561	0.625447	-0.33488	0.105915	0.289844	-0.917024	-0.78096	-0.728059	-0.842155	-0.0157285	-0.3781	-0.128868	-0.673553
comp59159_c0_seq1	Q5NVP8	Protein lin-52 homolog	8e-39	Module 1	0.895576	0.484119	0.620283	0.404393	-0.0955412	0.194009	-0.0929519	0.156724	0.67495	0.240247	0.660461	-0.469481	-0.420525	-0.409444	0.064073	0.292657	0.239409	0.146472	-0.396905	0.00296425	0.433811	-0.792425	-0.305703	-0.52562	-0.232095	0.372882	-0.282517	0.310354	0.0577068
comp56820_c0_seq6	Q5R5X9	SET and MYND domain-containing protein 4 (EC 2.1.1.-)	3e-50	Module 1	0.919706	0.452876	0.673869	0.559757	0.0529566	0.394353	-0.00346406	0.229614	0.651944	0.0944979	0.58265	-0.443317	-0.39516	-0.499892	-0.0611677	0.213088	0.357122	0.184905	-0.538734	-0.11506	0.384852	-0.811745	-0.425659	-0.636677	-0.412457	0.280946	-0.278085	0.273521	-0.0316203
comp49746_c0_seq1	Q5R7U4	Guanine nucleotide-binding protein G(I)/G(S)/G(O) subunit gamma-2	5e-10	Module 1	0.797419	0.738203	0.3075	0.75102	0.506245	0.420355	-0.450787	-0.234553	0.576111	-0.172247	-0.166825	0.183018	0.386718	0.0965002	0.403608	0.308858	0.633885	0.249275	-0.546989	-0.211127	-0.21565	-0.779799	-0.96297	-0.705928	-0.596319	-0.243261	-0.649086	0.311772	-0.532732
comp39492_c0_seq1	Q5R8X9	Protein AMN1 homolog	1e-53	Module 1	0.731182	0.710321	0.36025	0.767358	0.657819	0.599986	-0.336114	-0.265584	0.434586	-0.292185	-0.310869	0.122855	0.475968	0.0636706	0.270033	0.163197	0.610917	0.332789	-0.545136	-0.168018	-0.16079	-0.758239	-0.982239	-0.687345	-0.754485	-0.348794	-0.607952	0.103308	-0.68961
comp52304_c0_seq1	Q5RAR6	Target of EGR1 protein 1	4e-95	Module 1	0.759075	0.178415	0.195109	0.629905	-0.116328	0.22847	-0.217687	0.366757	0.558174	-0.196122	0.41125	0.020943	-0.334623	-0.510916	0.0750709	0.499005	0.744359	0.125179	-0.605527	-0.569158	-0.132003	-0.528962	-0.514539	-0.837651	-0.311201	0.351595	-0.101186	0.706259	0.23758
comp57735_c1_seq1	Q5RDL2	ATP-dependent RNA helicase DDX24 (EC 3.6.4.13) (DEAD box protein 24)	1e-104	Module 1	0.836883	0.633711	0.673847	0.7461	0.358631	0.307478	-0.0574591	0.161177	0.918978	0.327815	0.472197	-0.0481507	-0.200851	-0.053257	0.112802	0.0444485	0.272771	-0.149154	-0.706621	-0.177328	0.0524654	-0.775242	-0.649203	-0.460645	-0.295171	-0.16756	-0.709497	0.380988	-0.201484
comp58374_c0_seq4	Q5RFR7	Indolethylamine N-methyltransferase (Indolamine N-methyltransferase) (EC 2.1.1.49) (EC 2.1.1.96) (Aromatic alkylamine N-methyltransferase) (Amine N-methyltransferase) (Arylamine N-methyltransferase) (Thioether S-methyltransferase)	3e-09	Module 1	0.820469	0.787172	0.556708	0.157737	-0.0390912	-0.0558873	-0.349273	-0.286406	0.66356	0.481424	0.464713	-0.436117	-0.0799184	0.0588677	0.427968	0.312805	-0.0431161	0.154652	-0.0836117	0.405787	0.480095	-0.84227	-0.290975	-0.234663	-0.0611583	0.225214	-0.530037	0.131054	-0.18407
comp56698_c0_seq10	Q5RG82	Influenza virus NS1A-binding protein homolog A (NS1-BP homolog A) (NS1-binding protein homolog A)	4e-06	Module 1	0.984665	0.607707	0.603446	0.501828	0.0709273	0.383588	-0.20849	-0.00956371	0.575313	0.0085054	0.40084	-0.458452	-0.170313	-0.403191	0.12768	0.351079	0.415416	0.369401	-0.409721	0.010015	0.402058	-0.914108	-0.522637	-0.696837	-0.492787	0.303309	-0.312001	0.211149	-0.186195
comp56282_c0_seq1	Q5U3H2	Histone-lysine N-methyltransferase KMT5B (EC 2.1.1.43) (Lysine-specific methyltransferase 5B) (Suppressor of variegation 4-20 homolog 1) (Su(var)4-20 homolog 1) (Suv4-20h1)	3e-80	Module 1	0.894729	0.800753	0.371346	0.664696	0.375162	0.33951	-0.491932	-0.264003	0.628382	-0.0683101	-0.0244752	0.0321337	0.297342	0.0511796	0.453381	0.389191	0.567932	0.289492	-0.471293	-0.0964368	-0.0589435	-0.872249	-0.881817	-0.698781	-0.530829	-0.0929714	-0.63391	0.319577	-0.467528
comp52374_c0_seq1	Q5ZIG3	Solute carrier family 25 member 46	8e-85	Module 1	0.765312	0.652651	0.302283	0.786308	0.560185	0.565568	-0.373546	-0.1942	0.451142	-0.338166	-0.255365	0.149247	0.406333	-0.0203682	0.280327	0.263558	0.708862	0.340293	-0.574425	-0.267606	-0.20655	-0.747066	-0.979475	-0.775679	-0.732906	-0.247362	-0.541175	0.228561	-0.57692
comp50851_c0_seq1	Q5ZIR1	Endophilin-B1 (SH3 domain-containing GRB2-like protein B1)	2e-113	Module 1	0.862412	0.7513	0.536762	0.803004	0.517344	0.438317	-0.262107	-0.0786108	0.758973	0.0486251	0.100698	0.0589851	0.154864	0.036781	0.263245	0.156195	0.478926	0.090104	-0.659019	-0.178222	-0.0731971	-0.839409	-0.883883	-0.618934	-0.528743	-0.259566	-0.73217	0.302839	-0.462043
comp58070_c0_seq1	Q5ZJ85	U4/U6 small nuclear ribonucleoprotein Prp3 (Pre-mRNA-splicing factor 3)	1e-170	Module 1	0.919059	0.825516	0.613321	0.685565	0.430925	0.376597	-0.280141	-0.153203	0.767411	0.156878	0.193151	-0.11102	0.112387	0.0306005	0.299592	0.181625	0.357448	0.141334	-0.546048	-0.00400009	0.111358	-0.918027	-0.787568	-0.55725	-0.477066	-0.156393	-0.725981	0.224943	-0.457172
comp51534_c0_seq1	Q5ZKP7	Solute carrier family 25 member 36	1e-66	Module 1	0.958589	0.776194	0.430831	0.591154	0.297243	0.428112	-0.454557	-0.277582	0.509875	-0.164269	0.00197472	-0.191507	0.246882	-0.132668	0.368354	0.426084	0.57656	0.469521	-0.393577	-0.00976236	0.142355	-0.938569	-0.807337	-0.768457	-0.633022	0.0713809	-0.479284	0.19869	-0.469964
comp41920_c0_seq1	Q60855	Receptor-interacting serine/threonine-protein kinase 1 (EC 2.7.11.1) (Cell death protein RIP) (Receptor-interacting protein 1) (RIP-1) (Serine/threonine-protein kinase RIP)	3e-06	Module 1	0.8826	0.491526	0.441841	0.166619	-0.199379	0.267869	-0.287745	-0.14695	0.259259	-0.109925	0.336178	-0.674526	-0.14833	-0.516045	0.155891	0.501162	0.34675	0.610033	-0.069542	0.204276	0.602993	-0.825707	-0.267052	-0.647601	-0.436451	0.595388	0.00126097	0.0599637	-0.0979973
comp57486_c0_seq2	Q60HG9	Carnitine O-palmitoyltransferase 2, mitochondrial (EC 2.3.1.21) (Carnitine palmitoyltransferase II) (CPT II)	5e-41	Module 1	0.747984	0.206331	0.45034	0.269754	-0.353049	0.0529925	-0.0345936	0.334958	0.558966	0.195075	0.773595	-0.453195	-0.616342	-0.564073	-0.0274845	0.364769	0.252583	0.0918299	-0.327043	-0.122415	0.393428	-0.577014	-0.0820166	-0.499526	-0.065679	0.572037	-0.0231717	0.434065	0.356643
comp52031_c0_seq2	Q61093	Cytochrome b-245 heavy chain (EC 1.-.-.-) (CGD91-phox) (Cytochrome b(558) subunit beta) (Cytochrome b558 subunit beta) (Heme-binding membrane glycoprotein gp91phox) (Neutrophil cytochrome b 91 kDa polypeptide) (gp91-1) (gp91-phox) (p22 phagocyte B-cytochrome)	0	Module 1	0.920735	0.557083	0.771268	0.610784	0.2023	0.432842	0.0339677	0.177213	0.727687	0.192554	0.555164	-0.420228	-0.330509	-0.372497	-0.0533733	0.0914227	0.265164	0.115239	-0.579923	-0.0460707	0.388266	-0.855588	-0.486918	-0.552887	-0.428716	0.118004	-0.43431	0.194786	-0.16086
comp56158_c1_seq1	Q61749	Translation initiation factor eIF-2B subunit delta (eIF-2B GDP-GTP exchange factor subunit delta)	1e-149	Module 1	0.909885	0.57759	0.297683	0.224968	-0.25131	0.0419678	-0.501636	-0.174833	0.46022	0.0152555	0.35952	-0.398144	-0.0974492	-0.304182	0.413083	0.65995	0.423868	0.445437	-0.119738	0.0894745	0.34523	-0.815049	-0.376032	-0.656869	-0.252962	0.547696	-0.176004	0.357109	-0.00599505
comp52621_c0_seq1	Q62733	Lamina-associated polypeptide 2, isoform beta (Thymopoietin isoform beta) (TP beta)	3e-14	Module 1	0.943549	0.745284	0.361917	0.559222	0.256708	0.423006	-0.498655	-0.302375	0.438306	-0.243265	-0.0521605	-0.187219	0.281387	-0.160987	0.388259	0.485737	0.628222	0.534182	-0.350522	-0.0233165	0.126678	-0.916648	-0.80199	-0.807358	-0.651929	0.121914	-0.411698	0.203495	-0.458459
comp53472_c0_seq1	Q62839	Golgin subfamily A member 2 (130 kDa cis-Golgi matrix protein) (GM130)	7e-56	Module 1	0.84948	0.714534	0.4436	0.791849	0.551797	0.575926	-0.316199	-0.167769	0.545433	-0.220657	-0.117111	0.0279467	0.308363	-0.0549999	0.244837	0.221972	0.62582	0.315199	-0.597636	-0.192384	-0.074946	-0.837239	-0.946933	-0.749856	-0.719068	-0.218094	-0.590886	0.198532	-0.570506
comp49128_c0_seq1	Q62896	BET1 homolog (rBET1) (Golgi vesicular membrane-trafficking protein p18)	9e-17	Module 1	0.889749	0.83901	0.786293	0.532326	0.4863	0.541059	-0.11407	-0.25626	0.561908	0.126762	0.150398	-0.449208	0.130149	-0.0731482	0.123694	0.0124576	0.159182	0.3261	-0.386732	0.275973	0.456056	-0.969837	-0.642197	-0.449135	-0.615448	-0.124002	-0.609668	-0.166059	-0.622369
comp58088_c0_seq10	Q62935	von Willebrand factor (vWF) (Fragment)	2e-07	Module 1	0.865674	0.607446	0.297291	0.17904	-0.0574778	0.33614	-0.486106	-0.396154	0.112808	-0.317131	-0.0125699	-0.553972	0.197177	-0.369031	0.324179	0.588051	0.481308	0.794036	0.0110794	0.239873	0.477736	-0.856133	-0.454625	-0.729075	-0.596933	0.48518	-0.0434522	-0.0227929	-0.338358
comp36602_c0_seq1	Q63HN8	E3 ubiquitin-protein ligase RNF213 (EC 2.3.2.27) (EC 3.6.4.-) (ALK lymphoma oligomerization partner on chromosome 17) (Mysterin) (RING finger protein 213) (RING-type E3 ubiquitin transferase RNF213)	2e-10	Module 1	0.706682	0.140563	0.618776	0.243053	-0.200369	0.371963	0.206584	0.323743	0.307938	0.0080533	0.655898	-0.73374	-0.58899	-0.763401	-0.318975	0.146052	0.183623	0.300923	-0.288786	0.00984942	0.654363	-0.598769	-0.0237066	-0.496589	-0.341387	0.543649	0.138614	0.0461312	0.158379
comp49462_c0_seq1	Q64261	Cyclin-dependent kinase 6 (EC 2.7.11.22) (CR2 protein kinase) (CRK2) (Cell division protein kinase 6) (Serine/threonine-protein kinase PLSTIRE)	3e-119	Module 1	0.824082	0.587525	0.388294	0.828208	0.512128	0.630968	-0.270405	-0.060491	0.48064	-0.347342	-0.120903	0.0488021	0.249099	-0.186607	0.154869	0.245201	0.732613	0.341977	-0.646838	-0.322445	-0.124214	-0.774174	-0.937342	-0.836895	-0.765408	-0.160329	-0.468602	0.24932	-0.491755
comp54460_c0_seq1	Q66K64	DDB1- and CUL4-associated factor 15	4e-15	Module 1	0.777008	0.679859	0.456934	0.86509	0.633743	0.561021	-0.237311	-0.0815966	0.63123	-0.13712	-0.0897234	0.157183	0.275213	0.0278651	0.203154	0.108903	0.581768	0.144058	-0.696148	-0.273303	-0.189078	-0.762099	-0.964	-0.671408	-0.655365	-0.360519	-0.682548	0.248828	-0.552351
comp57373_c0_seq1	Q6DFC6	WD repeat-containing protein 75	1e-115	Module 1	0.775998	0.899369	0.357034	0.545043	0.538915	0.397413	-0.517818	-0.520686	0.441049	-0.112015	-0.295411	-0.00555208	0.571107	0.234296	0.501186	0.275207	0.430295	0.405322	-0.296258	0.133933	0.00682842	-0.856617	-0.889372	-0.552801	-0.615303	-0.252201	-0.67828	0.0218637	-0.738003
comp41284_c0_seq1	Q6DHG8	Spindle and kinetochore-associated protein 1	3e-42	Module 1	0.859687	0.84391	0.49182	0.691569	0.466399	0.316545	-0.382374	-0.224602	0.753178	0.126311	0.0680575	0.0480078	0.240783	0.161487	0.410199	0.224609	0.403367	0.116268	-0.528014	-0.0439008	-0.0409765	-0.864242	-0.854299	-0.546417	-0.447014	-0.235488	-0.778182	0.280901	-0.492643
comp54152_c1_seq1	Q6DHV7	Adenosine deaminase-like protein (EC 3.5.4.-)	3e-105	Module 1	0.8167	0.705455	0.903952	0.663753	0.570965	0.605189	0.139473	0.0038555	0.684007	0.233122	0.313764	-0.385946	-0.0759423	-0.127438	-0.0977936	-0.207763	0.0903097	0.0844577	-0.588721	0.123956	0.397802	-0.870618	-0.600698	-0.370939	-0.56558	-0.255382	-0.65172	-0.120012	-0.525149
comp44530_c0_seq1	Q6DK93	Cornifelin homolog	8e-15	Module 1	0.911848	0.808465	0.53973	0.68644	0.385139	0.316789	-0.340767	-0.146888	0.781277	0.14565	0.187949	-0.038495	0.118628	0.0501805	0.356117	0.248955	0.407065	0.122503	-0.546061	-0.0581708	0.0351244	-0.890923	-0.800086	-0.581919	-0.433824	-0.132767	-0.720199	0.313899	-0.40494
comp52756_c0_seq1	Q6GL77	UBX domain-containing protein 1 (SAPK substrate protein 1)	3e-21	Module 1	0.915311	0.615392	0.566833	0.828114	0.436684	0.579153	-0.163698	0.0562639	0.656036	-0.126999	0.158906	-0.0879894	0.0217368	-0.248355	0.0889047	0.190035	0.599065	0.223118	-0.700492	-0.268368	0.0282242	-0.849243	-0.838284	-0.773395	-0.65883	-0.0911737	-0.522297	0.286526	-0.377578
comp56389_c1_seq1	Q6GM29	Phosphatidylinositide phosphatase SAC1 (EC 3.1.3.-) (Suppressor of actin mutations 1-like protein)	0	Module 1	0.834004	0.76674	0.396145	0.746752	0.5433	0.503418	-0.396562	-0.252713	0.54771	-0.184761	-0.161685	0.0682552	0.380948	0.0431144	0.342562	0.259721	0.59922	0.312904	-0.537722	-0.140882	-0.102325	-0.836674	-0.954084	-0.709924	-0.671108	-0.235346	-0.63538	0.204759	-0.596254
comp59119_c0_seq2	Q6GPJ5	Leucine-rich repeat-containing protein 40	4e-129	Module 1	0.681901	0.544948	0.280759	0.135391	0.153543	0.538944	-0.363383	-0.50336	-0.164665	-0.508808	-0.310066	-0.581235	0.405179	-0.338356	0.180224	0.385955	0.423854	0.915594	0.0899612	0.326884	0.504554	-0.751727	-0.456079	-0.644348	-0.783355	0.305775	0.0339616	-0.346493	-0.578634
comp58877_c0_seq1	Q6GPP1	Telomere length regulation protein TEL2 homolog	2e-61	Module 1	0.749298	0.651625	0.0816444	0.201486	0.0858827	0.332072	-0.66167	-0.582422	-0.00664457	-0.480534	-0.35764	-0.295732	0.522659	-0.150477	0.491984	0.636389	0.597015	0.845965	0.0591964	0.192812	0.22337	-0.773847	-0.620605	-0.742844	-0.659798	0.304037	-0.110861	-0.0274662	-0.511506
comp57043_c0_seq1	Q6IV77	Tafazzin	1e-78	Module 1	0.763707	0.798837	0.245149	0.638868	0.50373	0.389678	-0.547029	-0.405964	0.461299	-0.211962	-0.302432	0.147873	0.535913	0.178031	0.498382	0.352381	0.595598	0.36179	-0.398094	-0.0760969	-0.171515	-0.787343	-0.949993	-0.665046	-0.612385	-0.23421	-0.631844	0.201754	-0.630745
comp54565_c0_seq4	Q6NWX7	N-terminal Xaa-Pro-Lys N-methyltransferase 1 (EC 2.1.1.244) (Alpha N-terminal protein methyltransferase 1A) (Methyltransferase-like protein 11A) (X-Pro-Lys N-terminal protein methyltransferase 1A) (NTM1A)	2e-64	Module 1	0.781028	0.894191	0.375661	0.348838	0.427823	0.421115	-0.520726	-0.640327	0.242609	-0.182299	-0.324226	-0.268732	0.587614	0.120299	0.469909	0.317937	0.350164	0.624781	-0.086291	0.34279	0.261832	-0.89572	-0.744937	-0.534134	-0.670582	-0.0728493	-0.501974	-0.186182	-0.772938
comp52018_c0_seq1	Q6NYF1	Protein YIPF4 (YIP1 family member 4)	6e-57	Module 1	0.925055	0.688247	0.814089	0.641081	0.361763	0.489046	-0.00139506	0.0403797	0.732314	0.206186	0.422996	-0.391571	-0.165823	-0.229857	0.00761405	0.02445	0.223746	0.137918	-0.570323	0.0460394	0.379819	-0.914082	-0.587541	-0.509934	-0.499779	-0.0342448	-0.567685	0.0844848	-0.350596
comp51587_c0_seq1	Q6P2C0	WD repeat-containing protein 93	6e-34	Module 1	0.758325	0.859206	0.385639	0.414888	0.505397	0.507581	-0.464858	-0.599432	0.219689	-0.248029	-0.373309	-0.233931	0.603871	0.0944807	0.401703	0.259602	0.391477	0.621189	-0.14997	0.280379	0.218763	-0.873157	-0.789531	-0.561625	-0.74058	-0.137847	-0.497491	-0.208801	-0.811542
comp41638_c0_seq1	Q6PC91	Transcription factor BTF3 homolog 4 (Basic transcription factor 3-like 4)	3e-58	Module 1	0.87282	0.656075	0.744321	0.402582	0.311169	0.630592	-0.0422842	-0.197405	0.31086	-0.0908538	0.157676	-0.679026	0.0289917	-0.37635	-0.0382957	0.0850408	0.224449	0.552327	-0.269703	0.287315	0.639182	-0.926495	-0.48225	-0.551804	-0.716168	0.139026	-0.277401	-0.273853	-0.521985
comp50086_c0_seq1	Q6PDI5	Proteasome-associated protein ECM29 homolog (Ecm29)	0	Module 1	0.719557	0.14354	0.330543	0.717117	0.205389	0.706463	-0.00578267	0.294527	0.232891	-0.566845	0.0829951	-0.172605	-0.132453	-0.692187	-0.22106	0.260998	0.812243	0.42895	-0.631173	-0.505817	0.0262286	-0.570637	-0.624153	-0.938806	-0.772088	0.19972	0.0337448	0.26324	-0.127947
comp59130_c0_seq1	Q6PDI6	Ubiquitin carboxyl-terminal hydrolase MINDY-2 (EC 3.4.19.12) (Deubiquitinating enzyme MINDY-2) (Protein FAM63B)	1e-96	Module 1	0.914765	0.814522	0.318148	0.550915	0.269398	0.293189	-0.578408	-0.3561	0.536205	-0.115082	-0.0526463	-0.060357	0.332573	0.0165986	0.517193	0.496921	0.572408	0.417071	-0.340483	-0.00657197	0.0268573	-0.897253	-0.826524	-0.721065	-0.529395	0.0382202	-0.543785	0.281714	-0.457073
comp57986_c0_seq2	Q6PFY8	Tripartite motif-containing protein 45	3e-37	Module 1	0.872589	0.630234	0.857918	0.480751	0.335246	0.604223	0.0917878	-0.0384517	0.483241	0.0856939	0.345408	-0.647723	-0.140994	-0.367311	-0.125454	-0.0361103	0.134586	0.346108	-0.400977	0.226009	0.624311	-0.907578	-0.447991	-0.472844	-0.616356	0.0677356	-0.372593	-0.197805	-0.432025
comp53323_c0_seq1	Q6PUR6	GPN-loop GTPase 2 (ATP-binding domain 1 family member B)	2e-137	Module 1	0.922331	0.55273	0.710538	0.783473	0.382831	0.611616	0.00791313	0.169393	0.66975	-0.0338653	0.338273	-0.269343	-0.167815	-0.378134	-0.0733845	0.083993	0.471087	0.187551	-0.704998	-0.206246	0.211642	-0.854618	-0.694684	-0.706084	-0.630329	-0.0193244	-0.455715	0.203801	-0.30135
comp55353_c0_seq4	Q6TEN1	Ras-related protein Rap-1b	2e-59	Module 1	0.979114	0.653059	0.586521	0.420216	0.0816023	0.41546	-0.258043	-0.142001	0.455989	-0.0613451	0.28802	-0.541211	-0.0576828	-0.391273	0.16183	0.373695	0.396745	0.506414	-0.295323	0.128678	0.484788	-0.944579	-0.514531	-0.692476	-0.560369	0.328224	-0.268988	0.0799061	-0.287588
comp48901_c0_seq1	Q6UWH6	Protein TEX261	3e-33	Module 1	0.766147	0.719338	0.786864	0.73508	0.739284	0.75448	0.0600476	-0.120064	0.520705	-0.0234415	-0.0027176	-0.263057	0.186593	-0.0779562	-0.0652923	-0.196346	0.252345	0.232111	-0.591398	0.064383	0.256035	-0.848294	-0.772326	-0.474522	-0.765744	-0.383086	-0.638955	-0.203003	-0.723852
comp57167_c0_seq1	Q76KP1	N-acetyl-beta-glucosaminyl-glycoprotein 4-beta-N-acetylgalactosaminyltransferase 1 (NGalNAc-T1) (EC 2.4.1.244) (Beta-1,4-N-acetylgalactosaminyltransferase IV) (Beta4GalNAc-T4) (Beta4GalNAcT4)	2e-79	Module 1	0.882439	0.725804	0.274075	0.660116	0.317703	0.355613	-0.53304	-0.245845	0.541267	-0.205105	-0.081833	0.0568732	0.312399	-0.030185	0.449956	0.474778	0.682612	0.367717	-0.457735	-0.175972	-0.108346	-0.833587	-0.889247	-0.790606	-0.57271	-0.0161881	-0.523422	0.364445	-0.422593
comp56153_c0_seq1	Q76MT4	ESF1 homolog (ABT1-associated protein)	1e-121	Module 1	0.807674	0.40488	0.288736	0.0351549	-0.427014	0.00319455	-0.375776	-0.103082	0.298067	0.0103016	0.458569	-0.587542	-0.252513	-0.464538	0.267238	0.628272	0.302684	0.491063	0.0218408	0.171671	0.525472	-0.706995	-0.123061	-0.566937	-0.180643	0.724764	0.0559794	0.246876	0.135722
comp70431_c0_seq1	Q795M8	Putative potassium channel protein YugO	3e-06	Module 1	0.632194	0.207404	-0.0716991	0.359917	-0.370381	-0.200657	-0.487899	0.19063	0.562382	-0.00457344	0.411411	0.171178	-0.256815	-0.236433	0.406016	0.707901	0.618293	0.0286927	-0.338757	-0.448115	-0.242306	-0.40207	-0.363039	-0.648423	0.0493535	0.452735	-0.124592	0.865579	0.398199
comp47252_c1_seq2	Q7L622	G2/M phase-specific E3 ubiquitin-protein ligase (EC 2.3.2.26) (G2/M phase-specific HECT-type E3 ubiquitin transferase)	1e-32	Module 1	0.902591	0.572342	0.739457	0.419165	0.0390159	0.279378	-0.0289301	0.0904024	0.681925	0.29056	0.621302	-0.536031	-0.360422	-0.348105	0.0266787	0.166009	0.139879	0.152818	-0.398547	0.115916	0.519099	-0.850386	-0.333125	-0.45568	-0.297933	0.258483	-0.372543	0.156611	-0.0900733
comp52160_c0_seq1	Q7SXV9	Calumenin-B	4e-103	Module 1	0.734896	0.0778768	0.323322	0.306816	-0.276059	0.379788	-0.0474241	0.270559	0.171798	-0.336466	0.420256	-0.533989	-0.412575	-0.830606	-0.164853	0.442766	0.556192	0.493538	-0.289044	-0.21869	0.400384	-0.565196	-0.19609	-0.782226	-0.460965	0.656119	0.277472	0.249155	0.18996
comp55628_c0_seq2	Q7ZW16	E3 ubiquitin-protein ligase NRDP1 (EC 2.3.2.27) (RING finger protein 41) (RING-type E3 ubiquitin transferase NRDP1)	1e-18	Module 1	0.986257	0.61889	0.564908	0.461949	0.04953	0.381033	-0.258502	-0.0688168	0.516163	-0.0422475	0.345521	-0.479636	-0.117398	-0.405966	0.163164	0.398528	0.436583	0.441891	-0.352903	0.0430654	0.418753	-0.922541	-0.522909	-0.717502	-0.516692	0.339664	-0.275942	0.183844	-0.210296
comp55628_c0_seq5	Q7ZW16	E3 ubiquitin-protein ligase NRDP1 (EC 2.3.2.27) (RING finger protein 41) (RING-type E3 ubiquitin transferase NRDP1)	5e-17	Module 1	0.984283	0.60698	0.606757	0.504565	0.0730629	0.3843	-0.204267	-0.0054913	0.579226	0.0122403	0.404574	-0.457429	-0.173942	-0.40291	0.124587	0.346825	0.413257	0.364278	-0.413673	0.0082272	0.401429	-0.913503	-0.522438	-0.694851	-0.491415	0.300198	-0.314669	0.212068	-0.185106
comp58012_c0_seq12	Q7ZW16	E3 ubiquitin-protein ligase NRDP1 (EC 2.3.2.27) (RING finger protein 41) (RING-type E3 ubiquitin transferase NRDP1)	3e-14	Module 1	0.768162	0.582876	0.938453	0.484183	0.436377	0.649194	0.255303	0.0194263	0.481086	0.165785	0.362374	-0.651274	-0.179266	-0.325289	-0.252528	-0.233585	-0.00491923	0.232444	-0.43351	0.255497	0.647009	-0.833158	-0.388495	-0.332171	-0.594092	-0.0669542	-0.410206	-0.308891	-0.468643
comp55990_c0_seq1	Q80TN7	Neuron navigator 3 (Pore membrane and/or filament-interacting-like protein 1)	9e-16	Module 1	0.773565	0.73764	0.419962	-0.0862953	-0.141213	0.0462864	-0.450052	-0.52512	0.234187	0.148403	0.187715	-0.68224	0.123036	-0.0959625	0.428277	0.449451	0.0172341	0.585442	0.227225	0.603718	0.689965	-0.841109	-0.195978	-0.319468	-0.259623	0.44429	-0.21112	-0.158309	-0.311756
comp21115_c0_seq1	Q80UJ9	Histone-lysine N-methyltransferase SETMAR (EC 2.1.1.43) (SET domain without mariner transposase fusion protein)	4e-59	Module 1	0.770032	0.772343	0.809446	0.700053	0.725475	0.681499	0.0385269	-0.154482	0.579252	0.0847892	0.0424459	-0.265457	0.180791	-0.00140769	-0.0112393	-0.20315	0.174141	0.179541	-0.561939	0.128259	0.277125	-0.86433	-0.747299	-0.405082	-0.690451	-0.397807	-0.704451	-0.197644	-0.720075
comp52767_c0_seq1	Q80ZD3	Sodium-independent sulfate anion transporter (Solute carrier family 26 member 11)	2e-117	Module 1	0.927973	0.635828	0.700057	0.782864	0.463029	0.64378	-0.0549947	0.0507224	0.633697	-0.0705411	0.216264	-0.253541	-0.0299839	-0.296398	-0.00796714	0.0857101	0.476752	0.251122	-0.667589	-0.14359	0.202891	-0.893585	-0.764648	-0.706236	-0.692072	-0.0850859	-0.509919	0.133069	-0.427566
comp52495_c0_seq1	Q86T90	Protein hinderin	3e-06	Module 1	0.826907	0.883397	0.478371	0.656815	0.509183	0.311338	-0.407838	-0.305878	0.716024	0.130324	-0.00721028	0.0560519	0.325295	0.236603	0.44759	0.202706	0.362306	0.135552	-0.476586	0.0214611	-0.0379895	-0.86017	-0.862056	-0.498743	-0.452907	-0.286167	-0.808408	0.214495	-0.565581
comp47492_c0_seq2	Q86US8	Telomerase-binding protein EST1A (EC 3.1.-.-) (EST1-like protein A) (Ever shorter telomeres 1A) (Smg-6 homolog) (Telomerase subunit EST1A) (hSmg5/7a)	1e-118	Module 1	0.81054	0.82326	0.399535	0.685671	0.448088	0.244271	-0.439245	-0.232561	0.757883	0.126639	0.0300185	0.159761	0.277425	0.230258	0.474062	0.262856	0.429248	0.06888	-0.520457	-0.0938331	-0.149512	-0.80507	-0.866698	-0.531939	-0.386475	-0.259775	-0.792987	0.356243	-0.458928
comp57209_c0_seq1	Q86VP3	Phosphofurin acidic cluster sorting protein 2 (PACS-2) (PACS1-like protein)	8e-75	Module 1	0.830689	0.818973	0.457861	0.706535	0.590706	0.534318	-0.370395	-0.32039	0.519244	-0.153042	-0.187144	-0.00929324	0.421077	0.0753876	0.330676	0.199749	0.515718	0.345978	-0.488546	-0.0302518	-0.0123762	-0.869791	-0.934916	-0.651544	-0.698031	-0.26832	-0.66065	0.0851059	-0.680382
comp53786_c0_seq1	Q86XL3	Ankyrin repeat and LEM domain-containing protein 2 (LEM domain-containing protein 4)	2e-93	Module 1	0.793466	0.819783	0.379947	0.704429	0.577708	0.452753	-0.432813	-0.335467	0.548142	-0.126423	-0.212384	0.10215	0.456977	0.161537	0.407849	0.235712	0.528856	0.286252	-0.48464	-0.0682851	-0.116416	-0.825166	-0.953027	-0.628483	-0.627762	-0.300999	-0.70071	0.164589	-0.652239
comp55037_c1_seq1	Q86Y13	E3 ubiquitin-protein ligase DZIP3 (EC 2.3.2.27) (DAZ-interacting protein 3) (RING-type E3 ubiquitin transferase DZIP3) (RNA-binding ubiquitin ligase of 138 kDa) (hRUL138)	3e-17	Module 1	0.832972	0.417774	0.612159	0.647939	0.0767633	0.237311	0.00334519	0.35016	0.848507	0.272669	0.670156	-0.171731	-0.458964	-0.324657	-0.00273868	0.161884	0.325059	-0.115238	-0.667432	-0.271492	0.139107	-0.693611	-0.451538	-0.533162	-0.209917	0.127385	-0.439209	0.494218	0.088435
comp51489_c0_seq1	Q8BFT2	HAUS augmin-like complex subunit 4	2e-27	Module 1	0.824071	0.815446	0.615575	0.765702	0.663303	0.564608	-0.203025	-0.20407	0.644128	0.00770951	-0.039914	-0.041343	0.287742	0.0824972	0.209875	0.0269795	0.384913	0.186633	-0.591278	-0.0238622	0.0394236	-0.871004	-0.894614	-0.548945	-0.65136	-0.365158	-0.752304	0.0561376	-0.664516
comp54574_c0_seq1	Q8BMJ7	Cell growth regulator with RING finger domain protein 1 (Cell growth regulatory gene 19 protein)	2e-06	Module 1	0.786779	0.245353	0.194951	0.578534	-0.159726	0.146187	-0.284468	0.302493	0.598821	-0.116301	0.441202	0.00393969	-0.320785	-0.447362	0.162833	0.545148	0.695911	0.119788	-0.549457	-0.495276	-0.101327	-0.565504	-0.49697	-0.801049	-0.247507	0.379404	-0.146149	0.721103	0.241966
comp57412_c0_seq13	Q8BNX1	C-type lectin domain family 4 member G	4e-08	Module 1	0.869499	0.389515	0.693202	0.55159	0.026465	0.352652	0.0766736	0.319148	0.692297	0.175059	0.673599	-0.429162	-0.494245	-0.504417	-0.120297	0.15068	0.291199	0.0776657	-0.566484	-0.142772	0.378152	-0.750178	-0.354896	-0.566811	-0.329642	0.268724	-0.275468	0.302214	0.0495591
comp57131_c0_seq8	Q8BSM7	Large neutral amino acids transporter small subunit 3 (L-type amino acid transporter 3) (Solute carrier family 43 member 1)	6e-12	Module 1	0.710704	0.598055	0.0435315	0.618352	0.177743	0.0508189	-0.613543	-0.143007	0.647225	-0.0571796	-0.0108702	0.373993	0.245834	0.149781	0.582106	0.54237	0.664384	0.0825858	-0.465179	-0.346072	-0.405366	-0.607341	-0.813242	-0.663885	-0.252349	-0.0514959	-0.565398	0.659561	-0.175044
comp30380_c0_seq1	Q8BUH1	Thioredoxin-like protein 4B	4e-76	Module 1	0.767112	0.544462	0.908668	0.662781	0.417526	0.474813	0.261447	0.248457	0.808421	0.384914	0.577811	-0.347269	-0.355499	-0.208928	-0.195756	-0.235596	0.0331283	-0.134201	-0.672116	-0.00845155	0.359636	-0.756083	-0.451728	-0.306099	-0.363733	-0.177177	-0.60254	0.0619639	-0.250757
comp56321_c0_seq1	Q8BUH7	Ring finger protein 26	1e-07	Module 1	0.6606	0.374569	0.474883	-0.13871	-0.419822	-0.0698084	-0.126715	-0.0690516	0.312993	0.316522	0.637057	-0.767976	-0.407205	-0.384769	0.111486	0.34148	-0.104337	0.309932	0.124557	0.417035	0.759733	-0.62524	0.14536	-0.216476	-0.00021491	0.646428	0.0178182	0.0132854	0.151762
comp53504_c0_seq2	Q8BZM0	Kelch-like protein 12 (CUL3-interacting protein 1)	2e-13	Module 1	0.768424	0.547118	0.957543	0.556394	0.429607	0.608582	0.30203	0.138967	0.601808	0.249833	0.472144	-0.569187	-0.283644	-0.319527	-0.27824	-0.262361	-0.0029431	0.0905848	-0.537748	0.15332	0.568681	-0.802707	-0.392426	-0.320318	-0.517824	-0.100404	-0.463766	-0.187311	-0.375479
comp46538_c0_seq1	Q8C0M9	Isoaspartyl peptidase/L-asparaginase (EC 3.4.19.5) (EC 3.5.1.1) (Asparaginase-like protein 1) (Beta-aspartyl-peptidase) (Isoaspartyl dipeptidase) (L-asparagine amidohydrolase) [Cleaved into: Isoaspartyl peptidase/L-asparaginase alpha chain; Isoaspartyl peptidase/L-asparaginase beta chain]	6e-57	Module 1	0.723788	0.546267	0.126688	0.0124658	-0.110597	0.280671	-0.564774	-0.534265	-0.111462	-0.435056	-0.201611	-0.542376	0.346505	-0.316178	0.38183	0.637698	0.463031	0.909612	0.203637	0.321704	0.464697	-0.743367	-0.377558	-0.67044	-0.584938	0.519923	0.0844658	-0.128474	-0.374551
comp56297_c0_seq1	Q8CAQ8	MICOS complex subunit Mic60 (Mitochondrial inner membrane protein) (Mitofilin)	8e-61	Module 1	0.889762	0.756087	0.374853	0.33432	-0.0500702	-0.048074	-0.5202	-0.229503	0.711622	0.283736	0.366831	-0.186617	-0.00973834	0.0263836	0.540873	0.517129	0.283678	0.179369	-0.22726	0.118128	0.191445	-0.837503	-0.499008	-0.484706	-0.129034	0.243573	-0.526638	0.412494	-0.121208
comp57530_c1_seq2	Q8CCS6	Polyadenylate-binding protein 2 (PABP-2) (Poly(A)-binding protein 2) (Nuclear poly(A)-binding protein 1) (Poly(A)-binding protein II) (PABII) (Polyadenylate-binding nuclear protein 1)	4e-61	Module 1	0.752082	0.496581	0.945957	0.615675	0.40507	0.546487	0.333776	0.256791	0.710709	0.326303	0.572342	-0.467055	-0.382509	-0.306532	-0.290602	-0.274765	0.00635894	-0.0542348	-0.629498	0.0407795	0.469504	-0.751789	-0.38836	-0.306003	-0.424558	-0.125536	-0.504477	-0.0493629	-0.265628
comp53871_c0_seq1	Q8CFK2	Transcription factor IIIB 90 kDa subunit (TFIIIB90) (mTFIIIB90) (B-related factor 1) (BRF-1)	4e-112	Module 1	0.708072	0.807326	0.416949	0.562149	0.658526	0.616225	-0.352967	-0.491703	0.261712	-0.280998	-0.410866	-0.110675	0.601482	0.106347	0.295257	0.126006	0.432708	0.515039	-0.307388	0.142916	0.0927259	-0.818118	-0.875068	-0.567918	-0.801054	-0.3053	-0.559685	-0.193008	-0.85229
comp55613_c0_seq1	Q8CG64	Fukutin-related protein (EC 2.-.-.-)	1e-117	Module 1	0.895245	0.494035	0.727647	0.796406	0.372018	0.615536	0.0765051	0.248269	0.684089	-0.0133058	0.393891	-0.266909	-0.24146	-0.415325	-0.139051	0.0401752	0.453106	0.132369	-0.741532	-0.247546	0.207412	-0.814916	-0.656954	-0.686473	-0.604824	-0.0212405	-0.433752	0.220656	-0.247677
comp54139_c0_seq1	Q8CHT3	Integrator complex subunit 5 (Int5)	1e-84	Module 1	0.960427	0.51368	0.637293	0.567604	0.114511	0.494335	-0.0905087	0.101748	0.539728	-0.0696062	0.408736	-0.47043	-0.233224	-0.51274	-0.0147482	0.274959	0.457159	0.363814	-0.492192	-0.0790289	0.396648	-0.875248	-0.522277	-0.736836	-0.567213	0.283789	-0.247876	0.18766	-0.171548
comp24110_c0_seq1	Q8H1Z0	Protein ECERIFERUM 3 (Protein FACELESS POLLEN 1) (Protein WAX2) (Protein YORE-YORE)	4e-10	Module 1	0.67821	0.526591	0.0874936	-0.0317574	-0.116956	0.269558	-0.573388	-0.566998	-0.17162	-0.460592	-0.250923	-0.539923	0.383639	-0.298988	0.387555	0.635954	0.447555	0.932217	0.252673	0.346088	0.463303	-0.707927	-0.352574	-0.644232	-0.580389	0.519027	0.115755	-0.165478	-0.387336
comp52879_c1_seq1	Q8IUS5	Epoxide hydrolase 4 (EC 3.3.-.-) (Abhydrolase domain-containing protein 7) (Epoxide hydrolase-related protein)	7e-101	Module 1	0.840023	0.602733	0.146917	0.135519	-0.318008	-0.133812	-0.649302	-0.276976	0.454716	0.0652035	0.293561	-0.26881	-0.00124296	-0.14183	0.585875	0.754661	0.403924	0.403896	-0.017537	0.11531	0.233255	-0.749398	-0.361058	-0.587821	-0.117481	0.541754	-0.213405	0.436884	0.025564
comp52950_c0_seq2	Q8IW41	MAP kinase-activated protein kinase 5 (MAPK-activated protein kinase 5) (MAPKAP kinase 5) (MAPKAP-K5) (MAPKAPK-5) (MK-5) (MK5) (EC 2.7.11.1) (p38-regulated/activated protein kinase) (PRAK)	8e-142	Module 1	0.943536	0.654518	0.76204	0.501762	0.169471	0.37896	-0.06321	0.0197085	0.679704	0.219532	0.503262	-0.500105	-0.236743	-0.304104	0.0529959	0.149354	0.202573	0.209917	-0.442906	0.113305	0.481412	-0.913694	-0.462804	-0.513238	-0.417725	0.162481	-0.446074	0.11033	-0.231497
comp50758_c0_seq2	Q8IYH5	ZZ-type zinc finger-containing protein 3	7e-96	Module 1	0.784197	0.190853	0.627408	0.596178	-0.00593361	0.414491	0.188549	0.492658	0.613597	0.046974	0.682642	-0.376905	-0.594803	-0.651908	-0.274221	0.119367	0.382972	0.0493499	-0.643194	-0.32061	0.296211	-0.619894	-0.312442	-0.622831	-0.354867	0.29845	-0.126782	0.357108	0.1657
comp53406_c0_seq2	Q8K2C9	Very-long-chain (3R)-3-hydroxyacyl-CoA dehydratase 3 (EC 4.2.1.134) (3-hydroxyacyl-CoA dehydratase 3) (HACD3) (Butyrate-induced protein 1) (B-ind1) (Protein-tyrosine phosphatase-like A domain-containing protein 1)	1e-76	Module 1	0.8382	0.742496	0.680397	0.826124	0.643768	0.592549	-0.0930681	-0.0530674	0.712069	0.0448695	0.0914948	-0.0579847	0.13726	-0.0135012	0.099318	-0.0255272	0.385891	0.104132	-0.690163	-0.109769	0.0482296	-0.853912	-0.861071	-0.562568	-0.632423	-0.346931	-0.73132	0.113172	-0.569572
comp57050_c1_seq1	Q8L7M4	Small RNA degrading nuclease 5 (EC 3.1.-.-)	3e-51	Module 1	0.89498	0.811092	0.577972	0.668227	0.378413	0.277466	-0.301251	-0.123896	0.827356	0.237587	0.253073	-0.0493866	0.0692897	0.0806536	0.342887	0.202082	0.329297	0.0523264	-0.546807	-0.0284571	0.059251	-0.879127	-0.755459	-0.512664	-0.37096	-0.151755	-0.754234	0.31044	-0.379115
comp55907_c0_seq1	Q8N3S3	Putative homeodomain transcription factor 2	1e-89	Module 1	0.834417	0.78959	0.317632	0.65973	0.47399	0.448632	-0.500698	-0.353167	0.472268	-0.230342	-0.225838	0.0448481	0.453893	0.0607533	0.432013	0.359414	0.617191	0.407972	-0.428108	-0.0789527	-0.0815894	-0.844033	-0.935359	-0.724812	-0.662648	-0.158714	-0.585262	0.190871	-0.604407
comp46718_c0_seq1	Q8N6F8	Williams-Beuren syndrome chromosomal region 27 protein	5e-22	Module 1	0.760643	0.479014	0.796247	0.399455	0.0513569	0.184022	0.14803	0.23501	0.781288	0.511474	0.774248	-0.47275	-0.515365	-0.263693	-0.078788	-0.0276752	-0.061778	-0.116316	-0.449185	0.101943	0.488517	-0.710978	-0.197568	-0.237496	-0.107249	0.141207	-0.438888	0.170892	0.0179449
comp53060_c0_seq2	Q8NHP1	Aflatoxin B1 aldehyde reductase member 4 (EC 1.-.-.-) (AFB1 aldehyde reductase 3) (AFB1-AR 3) (Aldoketoreductase 7-like)	5e-103	Module 1	0.824025	0.68699	0.323747	0.782304	0.477335	0.463405	-0.410338	-0.160391	0.571971	-0.217805	-0.121104	0.150828	0.317351	-0.00467045	0.339932	0.319813	0.684248	0.267123	-0.589839	-0.26959	-0.199478	-0.783003	-0.955204	-0.765956	-0.629441	-0.189927	-0.590326	0.33886	-0.483317
comp55758_c0_seq1	Q8QHA5	DNA replication ATP-dependent helicase/nuclease DNA2 (DNA replication ATP-dependent helicase-like homolog) [Includes: DNA replication nuclease DNA2 (EC 3.1.-.-); DNA replication ATP-dependent helicase DNA2 (EC 3.6.4.12)]	0	Module 1	0.842181	0.86723	0.569029	0.666328	0.6153	0.545627	-0.302413	-0.341768	0.543384	-0.0512276	-0.125252	-0.11851	0.385689	0.0909583	0.291028	0.114177	0.387303	0.329351	-0.459398	0.0881788	0.114472	-0.911467	-0.879112	-0.565321	-0.683941	-0.286763	-0.699849	-0.0195391	-0.721459
comp58723_c0_seq2	Q8R164	Valacyclovir hydrolase (VACVase) (Valacyclovirase) (EC 3.1.-.-) (Biphenyl hydrolase-like protein)	6e-94	Module 1	0.908087	0.818802	0.493831	0.648304	0.478261	0.529184	-0.38166	-0.316541	0.498477	-0.162551	-0.100887	-0.15584	0.342871	-0.0434868	0.318192	0.275749	0.520699	0.438056	-0.435988	0.0231799	0.12179	-0.933118	-0.87148	-0.70342	-0.708063	-0.110874	-0.573021	0.0747966	-0.622891
comp58009_c1_seq1	Q8R3L2	Transcription factor 25 (TCF-25) (Nuclear localized protein 1)	4e-143	Module 1	0.904232	0.426911	0.355664	0.411558	-0.0490337	0.451324	-0.30233	-0.0501349	0.247863	-0.369339	0.171199	-0.461966	-0.0578642	-0.58751	0.107295	0.528772	0.642786	0.640339	-0.281962	-0.0865394	0.348944	-0.803723	-0.501605	-0.874492	-0.633592	0.485145	0.00374879	0.187	-0.152234
comp56481_c0_seq4	Q8R4P9	Multidrug resistance-associated protein 7 (ATP-binding cassette sub-family C member 10)	2e-62	Module 1	0.638851	0.52294	0.0453871	-0.11093	-0.49713	-0.448121	-0.644219	-0.289328	0.458041	0.32909	0.412793	-0.22716	-0.0889763	0.0351974	0.661322	0.719981	0.131054	0.200275	0.169721	0.243451	0.237736	-0.561461	-0.0973509	-0.285711	0.230143	0.568812	-0.204985	0.460423	0.20338
comp53982_c0_seq1	Q8TB37	Iron-sulfur protein NUBPL (IND1 homolog) (Nucleotide-binding protein-like) (huInd1)	8e-114	Module 1	0.833032	0.587248	0.745233	0.846853	0.502629	0.52727	0.0676595	0.211081	0.832596	0.173237	0.380402	-0.0918249	-0.172544	-0.164083	-0.050503	-0.0691895	0.339054	-0.0724401	-0.795322	-0.232067	0.0749985	-0.783823	-0.716965	-0.534552	-0.489319	-0.243845	-0.661589	0.257461	-0.312809
comp51390_c0_seq4	Q8TDP1	Ribonuclease H2 subunit C (RNase H2 subunit C) (Aicardi-Goutieres syndrome 3 protein) (AGS3) (RNase H1 small subunit) (Ribonuclease HI subunit C)	7e-23	Module 1	0.877716	0.450326	0.567514	0.61969	0.0332241	0.230351	-0.086603	0.281837	0.805496	0.206769	0.622784	-0.197955	-0.404418	-0.344715	0.0635086	0.260516	0.386461	-0.0146836	-0.614946	-0.248819	0.155481	-0.735785	-0.475791	-0.599282	-0.245684	0.199377	-0.402539	0.501079	0.0725984
comp25735_c0_seq1	Q8TDW0	Volume-regulated anion channel subunit LRRC8C (Factor for adipocyte differentiation 158) (Leucine-rich repeat-containing protein 8C)	2e-11	Module 1	0.88442	0.528369	0.802175	0.634443	0.232716	0.433069	0.102992	0.235459	0.765348	0.246257	0.595863	-0.393138	-0.376931	-0.35593	-0.103431	0.0169334	0.219473	0.030607	-0.623827	-0.070229	0.368775	-0.819061	-0.467573	-0.50154	-0.395077	0.0624754	-0.463395	0.198294	-0.141542
comp51080_c0_seq2	Q8TEA1	Putative methyltransferase NSUN6 (EC 2.1.1.-) (NOL1/NOP2/Sun and PUA domain-containing protein 1) (NOL1/NOP2/Sun domain family member 6)	4e-119	Module 1	0.715715	0.527903	0.0396997	0.418591	-0.132193	-0.197119	-0.614414	-0.0663456	0.706425	0.152934	0.280842	0.229966	-0.0051109	0.0784668	0.609468	0.642197	0.511832	0.00530049	-0.332421	-0.254793	-0.25003	-0.57329	-0.552534	-0.556729	0.0110668	0.205178	-0.458558	0.760097	0.102105
comp55018_c0_seq2	Q8VE19	WD repeat-containing protein mio	4e-166	Module 1	0.715727	0.608099	0.0887263	0.521905	0.0490701	-0.107111	-0.599241	-0.110798	0.747073	0.148545	0.179232	0.310225	0.106642	0.180937	0.613613	0.547665	0.516859	-0.026393	-0.410523	-0.262361	-0.31862	-0.605028	-0.6779	-0.5467	-0.0708239	0.026357	-0.591112	0.708038	-0.0478534
comp53816_c0_seq1	Q8VEL2	Myotubularin-related protein 14 (EC 3.1.3.-) (mJumpy)	2e-130	Module 1	0.885027	0.416846	0.765253	0.599544	0.188741	0.584311	0.141198	0.24751	0.54893	-0.00433396	0.502425	-0.529761	-0.367538	-0.576705	-0.225804	0.0628687	0.337387	0.250546	-0.572497	-0.0920553	0.462696	-0.809309	-0.437213	-0.635673	-0.56835	0.199437	-0.23468	0.089447	-0.154447
comp46608_c0_seq2	Q8VIJ6	Splicing factor, proline- and glutamine-rich (DNA-binding p52/p100 complex, 100 kDa subunit) (Polypyrimidine tract-binding protein-associated-splicing factor) (PSF) (PTB-associated-splicing factor)	2e-64	Module 1	0.873799	0.893433	0.379008	0.2375	0.0586019	0.0132099	-0.601335	-0.484532	0.56439	0.220678	0.147006	-0.272642	0.232385	0.142767	0.624139	0.496301	0.215207	0.354514	-0.0671271	0.336083	0.29334	-0.903447	-0.537932	-0.432556	-0.241718	0.176332	-0.558625	0.173572	-0.363173
comp41692_c0_seq1	Q8W4K3	Cationic amino acid transporter 4, vacuolar	6e-23	Module 1	0.87133	0.765981	0.69023	0.766323	0.623887	0.647819	-0.11863	-0.133249	0.608726	-0.0390141	0.033999	-0.178973	0.187394	-0.0769397	0.0955722	0.0131401	0.3973	0.253169	-0.607033	-0.0224697	0.158966	-0.905122	-0.845759	-0.603487	-0.717249	-0.271133	-0.655313	0.00799653	-0.630011
comp57814_c0_seq1	Q8WXA3	RUN and FYVE domain-containing protein 2 (Rab4-interacting protein related)	2e-147	Module 1	0.671328	0.555999	0.0134775	-0.161253	-0.490011	-0.358671	-0.712766	-0.415883	0.302472	0.163609	0.266683	-0.325427	0.0376469	-0.0242259	0.682058	0.789111	0.199832	0.412519	0.26611	0.320352	0.318031	-0.617303	-0.129064	-0.370841	0.0873857	0.635217	-0.113297	0.338465	0.0930549
comp59511_c0_seq1	Q8WYR4	Radial spoke head 1 homolog (Cancer/testis antigen 79) (CT79) (Male meiotic metaphase chromosome-associated acidic protein) (Meichroacidin) (Testis-specific gene A2 protein)	4e-76	Module 1	0.916547	0.748564	0.225809	0.440261	0.103469	0.231394	-0.644567	-0.371649	0.432887	-0.192476	-0.0408586	-0.1343	0.300986	-0.083892	0.544438	0.630954	0.618154	0.526781	-0.230581	0.00851882	0.0816834	-0.87505	-0.738465	-0.772812	-0.503948	0.222358	-0.386936	0.30666	-0.358347
comp57178_c1_seq3	Q91X78	Erlin-1 (Endoplasmic reticulum lipid raft-associated protein 1) (Protein KE04 homolog) (Stomatin-prohibitin-flotillin-HflC/K domain-containing protein 1) (SPFH domain-containing protein 1)	2e-151	Module 1	0.887453	0.441514	0.405078	0.20784	-0.248953	0.225191	-0.292441	-0.0606448	0.316856	-0.100053	0.399759	-0.604792	-0.218997	-0.543146	0.157034	0.540448	0.400922	0.544301	-0.129191	0.100557	0.525674	-0.793928	-0.270674	-0.682936	-0.385775	0.622247	0.0094183	0.183764	0.000546735
comp54790_c0_seq1	Q91YJ2	Sorting nexin-4	4e-95	Module 1	0.955885	0.755844	0.571385	0.343948	0.140516	0.403211	-0.334681	-0.319452	0.389157	-0.0563174	0.156012	-0.562315	0.10423	-0.265007	0.255501	0.368193	0.329045	0.580498	-0.180804	0.277281	0.524664	-0.975233	-0.533439	-0.626482	-0.582898	0.27091	-0.3217	-0.0463778	-0.429628
comp52649_c0_seq1	Q924L9	Folylpolyglutamate synthase, mitochondrial (EC 6.3.2.17) (Folylpoly-gamma-glutamate synthetase) (FPGS) (Tetrahydrofolate synthase) (Tetrahydrofolylpolyglutamate synthase)	5e-130	Module 1	0.767286	0.714451	0.123758	0.482143	0.0874805	-0.068574	-0.659892	-0.248312	0.701113	0.12511	0.101111	0.223471	0.213223	0.213136	0.67091	0.569224	0.496334	0.0916998	-0.334401	-0.134972	-0.226439	-0.694161	-0.711616	-0.555295	-0.144917	0.030659	-0.615688	0.59674	-0.171538
comp57345_c2_seq1	Q92794	Histone acetyltransferase KAT6A (EC 2.3.1.48) (MOZ, YBF2/SAS3, SAS2 and TIP60 protein 3) (MYST-3) (Monocytic leukemia zinc finger protein) (Runt-related transcription factor-binding protein 2) (Zinc finger protein 220)	4e-62	Module 1	0.848907	0.543935	0.731219	0.70091	0.262783	0.333679	0.0442786	0.260306	0.882807	0.324389	0.594797	-0.190672	-0.352112	-0.214577	-0.00984311	0.0287381	0.242287	-0.122362	-0.695486	-0.169955	0.180911	-0.767038	-0.534109	-0.469888	-0.292375	-0.042441	-0.584884	0.35068	-0.102901
comp50971_c1_seq1	Q93075	Putative deoxyribonuclease TATDN2 (EC 3.1.21.-)	6e-66	Module 1	0.801986	0.643438	0.720644	0.486031	0.488443	0.765642	-0.00371515	-0.226172	0.230309	-0.218041	-0.0291324	-0.583311	0.169922	-0.329252	-0.0894564	-0.0123293	0.279459	0.575066	-0.324459	0.233588	0.538927	-0.882989	-0.588053	-0.566724	-0.84574	-0.0266154	-0.305188	-0.361146	-0.668139
comp51611_c0_seq1	Q95JJ0	Protein O-mannose kinase (POMK) (EC 2.7.1.183) (Protein kinase-like protein SgK196) (Sugen kinase 196)	2e-74	Module 1	0.934942	0.707882	0.628805	0.747322	0.481354	0.630192	-0.177516	-0.0893025	0.572261	-0.134607	0.0821527	-0.226719	0.119845	-0.221363	0.105317	0.161013	0.516406	0.347043	-0.589864	-0.087853	0.177536	-0.922652	-0.822971	-0.731423	-0.731449	-0.0921442	-0.525696	0.101807	-0.517533
comp55937_c1_seq4	Q95ND4	Pro-epidermal growth factor (EGF) [Cleaved into: Epidermal growth factor]	3e-07	Module 1	0.971237	0.594211	0.418026	0.398853	-0.0545701	0.294779	-0.390663	-0.125397	0.448743	-0.121205	0.280425	-0.424979	-0.0589228	-0.399249	0.269613	0.545993	0.520839	0.51023	-0.272122	0.0162361	0.352369	-0.887911	-0.518713	-0.770553	-0.482436	0.433156	-0.202825	0.262069	-0.156062
comp34499_c0_seq2	Q95VY2	Translationally-controlled tumor protein homolog (TCTP)	9e-37	Module 1	0.650941	0.514335	0.0649375	-0.0568657	-0.120414	0.262636	-0.577232	-0.584497	-0.205502	-0.474234	-0.278484	-0.537402	0.40401	-0.288615	0.390111	0.633799	0.437929	0.943238	0.280085	0.359224	0.461528	-0.686343	-0.337669	-0.628089	-0.576611	0.517547	0.133355	-0.186107	-0.393779
comp51628_c0_seq2	Q95ZE9	Negative elongation factor E	3e-15	Module 1	0.944569	0.595851	0.305552	0.599392	0.0937677	0.323007	-0.462085	-0.0836944	0.536411	-0.205179	0.144	-0.112737	0.0601631	-0.279638	0.340286	0.55846	0.702611	0.401043	-0.448376	-0.217795	0.0335636	-0.834855	-0.732948	-0.860735	-0.520614	0.241572	-0.333352	0.441465	-0.197568
comp53029_c0_seq1	Q96BP2	Coiled-coil-helix-coiled-coil-helix domain-containing protein 1 (Mitochondrial small ribosomal subunit protein mS37) (28S ribosomal protein S37, mitochondrial) (MRP-S37) (Nuclear protein C2360)	3e-06	Module 1	0.880048	0.690217	0.348024	0.69951	0.413101	0.535157	-0.422564	-0.226192	0.440103	-0.326959	-0.148937	-0.0389648	0.329096	-0.139274	0.306504	0.380204	0.703983	0.463534	-0.487818	-0.169239	-0.0287602	-0.850073	-0.9072	-0.834224	-0.733049	-0.0455382	-0.456246	0.217198	-0.518481
comp48159_c0_seq1	Q96C01	Protein FAM136A	1e-24	Module 1	0.908306	0.734095	0.724516	0.771615	0.541261	0.599862	-0.0864346	-0.0403465	0.686316	0.032977	0.177374	-0.208489	0.0542384	-0.138309	0.0689371	0.0331677	0.385099	0.1924	-0.643556	-0.0581447	0.18619	-0.91154	-0.794136	-0.609249	-0.648873	-0.19837	-0.640518	0.0910308	-0.515926
comp41584_c0_seq1	Q96DB5	Regulator of microtubule dynamics protein 1 (RMD-1) (hRMD-1) (Protein FAM82B)	3e-78	Module 1	0.802535	0.668657	0.904217	0.70766	0.599747	0.644054	0.177282	0.0527448	0.683253	0.201166	0.30742	-0.355596	-0.0912542	-0.153601	-0.143187	-0.235843	0.121166	0.0646794	-0.637998	0.0655664	0.360986	-0.847564	-0.619289	-0.391019	-0.590579	-0.282683	-0.642597	-0.106484	-0.518954
comp47372_c0_seq1	Q96ER9	Coiled-coil domain-containing protein 51	7e-34	Module 1	0.761282	0.731423	0.475255	0.840416	0.643362	0.48588	-0.251067	-0.113551	0.697431	-0.018634	-0.0568844	0.184989	0.280725	0.131957	0.25691	0.0801459	0.494593	0.0646973	-0.67799	-0.218501	-0.194366	-0.761995	-0.947176	-0.583574	-0.571887	-0.410933	-0.768775	0.255292	-0.55787
comp47584_c0_seq1	Q96H78	Solute carrier family 25 member 44	3e-93	Module 1	0.80112	0.881461	0.363401	0.28769	0.340293	0.384891	-0.54421	-0.649019	0.214947	-0.184305	-0.284168	-0.336772	0.550931	0.0698742	0.481889	0.375799	0.34475	0.672204	-0.0295175	0.37792	0.324612	-0.907304	-0.689225	-0.546266	-0.647702	0.0263901	-0.439544	-0.183524	-0.723283
comp55915_c0_seq2.1	Q96LQ0	Protein phosphatase 1 regulatory subunit 36	2e-39	Module 1	0.767708	0.283881	0.76079	0.349476	-0.0298886	0.432786	0.240488	0.289264	0.448442	0.124542	0.664463	-0.712145	-0.543451	-0.646665	-0.305844	0.0313146	0.117617	0.220851	-0.383495	0.0582935	0.658082	-0.695384	-0.130865	-0.451156	-0.37901	0.373659	-0.0625133	0.000900737	0.0214494
comp56019_c0_seq1	Q96M69	Leucine-rich repeat and guanylate kinase domain-containing protein	5e-142	Module 1	0.871286	0.470544	0.711105	0.771743	0.285958	0.470236	0.075615	0.317374	0.795952	0.13853	0.529688	-0.205581	-0.347888	-0.360193	-0.0998417	0.0512011	0.386393	-0.0177342	-0.754091	-0.275034	0.162014	-0.767081	-0.588904	-0.608623	-0.436422	-0.00451841	-0.478283	0.343791	-0.114841
comp54005_c0_seq1	Q96MW5	Conserved oligomeric Golgi complex subunit 8 (COG complex subunit 8) (Component of oligomeric Golgi complex 8)	3e-176	Module 1	0.932043	0.532761	0.735556	0.70029	0.316728	0.625599	0.0307651	0.149164	0.592328	-0.0562665	0.362798	-0.405075	-0.201524	-0.460289	-0.113292	0.0974602	0.432624	0.275014	-0.625254	-0.124742	0.34123	-0.871806	-0.613273	-0.702095	-0.649047	0.0799935	-0.362738	0.120786	-0.289443
comp42149_c0_seq1	Q98943	Caspase-2 (CASP-2) (EC 3.4.22.55) (ICH-1L/1S) (Protease ICH-1) [Cleaved into: Caspase-2 subunit p18; Caspase-2 subunit p13; Caspase-2 subunit p12]	5e-28	Module 1	0.973111	0.636105	0.518124	0.389393	0.0359431	0.393664	-0.315759	-0.171783	0.404254	-0.121622	0.244387	-0.529324	-0.0240398	-0.405062	0.200406	0.442956	0.445353	0.560534	-0.253259	0.117967	0.464059	-0.930672	-0.513632	-0.728672	-0.565034	0.378842	-0.218176	0.10044	-0.271551
comp57178_c1_seq4	Q9BQS2	Synaptotagmin-15 (Chr10Syt) (Synaptotagmin XV) (SytXV)	8e-59	Module 1	0.885798	0.773978	0.171167	0.360697	0.0489492	0.124379	-0.713619	-0.4377	0.430778	-0.132189	-0.04718	-0.112372	0.333729	-0.000365387	0.633633	0.674008	0.565494	0.50961	-0.148699	0.0686232	0.073704	-0.853423	-0.697329	-0.709938	-0.415339	0.240215	-0.403735	0.321574	-0.33853
comp42821_c0_seq1	Q9C0F3	Zinc finger protein 436	3e-48	Module 1	0.687555	0.432687	-0.0340168	0.482266	-0.12313	-0.132857	-0.601121	0.00530945	0.647571	0.0105954	0.21937	0.303458	-0.0010412	-0.00112697	0.555623	0.666031	0.640795	0.0315565	-0.393652	-0.39418	-0.348927	-0.515743	-0.596263	-0.650812	-0.055222	0.209809	-0.379663	0.814307	0.132652
comp58165_c0_seq4	Q9C5S2	Serine/threonine-protein kinase/endoribonuclease IRE1a (Endoplasmic reticulum-to-nucleus signaling 1-2) (Inositol-requiring protein 1-2) (AtIRE1-2) (Serine/threonine-protein kinase/endoribonuclease IRE1-2) [Includes: Serine/threonine-protein kinase (EC 2.7.11.1); Endoribonuclease (EC 3.1.26.-)]	4e-15	Module 1	0.653725	0.586097	0.0839515	-0.169838	-0.465837	-0.403569	-0.657899	-0.397781	0.385083	0.306475	0.346631	-0.33009	-0.0115505	0.0460042	0.671735	0.705504	0.0822612	0.304034	0.252804	0.371107	0.345796	-0.61466	-0.0893642	-0.265626	0.166606	0.574151	-0.196712	0.323381	0.0989014
comp51873_c0_seq1	Q9CD89	Rhamnosyl O-methyltransferase (EC 2.1.1.-)	4e-16	Module 1	0.845128	0.527613	0.758156	0.799918	0.391309	0.484845	0.103159	0.282309	0.838081	0.205945	0.496756	-0.165647	-0.294914	-0.255184	-0.0932212	-0.0409082	0.316893	-0.0812621	-0.777257	-0.235044	0.142083	-0.771408	-0.62436	-0.534031	-0.433251	-0.131753	-0.584175	0.291697	-0.199584
comp57273_c0_seq1	Q9CQU8	Mitochondrial inner membrane protease subunit 1 (EC 3.4.21.-) (IMP1-like protein)	5e-40	Module 1	0.889727	0.42852	0.604039	0.477082	-0.076596	0.232425	-0.0603038	0.238748	0.691308	0.191584	0.665491	-0.408054	-0.45388	-0.454357	0.0168487	0.284307	0.31059	0.113542	-0.478106	-0.106824	0.359861	-0.762242	-0.341261	-0.577279	-0.256631	0.353692	-0.267512	0.372668	0.0929195
comp63250_c0_seq1	Q9D1R9	60S ribosomal protein L34	5e-47	Module 1	0.768231	0.564367	0.167335	0.0588665	-0.103326	0.291078	-0.55298	-0.497357	-0.0477527	-0.406151	-0.148862	-0.542441	0.305859	-0.332738	0.373947	0.63642	0.477033	0.881559	0.151156	0.294619	0.464024	-0.777092	-0.402007	-0.694754	-0.586987	0.51835	0.0511758	-0.0890911	-0.359411
comp45369_c0_seq1	Q9D9S1	UPF0193 protein EVG1 homolog	1e-36	Module 1	0.725785	0.109417	0.503018	0.273152	-0.299077	0.260944	0.100891	0.372571	0.376661	0.00332723	0.694652	-0.601456	-0.620234	-0.753379	-0.22175	0.28237	0.293308	0.247546	-0.324581	-0.119311	0.512173	-0.567406	-0.055283	-0.567003	-0.255838	0.605135	0.140905	0.252362	0.285614
comp52454_c0_seq1	Q9GQQ0	Protein spinster (Protein benchwarmer) (Protein diphthong)	3e-13	Module 1	0.878706	0.576495	0.475277	0.193707	-0.237187	0.00403677	-0.318778	-0.0795366	0.579907	0.263117	0.565125	-0.496875	-0.270686	-0.276467	0.298158	0.471343	0.187449	0.266296	-0.147692	0.187151	0.477441	-0.804508	-0.241755	-0.467832	-0.1289	0.489478	-0.255823	0.286449	0.0419434
comp44412_c0_seq3	Q9H511	Kelch-like protein 31 (BTB and kelch domain-containing protein 6) (Kelch repeat and BTB domain-containing protein 1) (Kelch-like protein KLHL)	3e-07	Module 1	0.780614	0.610335	0.874242	0.631517	0.389932	0.381294	0.170945	0.180942	0.856622	0.452613	0.577426	-0.304411	-0.313207	-0.113378	-0.0829996	-0.179171	0.0110848	-0.15817	-0.631214	0.0316144	0.330649	-0.774928	-0.463541	-0.2764	-0.294139	-0.178577	-0.666656	0.109376	-0.249591
comp35164_c0_seq1	Q9H5L6	DNA transposase THAP9 (EC 2.7.7.-) (THAP domain-containing protein 9) (hTh9)	2e-31	Module 1	0.893466	0.592662	0.861103	0.571195	0.30236	0.539539	0.114496	0.10245	0.6374	0.175409	0.481626	-0.538887	-0.266173	-0.368099	-0.129257	-0.0282024	0.168308	0.18802	-0.526338	0.0869494	0.516054	-0.881977	-0.464933	-0.487802	-0.520986	0.054999	-0.431659	-0.015346	-0.302204
comp45194_c0_seq1	Q9H816	5' exonuclease Apollo (EC 3.1.-.-) (DNA cross-link repair 1B protein) (SNM1 homolog B) (SNMIB) (hSNM1B)	3e-66	Module 1	0.798989	0.843554	0.384246	0.660951	0.571358	0.460814	-0.450866	-0.391513	0.502867	-0.142553	-0.242844	0.0481917	0.491981	0.160531	0.421155	0.246478	0.508993	0.345679	-0.429686	-0.00444392	-0.0614388	-0.846331	-0.938133	-0.621821	-0.649871	-0.277662	-0.680908	0.104917	-0.689176
comp54911_c0_seq1	Q9HCE1	Putative helicase MOV-10 (EC 3.6.4.13) (Armitage homolog) (Moloney leukemia virus 10 protein)	9e-35	Module 1	0.707627	0.711277	0.345005	0.621453	0.62733	0.663438	-0.352976	-0.406022	0.219531	-0.416393	-0.434125	-0.0562391	0.573309	-0.00165023	0.249901	0.184232	0.575215	0.548635	-0.368332	-0.00272359	0.00920398	-0.776768	-0.908722	-0.683957	-0.854963	-0.25491	-0.466237	-0.10783	-0.786907
comp56437_c0_seq1	Q9JKX4	Protein AATF (Apoptosis-antagonizing transcription factor) (Rb-binding protein Che-1) (Traube protein)	4e-61	Module 1	0.922539	0.651481	0.773358	0.454222	0.254489	0.560925	-0.0344573	-0.0961114	0.453581	0.0138145	0.307567	-0.638829	-0.0944825	-0.387808	-0.0273569	0.110222	0.230197	0.438193	-0.351247	0.213409	0.601849	-0.939562	-0.477288	-0.56175	-0.625952	0.166945	-0.327402	-0.130508	-0.407201
comp55595_c0_seq1	Q9M376	Vesicle-associated membrane protein 727 (AtVAMP727)	9e-11	Module 1	0.874351	0.808765	0.457808	0.723994	0.512211	0.465321	-0.388226	-0.252899	0.609566	-0.0900825	-0.0735376	0.00904663	0.326435	0.0500677	0.354522	0.254989	0.534557	0.285305	-0.526658	-0.0827368	-0.0324707	-0.880373	-0.918912	-0.674493	-0.624548	-0.207345	-0.670433	0.204328	-0.574846
comp51548_c0_seq1	Q9MZT9	Myc proto-oncogene protein (Proto-oncogene c-Myc) (Transcription factor p64)	6e-19	Module 1	0.874686	0.823859	0.613618	0.632292	0.57169	0.627639	-0.24768	-0.320413	0.456231	-0.132236	-0.104038	-0.266204	0.334227	-0.0568312	0.199265	0.119587	0.402099	0.442942	-0.427968	0.12114	0.243251	-0.941133	-0.826611	-0.618667	-0.765116	-0.182533	-0.580259	-0.102244	-0.714789
comp57165_c0_seq2	Q9NPC3	E3 ubiquitin-protein ligase CCNB1IP1 (EC 2.3.2.27) (Cyclin-B1-interacting protein 1) (Human enhancer of invasion 10) (RING-type E3 ubiquitin transferase CCNB1IP1)	3e-47	Module 1	0.841116	0.265632	0.63887	0.503976	-0.0266213	0.467062	0.116639	0.339234	0.487523	-0.0437453	0.590204	-0.535367	-0.492611	-0.693987	-0.232877	0.187044	0.385265	0.256231	-0.510045	-0.169105	0.447442	-0.710628	-0.306157	-0.666479	-0.459498	0.390698	-0.058098	0.211224	0.0584488
comp55033_c0_seq1	Q9NRH2	SNF-related serine/threonine-protein kinase (EC 2.7.11.1) (SNF1-related kinase)	2e-152	Module 1	0.938602	0.83954	0.559365	0.613932	0.334129	0.297839	-0.364241	-0.202975	0.747942	0.160457	0.204274	-0.136101	0.118899	0.0309509	0.377076	0.280633	0.365281	0.188542	-0.468319	0.0348448	0.135011	-0.930051	-0.752475	-0.569253	-0.430632	-0.0618856	-0.688032	0.258625	-0.412928
comp53330_c0_seq1	Q9NVH0	Exonuclease 3'-5' domain-containing protein 2 (EC 3.1.11.1) (Exonuclease 3'-5' domain-like-containing protein 2)	3e-86	Module 1	0.895387	0.396242	0.615201	0.39271	-0.057245	0.431113	-0.030309	0.13131	0.413893	-0.0637018	0.492459	-0.629936	-0.348217	-0.63034	-0.0905839	0.290038	0.361927	0.417291	-0.351105	0.00760456	0.550014	-0.804529	-0.315711	-0.669912	-0.491817	0.456121	-0.0626341	0.11433	-0.049562
comp57994_c0_seq2	Q9NWT6	Hypoxia-inducible factor 1-alpha inhibitor (EC 1.14.11.30) (EC 1.14.11.n4) (Factor inhibiting HIF-1) (FIH-1) (Hypoxia-inducible factor asparagine hydroxylase)	3e-59	Module 1	0.920703	0.573003	0.79714	0.599096	0.228855	0.465699	0.0497674	0.149569	0.700123	0.182279	0.531424	-0.45961	-0.307875	-0.374629	-0.0700453	0.065366	0.243203	0.146499	-0.561737	-0.0047633	0.429316	-0.870947	-0.484712	-0.542014	-0.461183	0.106412	-0.432042	0.133957	-0.204901
comp57994_c0_seq3	Q9NWT6	Hypoxia-inducible factor 1-alpha inhibitor (EC 1.14.11.30) (EC 1.14.11.n4) (Factor inhibiting HIF-1) (FIH-1) (Hypoxia-inducible factor asparagine hydroxylase)	9e-59	Module 1	0.82121	0.646858	0.542957	0.204758	0.163531	0.527615	-0.235297	-0.389935	0.0956892	-0.231133	-0.0106863	-0.712478	0.186356	-0.357624	0.113889	0.276764	0.269298	0.75651	-0.0285507	0.393335	0.66179	-0.887876	-0.419423	-0.57451	-0.70412	0.296112	-0.122796	-0.320462	-0.527546
comp55297_c0_seq1	Q9P2K1	Coiled-coil and C2 domain-containing protein 2A	0	Module 1	0.890158	0.871481	0.552107	0.374426	0.157424	0.0787104	-0.407931	-0.300152	0.737876	0.366235	0.320521	-0.262046	0.062954	0.118393	0.471206	0.313927	0.138371	0.158639	-0.254337	0.258582	0.294804	-0.90822	-0.542146	-0.376889	-0.217234	0.0571248	-0.667642	0.2031	-0.326256
comp54346_c0_seq1	Q9P2K5	Myelin expression factor 2 (MEF-2) (MyEF-2) (MST156)	8e-40	Module 1	0.797445	0.331535	0.00395583	0.339546	-0.287937	0.0918081	-0.56023	-0.0323607	0.310739	-0.327029	0.175329	-0.120711	-0.0466806	-0.426412	0.378185	0.794971	0.761369	0.482029	-0.224224	-0.277889	0.00936985	-0.619574	-0.476605	-0.87132	-0.332673	0.573354	0.0173923	0.573168	0.11867
comp50128_c0_seq1	Q9QXL7	Nucleoside diphosphate kinase 7 (NDK 7) (NDP kinase 7) (EC 2.7.4.6) (nm23-R7)	3e-19	Module 1	0.918842	0.607432	0.752824	0.758444	0.38271	0.53167	0.00894741	0.152524	0.75694	0.111461	0.406962	-0.261586	-0.191922	-0.284194	-0.0297649	0.0477951	0.366896	0.0949255	-0.693324	-0.143742	0.228135	-0.864807	-0.664589	-0.610895	-0.534964	-0.0596923	-0.547168	0.213131	-0.292777
comp56787_c0_seq2	Q9QZB7	Actin-related protein 10 (Actin-related protein 11)	2e-65	Module 1	0.767211	0.541875	0.103613	0.614362	0.0694672	0.0375626	-0.550082	-0.0254996	0.697422	-0.0141304	0.15945	0.277542	0.0724809	0.0135713	0.508072	0.564564	0.659956	0.0630077	-0.497612	-0.376034	-0.320303	-0.62772	-0.735146	-0.696314	-0.214646	0.0732113	-0.496956	0.717202	-0.0448283
comp52769_c0_seq5	Q9QZU7	Gamma-butyrobetaine dioxygenase (EC 1.14.11.1) (Gamma-butyrobetaine hydroxylase) (Gamma-BBH) (Gamma-butyrobetaine,2-oxoglutarate dioxygenase)	7e-43	Module 1	0.856483	0.640559	0.83527	0.430637	0.336475	0.620012	0.0665685	-0.107291	0.404223	0.0364862	0.275458	-0.686424	-0.0779	-0.364056	-0.111299	-0.0231877	0.128031	0.422093	-0.333815	0.283738	0.661601	-0.909835	-0.437334	-0.469229	-0.651484	0.0833103	-0.336006	-0.269395	-0.481403
comp55727_c0_seq1	Q9UBL3	Set1/Ash2 histone methyltransferase complex subunit ASH2 (ASH2-like protein)	3e-112	Module 1	0.804563	0.222185	0.684335	0.588997	0.0721407	0.551282	0.221314	0.420613	0.506001	-0.0563539	0.583811	-0.490021	-0.516162	-0.706269	-0.333166	0.0754599	0.387093	0.188846	-0.6078	-0.240597	0.400853	-0.674675	-0.337913	-0.655936	-0.502419	0.287994	-0.0851463	0.192402	0.0328991
comp57162_c0_seq2	Q9UHR5	SAP30-binding protein (Transcriptional regulator protein HCNGP)	5e-32	Module 1	0.905163	0.658747	0.465685	0.315867	0.125783	0.492003	-0.349182	-0.340219	0.195798	-0.280358	0.00611312	-0.575908	0.180522	-0.371167	0.206531	0.418543	0.446187	0.735934	-0.129146	0.229596	0.507238	-0.918868	-0.537249	-0.719973	-0.701625	0.331219	-0.156763	-0.106083	-0.453953
comp58313_c0_seq1	Q9UIG0	Tyrosine-protein kinase BAZ1B (EC 2.7.10.2) (Bromodomain adjacent to zinc finger domain protein 1B) (Williams syndrome transcription factor) (Williams-Beuren syndrome chromosomal region 10 protein) (Williams-Beuren syndrome chromosomal region 9 protein) (hWALp2)	8e-39	Module 1	0.79354	0.761681	0.497113	0.288146	0.00363607	-0.120751	-0.366158	-0.181068	0.812466	0.539235	0.496448	-0.202346	-0.106353	0.152152	0.470899	0.308745	0.0259766	-0.0339559	-0.231191	0.221837	0.25166	-0.777754	-0.379615	-0.242533	0.0247814	0.110456	-0.644992	0.333822	-0.109441
comp55074_c0_seq1	Q9UJX5	Anaphase-promoting complex subunit 4 (APC4) (Cyclosome subunit 4)	3e-90	Module 1	0.89618	0.379988	0.675281	0.642113	0.125372	0.515829	0.0721098	0.302885	0.601443	-0.0236423	0.527116	-0.414655	-0.394908	-0.579452	-0.167046	0.159069	0.437777	0.204133	-0.620491	-0.215932	0.336992	-0.777924	-0.472426	-0.701283	-0.515222	0.235858	-0.229931	0.254634	-0.0559891
comp56942_c0_seq6	Q9UM47	Neurogenic locus notch homolog protein 3 (Notch 3) [Cleaved into: Notch 3 extracellular truncation; Notch 3 intracellular domain]	1e-13	Module 1	0.70515	0.538175	0.500407	-0.0972683	-0.326083	-0.12487	-0.224725	-0.182159	0.435863	0.431306	0.598885	-0.679335	-0.294981	-0.193326	0.257844	0.34141	-0.143868	0.248236	0.110382	0.477647	0.699896	-0.699656	0.0404312	-0.169887	0.0341098	0.522181	-0.179263	0.0381875	0.0468986
comp47626_c0_seq1	Q9UPN3	Microtubule-actin cross-linking factor 1, isoforms 1/2/3/5 (620 kDa actin-binding protein) (ABP620) (Actin cross-linking family protein 7) (Macrophin-1) (Trabeculin-alpha)	7e-09	Module 1	0.660653	0.482423	0.984764	0.52018	0.428624	0.533764	0.414476	0.219952	0.649709	0.39738	0.564118	-0.533888	-0.37745	-0.255462	-0.342169	-0.389353	-0.150748	-0.0807218	-0.547472	0.162196	0.556768	-0.700999	-0.28685	-0.160684	-0.382361	-0.172569	-0.497965	-0.192177	-0.305183
comp42105_c0_seq1	Q9VBW3	Tyrosine kinase receptor Cad96Ca (EC 2.7.10.1) (Cadherin-96Ca) (Tyrosine kinase receptor HD-14)	2e-56	Module 1	0.832727	0.211954	0.457793	0.431816	-0.161994	0.399904	-0.0339345	0.283182	0.369424	-0.194683	0.49966	-0.496819	-0.427921	-0.741687	-0.133136	0.378838	0.522628	0.383982	-0.413733	-0.217534	0.383938	-0.672464	-0.301658	-0.770608	-0.459284	0.535877	0.0774091	0.293605	0.126241
comp52409_c0_seq1	Q9VCA2	Organic cation transporter protein	3e-79	Module 1	0.837899	0.741924	0.426399	0.710999	0.556665	0.613615	-0.351351	-0.283074	0.41941	-0.297852	-0.22266	-0.0586791	0.406135	-0.0603685	0.261265	0.239422	0.609897	0.450213	-0.488201	-0.0846258	0.00924475	-0.858042	-0.929551	-0.747958	-0.787783	-0.186479	-0.532473	0.0681891	-0.65966
comp47933_c0_seq1	Q9VYD7	Mitochondrial import inner membrane translocase subunit Tim9	3e-12	Module 1	0.860633	0.69892	0.575597	0.843512	0.589736	0.608961	-0.175964	-0.0541899	0.644924	-0.105031	0.0219926	-0.0173654	0.17561	-0.0870733	0.133231	0.0977165	0.538222	0.200554	-0.687565	-0.200463	-0.0194939	-0.845972	-0.908635	-0.691268	-0.690276	-0.265035	-0.641336	0.186677	-0.537126
comp47860_c0_seq1	Q9WTK8	Meiotic recombination protein SPO11 (EC 5.99.1.3)	1e-127	Module 1	0.829439	0.724351	0.552979	0.838783	0.632128	0.597166	-0.199239	-0.101357	0.63668	-0.0977823	-0.0365446	0.0288422	0.240685	-0.0139323	0.168863	0.0803092	0.520811	0.187582	-0.671715	-0.181425	-0.0568027	-0.83116	-0.931369	-0.657653	-0.684395	-0.324503	-0.681928	0.166824	-0.584127
comp55314_c0_seq1	Q9WUA2	Phenylalanine--tRNA ligase beta subunit (EC 6.1.1.20) (Phenylalanyl-tRNA synthetase beta subunit) (PheRS)	0	Module 1	0.820482	0.794848	0.263863	0.622052	0.437782	0.396635	-0.556646	-0.391759	0.454607	-0.232904	-0.250468	0.0691201	0.485448	0.0935079	0.4883	0.407409	0.622712	0.420073	-0.383704	-0.0665293	-0.104023	-0.82955	-0.926741	-0.718303	-0.629941	-0.136504	-0.576846	0.212599	-0.591445
comp49365_c0_seq1	Q9WV60	Glycogen synthase kinase-3 beta (GSK-3 beta) (EC 2.7.11.26) (Serine/threonine-protein kinase GSK3B) (EC 2.7.11.1)	0	Module 1	0.665961	0.608157	0.258395	0.245606	0.312164	0.589335	-0.400408	-0.548498	-0.124422	-0.539548	-0.440371	-0.425876	0.541078	-0.212357	0.231015	0.342643	0.479375	0.872485	0.00958359	0.266878	0.356981	-0.75327	-0.603284	-0.657586	-0.84099	0.131076	-0.0942709	-0.330463	-0.698931
comp58371_c0_seq4	Q9WVK8	Cholesterol 24-hydroxylase (CH24H) (EC 1.14.14.25) (Cytochrome P450 46A1)	6e-64	Module 1	0.943212	0.514088	0.392497	0.486078	-0.0969313	0.194751	-0.347101	0.0532482	0.611866	-0.0071166	0.430673	-0.264616	-0.20794	-0.378062	0.254915	0.532487	0.537815	0.289778	-0.40869	-0.15789	0.196171	-0.806069	-0.511082	-0.749242	-0.336499	0.397871	-0.261515	0.47695	0.0155188
comp56974_c0_seq2	Q9WVM3	Anaphase-promoting complex subunit 7 (APC7) (Cyclosome subunit 7) (Prediabetic NOD sera-reactive autoantigen)	6e-107	Module 1	0.851385	0.253242	0.383767	0.488569	-0.186103	0.272169	-0.141856	0.296358	0.510314	-0.111289	0.534228	-0.321592	-0.420823	-0.624448	0.00236385	0.45988	0.572652	0.261809	-0.472023	-0.309968	0.21907	-0.662605	-0.370875	-0.77936	-0.347217	0.497785	-0.0358246	0.487677	0.194294
comp54889_c0_seq1	Q9Y236	Oxidative stress-induced growth inhibitor 2 (hT41)	2e-108	Module 1	0.823052	0.696775	0.471392	0.837071	0.597964	0.584334	-0.258991	-0.11216	0.59449	-0.176219	-0.0887389	0.0751972	0.276187	-0.0303278	0.205366	0.153707	0.600599	0.230108	-0.658206	-0.232349	-0.115622	-0.809074	-0.954139	-0.714656	-0.697441	-0.28752	-0.635784	0.215798	-0.562356
comp53805_c0_seq1	Q9Y5N5	HemK methyltransferase family member 2 (EC 2.1.1.-) (M.HsaHemK2P) (N(6)-adenine-specific DNA methyltransferase 1)	8e-62	Module 1	0.730698	0.771509	0.449773	0.736232	0.712318	0.618552	-0.289634	-0.315135	0.445718	-0.211938	-0.29891	0.0472959	0.489274	0.111671	0.251707	0.078254	0.49734	0.324072	-0.513982	-0.0532754	-0.0664963	-0.794786	-0.955839	-0.603608	-0.756135	-0.39989	-0.663863	-0.00781852	-0.764224
comp51264_c0_seq1	Q9Y5X2	Sorting nexin-8	8e-114	Module 1	0.919614	0.446508	0.405706	0.700144	0.103384	0.402924	-0.242679	0.168339	0.605319	-0.172679	0.314558	-0.125942	-0.163729	-0.430798	0.118715	0.421127	0.691993	0.261728	-0.612275	-0.364186	0.0340977	-0.768988	-0.673916	-0.859554	-0.511818	0.226268	-0.286057	0.489282	-0.0706036
comp56139_c0_seq2	Q9Y6J9	TAF6-like RNA polymerase II p300/CBP-associated factor-associated factor 65 kDa subunit 6L (PCAF-associated factor 65-alpha) (PAF65-alpha)	5e-66	Module 1	0.876776	0.729823	0.426877	0.710112	0.314876	0.238939	-0.385465	-0.0736836	0.805241	0.120791	0.204419	0.0913972	0.0829685	0.0478605	0.391228	0.323367	0.491413	0.0572293	-0.583343	-0.192606	-0.105074	-0.813006	-0.804919	-0.620011	-0.361447	-0.104147	-0.689427	0.470464	-0.287678
comp41567_c0_seq1	Q9YI37	Succinate--CoA ligase [ADP-forming] subunit beta, mitochondrial (EC 6.2.1.5) (ATP-specific succinyl-CoA synthetase subunit beta) (A-SCS) (Succinyl-CoA synthetase beta-A chain) (SCS-betaA) (Fragment)	0	Module 1	0.871999	0.549471	0.474727	0.156014	-0.262725	0.0295797	-0.302009	-0.086562	0.515878	0.219221	0.553602	-0.559207	-0.276571	-0.330656	0.26466	0.475886	0.185525	0.324837	-0.109143	0.213967	0.532436	-0.800895	-0.205757	-0.477573	-0.157825	0.536631	-0.190015	0.23625	0.0416313
comp58061_c0_seq6	Q9Z2G9	Oxidoreductase HTATIP2 (EC 1.1.1.-)	1e-31	Module 1	0.966192	0.579468	0.565777	0.392815	-0.0119447	0.366046	-0.232001	-0.0635059	0.463062	-0.0423949	0.375518	-0.554892	-0.158784	-0.455654	0.129739	0.40039	0.396148	0.472645	-0.295134	0.0870894	0.491607	-0.903401	-0.443484	-0.692553	-0.49739	0.407115	-0.203623	0.141675	-0.173298
comp19525_c0_seq1				Module 1	0.875284	0.846891	0.667874	0.509335	0.30152	0.189992	-0.250241	-0.176938	0.823372	0.408355	0.366145	-0.220594	-0.00184012	0.1098	0.333874	0.143835	0.112222	0.0354522	-0.412976	0.177885	0.258199	-0.895412	-0.589877	-0.350637	-0.261979	-0.0921482	-0.749833	0.185165	-0.3609
comp20427_c0_seq1				Module 1	0.856232	0.615913	0.327555	0.171361	-0.0255314	0.367478	-0.456267	-0.411348	0.0923019	-0.316317	-0.0283603	-0.585998	0.210247	-0.366917	0.297495	0.546788	0.44974	0.806669	0.0208139	0.275311	0.513047	-0.86183	-0.447462	-0.706604	-0.620807	0.461984	-0.0464712	-0.0819415	-0.377077
comp20559_c0_seq1				Module 1	0.87223	0.751937	0.560873	0.539878	0.18045	0.095142	-0.295496	-0.061023	0.876895	0.39333	0.445009	-0.107635	-0.0976407	0.059695	0.362899	0.253006	0.218321	-0.0361728	-0.467904	0.0151273	0.12871	-0.829464	-0.580042	-0.419324	-0.171229	-0.00809662	-0.697394	0.393204	-0.184912
comp21249_c0_seq1				Module 1	0.819362	0.320444	0.534265	0.200238	-0.265222	0.23858	-0.0573697	0.128725	0.367273	0.0362631	0.596196	-0.688765	-0.442895	-0.629183	-0.047684	0.357926	0.245875	0.386701	-0.193678	0.0907341	0.61923	-0.716986	-0.117556	-0.556971	-0.301469	0.607999	0.0429854	0.141876	0.113936
comp21786_c0_seq1				Module 1	0.696584	0.227163	-0.0644021	0.147846	-0.344353	0.190753	-0.52726	-0.144511	-0.0289505	-0.548109	0.00142471	-0.321785	0.0455613	-0.563588	0.2805	0.797392	0.739404	0.74528	-0.00820125	-0.134417	0.187419	-0.557891	-0.343162	-0.867725	-0.461473	0.700789	0.280501	0.307944	0.0447425
comp21874_c0_seq1				Module 1	0.93258	0.503017	0.521733	0.56871	-0.00697176	0.243074	-0.196807	0.167163	0.72175	0.108436	0.537102	-0.260688	-0.311256	-0.371187	0.14104	0.373942	0.451421	0.144591	-0.526382	-0.186519	0.206323	-0.799225	-0.503948	-0.677228	-0.316068	0.287469	-0.348379	0.463107	0.0187943
comp25010_c0_seq1				Module 1	0.665844	0.537955	0.138332	-0.0356447	-0.0672743	0.315811	-0.522572	-0.579405	-0.190808	-0.451228	-0.264191	-0.58346	0.393723	-0.296113	0.34351	0.569277	0.399209	0.939352	0.256942	0.391947	0.512219	-0.716209	-0.342996	-0.609536	-0.611771	0.480149	0.105105	-0.246154	-0.439647
comp25137_c0_seq1				Module 1	0.882847	0.587371	0.873006	0.57455	0.314931	0.545067	0.135434	0.112485	0.641399	0.187395	0.487322	-0.538453	-0.273837	-0.363702	-0.145356	-0.0525887	0.152015	0.171378	-0.533857	0.0881864	0.517954	-0.874181	-0.458882	-0.471703	-0.517566	0.0381868	-0.438361	-0.0257278	-0.304963
comp26365_c0_seq1				Module 1	0.711725	0.560834	0.187429	0.00937937	-0.0525596	0.33534	-0.505896	-0.548335	-0.132037	-0.423835	-0.215739	-0.593917	0.35749	-0.313769	0.330722	0.56074	0.407692	0.918318	0.207277	0.374813	0.522385	-0.75509	-0.367656	-0.63163	-0.622418	0.475229	0.0711286	-0.221561	-0.435629
comp27471_c0_seq1				Module 1	0.698995	0.223092	0.423066	-0.0112054	-0.445637	0.0758524	-0.078422	0.0968526	0.248262	0.0793607	0.624626	-0.741944	-0.48442	-0.622189	-0.0203347	0.406476	0.133502	0.392479	-0.00732694	0.184121	0.680236	-0.598001	0.0815116	-0.435458	-0.145449	0.736799	0.179952	0.114558	0.237136
comp30061_c0_seq1				Module 1	0.82462	0.547178	0.917163	0.599381	0.363213	0.551058	0.236022	0.184702	0.680406	0.257996	0.533044	-0.5082	-0.329689	-0.338126	-0.219528	-0.164699	0.0798791	0.0609289	-0.58541	0.0663547	0.499044	-0.820491	-0.427281	-0.392428	-0.476161	-0.0436008	-0.47484	-0.0394161	-0.288979
comp30547_c0_seq1				Module 1	0.859504	0.724608	0.680556	0.575238	0.527016	0.726835	-0.114048	-0.254838	0.337487	-0.20277	-0.057836	-0.447532	0.235383	-0.236584	0.0313381	0.0602795	0.366467	0.532438	-0.392203	0.161818	0.406586	-0.92682	-0.714267	-0.62602	-0.835439	-0.0833624	-0.421308	-0.231951	-0.687588
comp31275_c0_seq1				Module 1	0.820294	0.653395	0.168524	0.040699	-0.318981	-0.155862	-0.662369	-0.378308	0.401697	0.105463	0.261348	-0.350461	0.0518737	-0.0904363	0.614644	0.732952	0.304696	0.45147	0.0879097	0.256403	0.329963	-0.76745	-0.30892	-0.509849	-0.105566	0.54525	-0.216983	0.321558	-0.0376993
comp31704_c1_seq1				Module 1	0.592242	0.485429	-0.0174775	-0.288282	-0.394346	-0.0577397	-0.655888	-0.6003	-0.1556	-0.237381	-0.0842486	-0.574617	0.268947	-0.209893	0.520127	0.740392	0.257451	0.831669	0.462885	0.480055	0.527438	-0.61081	-0.104275	-0.454844	-0.260856	0.691208	0.172065	-0.0823699	-0.16736
comp32336_c0_seq1				Module 1	0.581532	0.481952	0.0106678	-0.116903	-0.127712	0.24476	-0.582785	-0.623225	-0.285858	-0.504198	-0.343181	-0.528482	0.450675	-0.261986	0.393702	0.624505	0.411936	0.964271	0.34436	0.388989	0.454879	-0.63052	-0.299816	-0.585411	-0.564367	0.510727	0.174809	-0.235108	-0.407296
comp34615_c0_seq1				Module 1	0.701862	0.650856	0.726448	0.141307	-0.000492658	-0.0101832	-0.0389305	-0.0890956	0.693519	0.644116	0.650894	-0.537692	-0.304587	-0.007057	0.162907	0.0341485	-0.269138	-0.0351021	-0.148034	0.429641	0.600374	-0.735815	-0.109104	-0.0404822	0.0187783	0.147276	-0.508357	0.0103816	-0.108009
comp35234_c0_seq1				Module 1	0.90614	0.498905	0.207455	0.357992	-0.206815	0.120712	-0.517978	-0.0892531	0.444565	-0.150154	0.27699	-0.251514	-0.0699313	-0.366258	0.385281	0.704789	0.619247	0.452694	-0.241556	-0.117748	0.168962	-0.770068	-0.492926	-0.800318	-0.340866	0.515761	-0.139203	0.474781	0.0149377
comp35589_c0_seq1				Module 1	0.85303	0.565868	0.88941	0.680224	0.423496	0.607998	0.195999	0.176758	0.684295	0.174537	0.45829	-0.437973	-0.264825	-0.336001	-0.198176	-0.13619	0.182652	0.0908521	-0.643824	-0.00666119	0.417783	-0.841465	-0.529337	-0.475274	-0.55133	-0.0851667	-0.499264	-0.00198972	-0.336766
comp35676_c0_seq1				Module 1	0.821799	0.514908	0.61392	0.567048	0.413412	0.805148	-0.0254035	-0.100014	0.194699	-0.392553	-0.0330173	-0.506104	0.111255	-0.485928	-0.131201	0.101377	0.48933	0.617236	-0.410234	0.0223256	0.420134	-0.836183	-0.6327	-0.742082	-0.900228	0.0728244	-0.175608	-0.205206	-0.547797
comp37137_c0_seq1				Module 1	0.788725	0.438986	0.291671	0.165884	-0.391734	-0.175074	-0.379839	0.0268431	0.606537	0.278296	0.622639	-0.317735	-0.351484	-0.259409	0.358649	0.578339	0.251459	0.139951	-0.153704	0.024664	0.291199	-0.653489	-0.180813	-0.463169	0.0486347	0.556239	-0.192811	0.514152	0.258513
comp37849_c0_seq1				Module 1	0.688611	0.720409	0.224563	0.715449	0.593418	0.462122	-0.466892	-0.329945	0.437053	-0.274671	-0.360782	0.243505	0.545381	0.173972	0.412075	0.264364	0.633457	0.304067	-0.482284	-0.182979	-0.273686	-0.707304	-0.986726	-0.665645	-0.653684	-0.338493	-0.628109	0.202174	-0.646211
comp37942_c0_seq1				Module 1	0.91691	0.661713	0.722273	0.399914	0.228925	0.556821	-0.0941937	-0.171607	0.373697	-0.0501458	0.234045	-0.664138	-0.0258069	-0.388283	0.0148445	0.165024	0.252	0.527629	-0.276133	0.257094	0.622102	-0.943963	-0.473449	-0.581442	-0.653958	0.209189	-0.279907	-0.169956	-0.43854
comp37948_c0_seq1				Module 1	0.635391	0.507262	0.0525475	-0.0707633	-0.122108	0.25878	-0.578858	-0.593882	-0.224221	-0.481482	-0.293635	-0.53581	0.415089	-0.282681	0.391157	0.632017	0.432179	0.948798	0.295126	0.366428	0.460413	-0.673986	-0.329171	-0.618652	-0.574262	0.516294	0.142999	-0.197676	-0.397271
comp38221_c0_seq1				Module 1	0.911997	0.471311	0.348261	0.495137	-0.129369	0.139755	-0.349839	0.104021	0.644162	0.0180801	0.462478	-0.193085	-0.244949	-0.361941	0.264734	0.544948	0.54896	0.219836	-0.433203	-0.220677	0.125244	-0.755066	-0.497549	-0.736978	-0.272422	0.395242	-0.263148	0.557339	0.085368
comp38245_c0_seq1				Module 1	0.79523	0.586755	0.21547	0.0591023	-0.371559	-0.229623	-0.564888	-0.230265	0.519601	0.249595	0.439736	-0.324863	-0.120682	-0.103967	0.550285	0.671035	0.230178	0.279157	0.015203	0.195896	0.314451	-0.713555	-0.229026	-0.437253	0.0251017	0.544461	-0.242147	0.416278	0.102771
comp39059_c0_seq1				Module 1	0.720515	0.0885801	0.0669027	0.364265	-0.313991	0.250821	-0.296609	0.208065	0.194382	-0.44423	0.267574	-0.237695	-0.254279	-0.699687	0.0653187	0.657212	0.772934	0.4818	-0.305996	-0.396135	0.0923116	-0.508702	-0.348397	-0.899631	-0.410788	0.639628	0.235024	0.500361	0.233089
comp39119_c0_seq1				Module 1	0.890271	0.605218	0.299033	0.213175	-0.0744477	0.316276	-0.492631	-0.355132	0.168573	-0.293921	0.0342223	-0.523671	0.157895	-0.376559	0.333328	0.60833	0.506449	0.755286	-0.0312188	0.193253	0.445662	-0.862932	-0.46985	-0.751274	-0.57315	0.493872	-0.0630694	0.045899	-0.296075
comp39247_c0_seq1				Module 1	0.859014	0.415966	0.211265	0.444591	-0.217427	0.043174	-0.433265	0.0936255	0.601059	-0.0211568	0.425356	-0.106686	-0.221176	-0.338104	0.337039	0.639818	0.599507	0.218196	-0.381589	-0.27193	0.0329114	-0.680523	-0.473535	-0.746884	-0.202561	0.447647	-0.207146	0.646006	0.163264
comp39486_c1_seq1				Module 1	0.865978	0.332532	0.519623	0.323721	-0.206814	0.287283	-0.0852373	0.171687	0.429616	-0.0200748	0.569815	-0.587194	-0.421989	-0.634468	-0.0334909	0.385688	0.365954	0.366977	-0.305404	-0.0320197	0.5058	-0.740363	-0.235155	-0.654281	-0.357148	0.559115	-0.00647881	0.238892	0.102703
comp39637_c0_seq1				Module 1	0.866786	0.448218	0.610173	0.635498	0.068881	0.253712	-0.035112	0.304882	0.822755	0.23664	0.641846	-0.207886	-0.424811	-0.340304	0.0229785	0.20165	0.349705	-0.0483737	-0.639305	-0.241833	0.170598	-0.732273	-0.468736	-0.568641	-0.247935	0.160368	-0.424609	0.472628	0.0585764
comp40271_c0_seq1				Module 1	0.877393	0.699587	0.193276	0.344167	-0.101348	-0.048335	-0.653852	-0.264177	0.602073	0.0801424	0.220056	-0.0806858	0.0939857	-0.0128736	0.616773	0.675404	0.478491	0.294252	-0.203309	0.000736679	0.0551406	-0.794194	-0.571184	-0.62688	-0.189951	0.311166	-0.423704	0.504876	-0.100369
comp41028_c0_seq2				Module 1	0.913776	0.473905	0.447209	0.551472	-0.061225	0.184728	-0.247013	0.172101	0.714851	0.0923236	0.53037	-0.205726	-0.308999	-0.361593	0.185223	0.435007	0.488878	0.135164	-0.510256	-0.22801	0.147239	-0.763084	-0.49688	-0.692157	-0.272412	0.321067	-0.323256	0.532822	0.0734295
comp41509_c0_seq1				Module 1	0.848336	0.599194	0.360252	0.516216	-0.0194302	-0.0149758	-0.392386	0.0368625	0.830718	0.274687	0.472302	-0.00320272	-0.171543	-0.049081	0.408427	0.448825	0.390953	-0.0210218	-0.459654	-0.168215	-0.00952072	-0.728024	-0.542393	-0.54072	-0.0948919	0.168246	-0.533766	0.614215	0.0311288
comp41509_c1_seq1				Module 1	0.667629	0.433419	0.203239	-0.0971153	-0.527538	-0.351571	-0.442454	-0.125991	0.471201	0.364888	0.591325	-0.40472	-0.29921	-0.156876	0.44958	0.607895	0.0639645	0.179585	0.106391	0.242231	0.404281	-0.574755	0.0112226	-0.279073	0.201132	0.64044	-0.117012	0.393669	0.281396
comp41686_c1_seq1				Module 1	0.805296	0.787182	0.314628	0.690728	0.515108	0.439447	-0.484296	-0.334286	0.506689	-0.199687	-0.231493	0.109337	0.460653	0.110973	0.431736	0.319939	0.60417	0.34247	-0.464209	-0.108793	-0.1388	-0.816586	-0.954622	-0.694174	-0.639225	-0.225775	-0.633045	0.212174	-0.609675
comp42005_c1_seq1				Module 1	0.770849	0.716096	0.486676	0.844835	0.673052	0.581427	-0.229057	-0.131547	0.611151	-0.124254	-0.121698	0.123554	0.315928	0.0596193	0.203863	0.0727137	0.536475	0.165032	-0.666825	-0.208719	-0.147425	-0.780111	-0.963154	-0.636697	-0.676084	-0.392697	-0.704934	0.175804	-0.61424
comp42101_c0_seq1				Module 1	0.57298	0.277769	0.0456723	-0.0906789	-0.237144	0.317583	-0.409949	-0.384861	-0.322995	-0.577031	-0.183392	-0.622143	0.211511	-0.527271	0.173946	0.596449	0.465363	0.951675	0.261018	0.248888	0.513547	-0.562171	-0.186831	-0.658435	-0.58157	0.650935	0.367737	-0.187927	-0.2221
comp42970_c0_seq1				Module 1	0.784601	0.276998	0.411819	0.809279	0.318923	0.710707	-0.0317707	0.256588	0.379015	-0.459795	0.0948235	-0.111497	-0.0860005	-0.569535	-0.154107	0.21805	0.785786	0.349919	-0.710068	-0.487875	-0.013567	-0.654288	-0.73159	-0.918415	-0.772016	0.0735363	-0.150948	0.288767	-0.215704
comp43125_c0_seq4				Module 1	0.982193	0.619838	0.64224	0.501304	0.105948	0.418611	-0.175115	-0.0197963	0.56399	0.013963	0.392687	-0.492596	-0.163009	-0.403774	0.0982297	0.307344	0.384406	0.378499	-0.407943	0.0432477	0.439538	-0.925932	-0.519183	-0.677233	-0.51863	0.278639	-0.320635	0.154864	-0.224884
comp43394_c0_seq1				Module 1	0.844896	0.58862	0.909777	0.548961	0.367004	0.589774	0.189184	0.0848463	0.591694	0.186886	0.449658	-0.583459	-0.24602	-0.351216	-0.192423	-0.129044	0.0897438	0.187087	-0.506252	0.14939	0.569658	-0.863798	-0.435057	-0.418629	-0.548026	-0.00682662	-0.435337	-0.13202	-0.367526
comp43442_c0_seq1				Module 1	0.957579	0.534424	0.4719	0.515783	-0.0411047	0.246433	-0.283384	0.0717145	0.639777	0.0265618	0.45724	-0.304073	-0.230011	-0.384794	0.202211	0.459983	0.496078	0.269598	-0.44408	-0.134135	0.241069	-0.833161	-0.516366	-0.727063	-0.364912	0.353862	-0.296986	0.425816	-0.0229591
comp43519_c0_seq1				Module 1	0.760277	0.627273	0.407394	0.249219	0.254386	0.5956	-0.314581	-0.46433	-0.0239395	-0.422299	-0.241446	-0.575328	0.371635	-0.311411	0.157844	0.313049	0.406574	0.840451	-0.0277587	0.312912	0.509124	-0.834959	-0.535617	-0.650403	-0.812779	0.214479	-0.0992236	-0.330655	-0.629423
comp43605_c0_seq1				Module 1	0.810233	0.676622	0.132774	0.602567	0.184139	0.129752	-0.623302	-0.210459	0.619875	-0.08901	-0.00941529	0.218064	0.263325	0.0798387	0.573285	0.564274	0.663286	0.214788	-0.427965	-0.244075	-0.255492	-0.725982	-0.827077	-0.718166	-0.352302	0.0138578	-0.547548	0.55984	-0.253016
comp43622_c0_seq1				Module 1	0.795247	0.357579	0.0855028	0.392996	-0.292021	-0.0449883	-0.498065	0.085939	0.554476	-0.0533815	0.387172	-0.0252144	-0.198673	-0.310178	0.394358	0.711372	0.633156	0.208522	-0.331158	-0.315338	-0.0523321	-0.600074	-0.443124	-0.741045	-0.13417	0.484865	-0.154714	0.716167	0.232278
comp43766_c0_seq2				Module 1	0.864912	0.417745	0.403753	0.562627	-0.0883439	0.124472	-0.231808	0.238954	0.752982	0.1313	0.570075	-0.12115	-0.35729	-0.3377	0.182543	0.427521	0.486373	0.0392426	-0.543054	-0.299273	0.0655421	-0.694099	-0.474091	-0.661712	-0.193778	0.302741	-0.329445	0.615788	0.152277
comp43822_c0_seq1				Module 1	0.962089	0.640956	0.720775	0.488068	0.185349	0.495626	-0.0988436	-0.0507809	0.521862	0.0208574	0.361069	-0.569192	-0.137061	-0.399568	0.0307481	0.204154	0.307348	0.403062	-0.391116	0.125642	0.524338	-0.941514	-0.503372	-0.622998	-0.575384	0.220001	-0.332309	0.0153104	-0.316573
comp43920_c0_seq1				Module 1	0.901149	0.498812	0.721031	0.38056	0.00397928	0.380213	0.00116645	0.0907789	0.526907	0.126768	0.561077	-0.647384	-0.355736	-0.499476	-0.0592713	0.192935	0.204346	0.309011	-0.349403	0.120478	0.602858	-0.845876	-0.299177	-0.536271	-0.413238	0.358328	-0.211738	0.0658904	-0.10174
comp44196_c0_seq1				Module 1	0.474004	0.0770004	-0.176319	0.330283	-0.405097	-0.310197	-0.438309	0.282758	0.561079	0.0510874	0.42893	0.321958	-0.307427	-0.166637	0.382448	0.653422	0.56862	-0.137099	-0.347546	-0.540017	-0.383013	-0.225923	-0.282903	-0.537268	0.197195	0.392662	-0.107639	0.947549	0.515111
comp44329_c0_seq2				Module 1	0.493077	0.137303	-0.121544	0.317641	-0.392404	-0.346135	-0.435963	0.2577	0.625006	0.152489	0.477069	0.300577	-0.318418	-0.107703	0.410432	0.624042	0.492487	-0.182516	-0.339652	-0.47612	-0.344481	-0.260114	-0.271549	-0.478604	0.241867	0.36516	-0.180035	0.932692	0.498097
comp44680_c0_seq1				Module 1	0.898483	0.767604	0.422353	0.380697	0.00390221	-0.00855039	-0.477866	-0.20361	0.746637	0.302316	0.379272	-0.180556	-0.0211271	0.0305801	0.506702	0.46508	0.273711	0.147318	-0.277245	0.104646	0.188311	-0.850434	-0.524486	-0.479269	-0.150697	0.192591	-0.566259	0.400736	-0.146921
comp44686_c0_seq1				Module 1	0.97471	0.63055	0.68496	0.499535	0.146334	0.456981	-0.134461	-0.0297144	0.550085	0.0216689	0.383114	-0.528907	-0.155415	-0.402474	0.0628754	0.254241	0.346344	0.385045	-0.405669	0.0802638	0.480064	-0.934942	-0.512776	-0.650923	-0.5452	0.247908	-0.330122	0.0902588	-0.267585
comp44939_c0_seq1				Module 1	0.837111	0.263544	0.429803	0.339764	-0.163241	0.432561	-0.104313	0.13224	0.233431	-0.28464	0.372933	-0.591237	-0.301064	-0.738337	-0.0852809	0.425514	0.51838	0.551059	-0.282595	-0.090157	0.475417	-0.712957	-0.296729	-0.78273	-0.538548	0.581535	0.134597	0.158583	0.0196165
comp45231_c2_seq2				Module 1	0.981996	0.632132	0.557713	0.430168	0.0548189	0.398996	-0.274241	-0.118798	0.463259	-0.0764426	0.298078	-0.514299	-0.073169	-0.406764	0.170891	0.405481	0.431632	0.499522	-0.308209	0.087728	0.452361	-0.932343	-0.518915	-0.718021	-0.548162	0.35025	-0.253329	0.128471	-0.250975
comp45370_c0_seq1				Module 1	0.695975	0.205158	0.40787	0.0399816	-0.291059	0.347383	-0.0582565	0.00604927	0.00803684	-0.24251	0.350392	-0.810367	-0.292982	-0.739537	-0.120773	0.378827	0.283354	0.653803	0.00385822	0.179724	0.712736	-0.628667	-0.034951	-0.583249	-0.45264	0.697833	0.30078	-0.0932411	0.0206094
comp45741_c0_seq2				Module 1	0.629958	0.729409	0.258359	0.136932	0.325793	0.465504	-0.4779	-0.707052	-0.0983445	-0.386907	-0.47223	-0.422962	0.640514	-0.0132182	0.366474	0.325262	0.321447	0.833734	0.132306	0.443659	0.39314	-0.768355	-0.568748	-0.503076	-0.734137	0.0668086	-0.211052	-0.400331	-0.774532
comp45766_c0_seq1				Module 1	0.853204	0.743726	0.481685	0.80253	0.560183	0.529719	-0.300792	-0.149376	0.628747	-0.117062	-0.0523299	0.0493914	0.271621	0.00012018	0.260458	0.188515	0.567042	0.229136	-0.622481	-0.179887	-0.0813985	-0.842992	-0.937872	-0.695047	-0.654484	-0.256038	-0.663073	0.228194	-0.552168
comp45807_c0_seq1				Module 1	0.682451	0.655787	0.623049	0.0428657	-0.106909	-0.128678	-0.151187	-0.162986	0.654219	0.648397	0.628395	-0.520465	-0.265719	0.0372474	0.273792	0.145111	-0.2685	-0.000313293	-0.0407445	0.470147	0.585792	-0.712003	-0.0651185	-0.026384	0.0975233	0.229123	-0.47021	0.0537579	-0.0591598
comp45870_c0_seq2				Module 1	0.940938	0.511848	0.503872	0.553133	-0.0201273	0.241407	-0.225795	0.139267	0.698373	0.0833299	0.513986	-0.271195	-0.287507	-0.375491	0.161999	0.403724	0.467719	0.181711	-0.502005	-0.17351	0.213914	-0.809037	-0.508307	-0.694312	-0.328933	0.309713	-0.33238	0.456706	0.00933013
comp46229_c0_seq1				Module 1	0.685257	0.535778	-0.0976175	-0.0327899	-0.44516	-0.331774	-0.79832	-0.383991	0.326335	0.0368042	0.169568	-0.138315	0.110561	-0.0123957	0.738234	0.872301	0.392509	0.40684	0.160734	0.13487	0.110588	-0.595373	-0.276829	-0.504577	0.0320177	0.586701	-0.135665	0.489748	0.0968162
comp46410_c0_seq1				Module 1	0.680475	0.572982	0.229428	-0.248975	-0.410285	-0.160468	-0.516877	-0.464277	0.155272	0.143606	0.268394	-0.65454	0.0125669	-0.157445	0.4759	0.603794	0.0291433	0.566503	0.352884	0.551195	0.649804	-0.694739	-0.0178898	-0.296854	-0.0707576	0.652381	-0.0249585	-0.0149975	-0.0610416
comp46417_c0_seq1				Module 1	0.957669	0.650171	0.457212	0.604398	0.102771	0.235164	-0.359989	-0.0101277	0.731198	0.0722315	0.355109	-0.141308	-0.087286	-0.195357	0.31521	0.433294	0.509168	0.194995	-0.502218	-0.150242	0.0992371	-0.857549	-0.659473	-0.702869	-0.367599	0.17415	-0.481346	0.461856	-0.141956
comp46531_c0_seq1				Module 1	0.727891	0.196329	0.454694	0.102717	-0.40077	0.127988	-0.0291606	0.200164	0.324314	0.0689544	0.668935	-0.681332	-0.542155	-0.663161	-0.0743981	0.378237	0.199313	0.328289	-0.133604	0.0661505	0.610517	-0.600824	0.021059	-0.492195	-0.173402	0.694599	0.147879	0.193426	0.265932
comp46535_c0_seq1				Module 1	0.681558	0.154796	0.188895	0.238805	-0.477366	-0.142307	-0.237959	0.307058	0.555368	0.146301	0.695522	-0.210692	-0.539721	-0.45812	0.167004	0.562032	0.385012	0.0464059	-0.284284	-0.25952	0.144547	-0.465071	-0.114103	-0.541595	0.0709559	0.616695	-0.00317904	0.669104	0.483424
comp46537_c0_seq2				Module 1	0.909688	0.722233	0.570857	0.796934	0.507308	0.561975	-0.228156	-0.0795188	0.650869	-0.0889434	0.0679681	-0.0755893	0.150302	-0.116372	0.178912	0.174962	0.54133	0.245121	-0.639564	-0.161096	0.0361041	-0.88637	-0.879072	-0.714787	-0.664815	-0.170133	-0.613149	0.210623	-0.49746
comp46600_c2_seq2				Module 1	0.760278	0.326795	0.642266	0.135972	-0.217053	0.252853	0.066649	0.121654	0.35589	0.150322	0.641275	-0.788597	-0.480118	-0.593516	-0.133058	0.203618	0.063347	0.333998	-0.151438	0.220225	0.742951	-0.700094	-0.020529	-0.40606	-0.268158	0.545317	0.0161573	-0.0110209	0.0678098
comp46754_c0_seq1				Module 1	0.840447	0.531725	0.268536	0.0695399	-0.375196	-0.0773972	-0.491676	-0.193893	0.408672	0.100774	0.424458	-0.472818	-0.155824	-0.293322	0.421443	0.666074	0.296756	0.42834	0.0104918	0.19222	0.432844	-0.753506	-0.216872	-0.541098	-0.126572	0.634606	-0.105308	0.317891	0.0782304
comp46815_c0_seq1				Module 1	0.793672	0.485413	0.167526	0.427938	-0.188673	-0.119531	-0.497585	0.0423365	0.721752	0.161015	0.433012	0.0540827	-0.17081	-0.105642	0.471769	0.612902	0.495311	0.0412591	-0.371464	-0.245675	-0.0894557	-0.631996	-0.482455	-0.602488	-0.0335253	0.31819	-0.37586	0.724623	0.167191
comp46816_c1_seq2				Module 1	0.796423	0.674911	0.542296	-0.0165688	-0.0916658	0.186183	-0.287281	-0.400775	0.2341	0.118757	0.262249	-0.779312	0.00971691	-0.239785	0.248458	0.339346	0.0137421	0.583357	0.132916	0.562795	0.773292	-0.856213	-0.177711	-0.350232	-0.348398	0.440404	-0.163487	-0.222212	-0.30798
comp46844_c0_seq1				Module 1	0.935685	0.614925	0.278816	0.590794	0.123906	0.348258	-0.494921	-0.141599	0.485479	-0.259272	0.0630384	-0.106257	0.135564	-0.259227	0.363648	0.569875	0.72415	0.455424	-0.419467	-0.197302	0.0251503	-0.839781	-0.762368	-0.874717	-0.564822	0.223978	-0.327827	0.400901	-0.255831
comp46889_c0_seq1				Module 1	0.849353	0.766465	0.574166	0.806599	0.613781	0.56293	-0.220789	-0.137602	0.658188	-0.0455939	-0.0112973	-0.00459984	0.241106	0.0138934	0.203634	0.0909045	0.47793	0.189047	-0.638308	-0.123248	-0.014589	-0.860455	-0.913795	-0.629825	-0.656052	-0.309091	-0.707091	0.153532	-0.590458
comp46920_c0_seq1				Module 1	0.89035	0.653493	0.785395	0.419562	0.28603	0.591871	-0.00998789	-0.136535	0.394113	-0.00353911	0.259156	-0.677592	-0.0552534	-0.377623	-0.0513162	0.0672735	0.188818	0.472528	-0.309828	0.27022	0.644376	-0.930607	-0.457255	-0.52586	-0.654582	0.144045	-0.311742	-0.220128	-0.461273
comp46963_c0_seq4				Module 1	0.938114	0.595199	0.783306	0.574051	0.219592	0.477489	0.0114801	0.0976081	0.657878	0.141083	0.490121	-0.492353	-0.264878	-0.383877	-0.0444497	0.101705	0.261328	0.215371	-0.520686	0.0301618	0.45806	-0.895943	-0.493017	-0.566894	-0.495016	0.136716	-0.408946	0.102663	-0.236465
comp47044_c0_seq1				Module 1	0.882205	0.496181	0.730785	0.644055	0.167494	0.360029	0.0516381	0.27414	0.802198	0.250371	0.626317	-0.314232	-0.406519	-0.351141	-0.0551299	0.0891317	0.273274	-0.0122193	-0.641716	-0.147773	0.284827	-0.786219	-0.470923	-0.530382	-0.331986	0.0995959	-0.454553	0.319438	-0.0543924
comp47464_c0_seq1				Module 1	0.793441	0.767968	0.511008	0.772189	0.676329	0.624713	-0.255119	-0.241368	0.517518	-0.171327	-0.187998	0.00308772	0.388227	0.0424656	0.215895	0.0861918	0.50615	0.297794	-0.568504	-0.0827198	-0.0274051	-0.835447	-0.94568	-0.637717	-0.746443	-0.350152	-0.664519	0.0430888	-0.703883
comp47473_c0_seq2				Module 1	0.76932	0.682259	0.292201	0.00247137	-0.0346558	0.266445	-0.513843	-0.587421	0.00878826	-0.233604	-0.112443	-0.627743	0.32881	-0.210695	0.3933	0.523973	0.285244	0.832317	0.206092	0.478593	0.58618	-0.834096	-0.361866	-0.543285	-0.54073	0.433102	-0.0724744	-0.222942	-0.458379
comp47540_c0_seq3				Module 1	0.877473	0.692839	0.341623	0.713879	0.414778	0.513691	-0.428696	-0.213642	0.471553	-0.302767	-0.135429	-0.00452022	0.321965	-0.11627	0.32081	0.380681	0.70436	0.427587	-0.506	-0.189123	-0.0600428	-0.842639	-0.916025	-0.826787	-0.708214	-0.0621072	-0.481404	0.250946	-0.503796
comp47551_c0_seq3				Module 1	0.907502	0.467101	0.322775	0.481813	-0.14609	0.126238	-0.372054	0.0914413	0.628574	0.00289272	0.44795	-0.185709	-0.232129	-0.36018	0.282364	0.568806	0.561603	0.234205	-0.41629	-0.222042	0.115989	-0.748455	-0.495661	-0.744406	-0.268091	0.410641	-0.249152	0.565953	0.0917803
comp47803_c0_seq2				Module 1	0.823288	0.403788	0.484134	0.0981694	-0.268076	0.230477	-0.172382	-0.0584618	0.250783	-0.0273636	0.455013	-0.750131	-0.283526	-0.570786	0.0558269	0.426776	0.23444	0.540346	-0.045735	0.232848	0.684673	-0.761416	-0.126379	-0.553624	-0.351787	0.639399	0.0644141	0.0274117	-0.00122276
comp47913_c0_seq2				Module 1	0.665203	0.70521	0.300616	0.784736	0.672678	0.498302	-0.361479	-0.247251	0.511606	-0.202719	-0.305745	0.276471	0.487158	0.193643	0.333037	0.145263	0.581502	0.189888	-0.574873	-0.221198	-0.296565	-0.686573	-0.993842	-0.612911	-0.640305	-0.439304	-0.696144	0.19921	-0.649589
comp48055_c0_seq2				Module 1	0.6969	0.254665	0.522756	-0.00116225	-0.354675	0.162483	0.00608151	0.0800419	0.233791	0.0988049	0.611526	-0.817447	-0.471826	-0.621528	-0.0934141	0.29621	0.0604256	0.403898	-0.0156247	0.256304	0.764248	-0.628945	0.0831973	-0.389559	-0.207128	0.669442	0.149238	-0.0134302	0.144744
comp48068_c0_seq3				Module 1	0.898462	0.612552	0.325609	0.226258	-0.0578022	0.331873	-0.473075	-0.345934	0.182939	-0.28125	0.0471508	-0.534633	0.147388	-0.37998	0.31738	0.587295	0.495771	0.746311	-0.0466286	0.197138	0.458133	-0.873656	-0.473622	-0.747089	-0.581152	0.480962	-0.0765236	0.035373	-0.305316
comp48309_c1_seq1				Module 1	0.950702	0.804643	0.441718	0.596096	0.256953	0.27715	-0.466141	-0.228152	0.676719	0.0357372	0.13822	-0.100866	0.163513	-0.0180856	0.437426	0.415738	0.490441	0.282342	-0.43091	-0.0250228	0.0779976	-0.916465	-0.776884	-0.671113	-0.456567	0.0320799	-0.599418	0.328384	-0.372972
comp48423_c0_seq1				Module 1	0.686293	0.078005	0.256705	0.255901	-0.212524	0.480447	-0.0875709	0.138144	-0.0260172	-0.520534	0.202952	-0.569293	-0.236965	-0.837396	-0.164662	0.451079	0.604218	0.672307	-0.191115	-0.155892	0.423127	-0.554034	-0.229363	-0.817772	-0.602595	0.64108	0.361875	0.0914302	0.0457706
comp48471_c0_seq1				Module 1	0.715132	0.542572	0.118942	0.00381754	-0.111989	0.278487	-0.566763	-0.540828	-0.123239	-0.440224	-0.211307	-0.541982	0.353871	-0.312924	0.383177	0.637717	0.460262	0.914329	0.2133	0.326486	0.464472	-0.736658	-0.372813	-0.665609	-0.584174	0.520008	0.0906456	-0.135586	-0.377065
comp48639_c0_seq1				Module 1	0.711775	0.474654	0.127784	-0.00942171	-0.171566	0.282274	-0.515534	-0.467174	-0.137332	-0.450031	-0.143958	-0.587319	0.264717	-0.401159	0.318495	0.638542	0.463467	0.911602	0.204909	0.296451	0.499743	-0.713302	-0.315089	-0.679185	-0.571282	0.586563	0.162885	-0.119734	-0.301485
comp48696_c0_seq1				Module 1	0.678472	-0.0122496	0.131459	0.406013	-0.324314	0.252109	-0.144946	0.380082	0.265894	-0.359589	0.412886	-0.231248	-0.423262	-0.759689	-0.0682358	0.549796	0.715243	0.336271	-0.401138	-0.475983	0.0877567	-0.441861	-0.275762	-0.844601	-0.34307	0.6177	0.24417	0.544414	0.343651
comp48946_c0_seq1				Module 1	0.84682	0.404918	0.576703	0.619836	0.0226968	0.221441	-0.0343145	0.337877	0.81607	0.234034	0.665564	-0.192123	-0.459147	-0.360494	0.0178333	0.222448	0.359367	-0.0659218	-0.63462	-0.272739	0.150942	-0.697542	-0.43835	-0.56904	-0.212959	0.193234	-0.389284	0.511428	0.115566
comp48955_c0_seq2				Module 1	0.826653	0.756966	0.332843	0.0577549	-0.200254	-0.141673	-0.567736	-0.399875	0.513115	0.293508	0.329663	-0.399172	0.0357234	0.021183	0.584523	0.567845	0.125633	0.340581	0.0578547	0.378217	0.414783	-0.8206	-0.300639	-0.366976	-0.0721074	0.405677	-0.377827	0.216648	-0.13119
comp49160_c0_seq1				Module 1	0.88006	0.716485	0.555866	0.670718	0.525144	0.696402	-0.230977	-0.236054	0.38118	-0.288452	-0.122935	-0.264224	0.293565	-0.205942	0.127328	0.177067	0.538935	0.514504	-0.468571	-0.00196277	0.207761	-0.907889	-0.83676	-0.74233	-0.840727	-0.0989446	-0.448436	-0.0526851	-0.650752
comp49167_c0_seq2				Module 1	0.88425	0.473434	0.646229	0.634952	0.0954994	0.291109	-0.0224783	0.281082	0.809449	0.228983	0.628847	-0.251863	-0.408648	-0.349373	0.00858812	0.182131	0.336023	-0.0152554	-0.631667	-0.204464	0.21527	-0.762523	-0.475995	-0.570275	-0.286019	0.15379	-0.429289	0.420901	0.0152289
comp49235_c0_seq1				Module 1	0.938781	0.744899	0.565303	0.714378	0.459013	0.584612	-0.270724	-0.166864	0.549183	-0.156791	0.0220902	-0.196011	0.194666	-0.170673	0.195294	0.23273	0.542926	0.389528	-0.535982	-0.0639518	0.148241	-0.931336	-0.845885	-0.744834	-0.72136	-0.0747853	-0.531979	0.119216	-0.537462
comp49628_c0_seq1				Module 1	0.881431	0.874116	0.375784	0.27559	0.0486545	-0.00179618	-0.592711	-0.430081	0.613624	0.238925	0.189387	-0.230613	0.189412	0.134234	0.618201	0.501782	0.239098	0.303905	-0.11667	0.276513	0.249127	-0.892485	-0.549125	-0.447908	-0.21663	0.173096	-0.572902	0.240957	-0.316927
comp49636_c0_seq1				Module 1	0.933951	0.720442	0.776652	0.433784	0.198424	0.38096	-0.0931016	-0.0960101	0.624579	0.229878	0.434924	-0.559475	-0.149052	-0.244132	0.0931135	0.134129	0.135423	0.273542	-0.353406	0.238584	0.553171	-0.943542	-0.450831	-0.461169	-0.437952	0.144241	-0.464016	-0.00288916	-0.325019
comp49686_c0_seq2				Module 1	0.844475	0.628492	0.164016	0.165503	-0.0914764	0.237624	-0.625306	-0.462088	0.115167	-0.339789	-0.0907378	-0.420317	0.28986	-0.271081	0.464269	0.696267	0.547949	0.788109	0.0455877	0.198831	0.345866	-0.824546	-0.503878	-0.7491	-0.541929	0.481393	-0.0707733	0.0805561	-0.322187
comp49781_c0_seq3				Module 1	0.911475	0.61734	0.837422	0.536828	0.28729	0.550026	0.0636311	0.0367146	0.581528	0.122107	0.427502	-0.575967	-0.210865	-0.378059	-0.0946144	0.0203594	0.192181	0.27388	-0.471974	0.128958	0.547991	-0.908863	-0.473466	-0.51811	-0.559986	0.0944809	-0.399909	-0.0518252	-0.338648
comp50092_c0_seq1				Module 1	0.682889	0.0665206	0.151878	0.542649	-0.244627	0.122148	-0.16808	0.45274	0.545523	-0.129993	0.518696	0.0104124	-0.459843	-0.547478	0.0348712	0.49891	0.676098	0.0469213	-0.561801	-0.584176	-0.119322	-0.429205	-0.371879	-0.762107	-0.177288	0.431871	-0.0165348	0.754629	0.391107
comp50107_c0_seq2				Module 1	0.93631	0.868091	0.580004	0.355452	0.155044	0.188329	-0.397766	-0.3363	0.629001	0.239702	0.267761	-0.391228	0.0890949	-0.000848123	0.416812	0.338446	0.188241	0.319247	-0.214817	0.301815	0.403639	-0.962856	-0.54432	-0.458956	-0.347412	0.13471	-0.568424	0.0998855	-0.383911
comp50110_c0_seq3				Module 1	0.715844	0.512693	0.959394	0.579133	0.414059	0.503192	0.348222	0.235464	0.726672	0.401695	0.585738	-0.463942	-0.379753	-0.241386	-0.277967	-0.318147	-0.0751802	-0.104437	-0.600632	0.0931045	0.482482	-0.732312	-0.352624	-0.224441	-0.368887	-0.163393	-0.543124	-0.0781248	-0.273726
comp50285_c0_seq6				Module 1	0.871995	0.859247	0.633311	0.492906	0.285674	0.158466	-0.293627	-0.206931	0.818333	0.40578	0.344679	-0.197572	0.0269024	0.137899	0.377983	0.177784	0.121994	0.0435566	-0.389449	0.183429	0.236651	-0.892242	-0.596251	-0.351575	-0.245252	-0.0846118	-0.754406	0.203416	-0.35998
comp50400_c0_seq1				Module 1	0.867128	0.579034	0.880493	0.669745	0.406191	0.594521	0.169986	0.15939	0.68421	0.17282	0.457522	-0.444468	-0.257037	-0.334648	-0.17443	-0.108751	0.190648	0.107735	-0.628977	0.0034206	0.423661	-0.854407	-0.5314	-0.48576	-0.548215	-0.0645781	-0.496985	0.0065587	-0.334363
comp50425_c0_seq1				Module 1	0.768483	0.771454	0.409637	0.415451	0.47273	0.605278	-0.386179	-0.5286	0.132399	-0.357297	-0.356459	-0.335467	0.535682	-0.0715591	0.279215	0.252392	0.440369	0.706855	-0.160072	0.247373	0.29516	-0.867394	-0.748773	-0.631961	-0.826743	-0.0521659	-0.364259	-0.258144	-0.780647
comp50446_c0_seq3				Module 1	0.953981	0.688056	0.329452	0.321893	-0.0581744	0.204627	-0.540756	-0.29494	0.414358	-0.111392	0.162807	-0.373539	0.0978933	-0.251599	0.434963	0.624431	0.50364	0.559032	-0.157689	0.110579	0.316771	-0.900321	-0.548608	-0.73258	-0.446339	0.413518	-0.256381	0.24541	-0.230727
comp50695_c0_seq3				Module 1	0.922316	0.661581	0.718036	0.404073	0.222221	0.550949	-0.100817	-0.167064	0.381399	-0.0493732	0.240014	-0.657921	-0.0303427	-0.390056	0.0207413	0.174788	0.260236	0.524626	-0.280769	0.248388	0.615026	-0.945535	-0.476823	-0.588533	-0.649675	0.214852	-0.280912	-0.155179	-0.42983
comp50871_c0_seq1				Module 1	0.784524	0.701462	0.387484	0.821203	0.592265	0.525249	-0.329258	-0.155556	0.583552	-0.185481	-0.150709	0.164943	0.342317	0.0460476	0.28114	0.194833	0.621583	0.214468	-0.631028	-0.250038	-0.201013	-0.770814	-0.97545	-0.702133	-0.658822	-0.312952	-0.655124	0.259079	-0.56285
comp50873_c0_seq4				Module 1	0.830191	0.530531	0.589703	0.522458	0.019004	0.0792926	-0.111427	0.202512	0.881712	0.417489	0.677335	-0.187213	-0.393677	-0.166366	0.158019	0.214065	0.200411	-0.130351	-0.530591	-0.108503	0.186111	-0.723086	-0.401475	-0.418059	-0.083393	0.141262	-0.520124	0.476435	0.0686763
comp50970_c0_seq2				Module 1	0.83349	0.591761	0.333466	0.0064417	-0.235745	0.139351	-0.45701	-0.376931	0.17025	-0.0857313	0.195689	-0.665879	0.0370535	-0.342008	0.345946	0.586259	0.272359	0.691485	0.131826	0.379141	0.617389	-0.824225	-0.242269	-0.557979	-0.372359	0.601953	-0.0252917	-0.0150205	-0.18437
comp50986_c0_seq2				Module 1	0.86839	0.356868	0.621556	0.374242	-0.121563	0.336598	0.0062052	0.210228	0.493255	0.0544217	0.614674	-0.60315	-0.45716	-0.612824	-0.0986716	0.271891	0.296872	0.294905	-0.369268	-0.0157578	0.534216	-0.758607	-0.244341	-0.601683	-0.366886	0.470248	-0.0809189	0.192129	0.0612171
comp51051_c0_seq2				Module 1	0.447854	-0.251037	0.282042	0.263582	-0.215075	0.532993	0.266426	0.463078	-0.0905011	-0.497205	0.338354	-0.542041	-0.498207	-0.981941	-0.511443	0.182837	0.488504	0.447409	-0.300154	-0.319883	0.388692	-0.284045	-0.0221753	-0.668614	-0.513904	0.57486	0.518584	0.0607541	0.235628
comp51222_c0_seq2				Module 1	0.89471	0.858406	0.485642	0.663339	0.452073	0.368775	-0.415302	-0.28127	0.67247	0.0351561	0.0117652	-0.0291128	0.286717	0.101489	0.412407	0.272961	0.446367	0.242001	-0.4777	-0.00270931	0.0232299	-0.906648	-0.863328	-0.606919	-0.528064	-0.172527	-0.714092	0.219909	-0.537407
comp51268_c2_seq13				Module 1	0.749395	0.674788	0.0784437	0.133155	0.0296429	0.262833	-0.691414	-0.620754	-0.0015907	-0.419347	-0.323108	-0.333013	0.512152	-0.121623	0.535892	0.662178	0.538767	0.844849	0.12353	0.261306	0.270393	-0.780811	-0.568295	-0.696552	-0.59849	0.346223	-0.111678	-0.034769	-0.488332
comp51445_c0_seq1				Module 1	0.90282	0.461351	0.275457	0.336866	-0.251639	0.098026	-0.430763	-0.0090193	0.489126	-0.0596796	0.404626	-0.316424	-0.194442	-0.412273	0.314493	0.651476	0.539463	0.385791	-0.255714	-0.101663	0.239578	-0.758458	-0.408099	-0.745816	-0.279744	0.548499	-0.124855	0.473235	0.0894949
comp51551_c0_seq1				Module 1	0.89206	0.644073	0.509459	0.553121	0.366657	0.678135	-0.251926	-0.241363	0.256501	-0.374082	-0.0949116	-0.404766	0.238024	-0.352319	0.103605	0.279524	0.563419	0.651796	-0.355397	0.0413562	0.326584	-0.902438	-0.727031	-0.793317	-0.848412	0.099938	-0.266242	-0.0822679	-0.566652
comp51596_c0_seq3				Module 1	0.825931	0.389687	0.0759466	0.214923	-0.357271	0.0431868	-0.558525	-0.108306	0.293016	-0.230694	0.244906	-0.287806	-0.0772547	-0.427854	0.394908	0.794102	0.627358	0.532606	-0.104512	-0.0996272	0.1918	-0.676564	-0.371506	-0.79194	-0.288275	0.656513	0.0333512	0.467226	0.109833
comp51655_c0_seq3				Module 1	0.790954	0.227437	0.692069	0.61327	0.0602627	0.461856	0.229949	0.475887	0.624665	0.0722381	0.674793	-0.409044	-0.578975	-0.632406	-0.303461	0.053098	0.338601	0.0452607	-0.656999	-0.277165	0.336211	-0.647961	-0.326581	-0.593766	-0.388473	0.243049	-0.169689	0.289327	0.101385
comp51846_c0_seq2				Module 1	0.973808	0.824822	0.576822	0.438115	0.166056	0.263304	-0.378675	-0.263117	0.629799	0.146871	0.267517	-0.371682	0.0587859	-0.0949561	0.365051	0.361603	0.298916	0.345961	-0.2967	0.194126	0.362185	-0.972241	-0.598577	-0.564202	-0.42133	0.155205	-0.528117	0.152989	-0.361708
comp51856_c0_seq6				Module 1	0.796818	0.608296	0.321021	0.109552	0.00670554	0.396768	-0.433357	-0.47398	-0.00572021	-0.3492	-0.10838	-0.628667	0.273716	-0.346731	0.273595	0.497751	0.395336	0.857391	0.0928097	0.352031	0.560469	-0.83383	-0.412193	-0.652957	-0.650993	0.435933	-0.0126905	-0.202054	-0.444767
comp51878_c0_seq1				Module 1	0.690252	0.813211	0.291785	0.494114	0.578749	0.521408	-0.482754	-0.571182	0.213331	-0.320081	-0.476178	-0.0569511	0.674894	0.154443	0.414624	0.247961	0.47839	0.563954	-0.220311	0.149993	0.0366094	-0.793461	-0.872624	-0.586275	-0.754308	-0.244381	-0.526087	-0.136734	-0.824872
comp51882_c0_seq1				Module 1	0.879688	0.839552	0.411143	0.416507	0.116464	0.0145918	-0.518441	-0.287364	0.751429	0.296352	0.266444	-0.101928	0.106563	0.148424	0.563913	0.430491	0.272655	0.140721	-0.284978	0.125428	0.122062	-0.861261	-0.610509	-0.456199	-0.186584	0.0693803	-0.661774	0.36338	-0.263624
comp52039_c2_seq8				Module 1	0.970637	0.623157	0.705623	0.519444	0.159255	0.458751	-0.105298	0.00181361	0.579666	0.0492715	0.411322	-0.517596	-0.183092	-0.399733	0.041984	0.225539	0.332199	0.345191	-0.43495	0.0639214	0.471504	-0.928054	-0.510825	-0.636684	-0.531932	0.226212	-0.348987	0.101751	-0.255765
comp52051_c0_seq1				Module 1	0.689184	0.714608	0.180624	0.692142	0.550374	0.425654	-0.51113	-0.345097	0.424086	-0.289304	-0.368078	0.25658	0.554294	0.174714	0.44971	0.316572	0.656461	0.321605	-0.455408	-0.189144	-0.289891	-0.69975	-0.980072	-0.681184	-0.633607	-0.300214	-0.606079	0.234449	-0.619609
comp52293_c0_seq7				Module 1	0.722241	0.252454	0.257459	-0.0360385	-0.509013	0.0158345	-0.275674	-0.0137099	0.183888	-0.0480861	0.491403	-0.652534	-0.347686	-0.587507	0.141732	0.595848	0.280719	0.507057	0.0617041	0.146857	0.575461	-0.605869	0.00495364	-0.543941	-0.165055	0.80733	0.217646	0.204716	0.231176
comp52417_c0_seq2				Module 1	0.76569	0.544712	0.958792	0.557949	0.431023	0.607802	0.306258	0.14327	0.604548	0.253496	0.475075	-0.566487	-0.287014	-0.318256	-0.281195	-0.266798	-0.00562743	0.0843658	-0.540774	0.150949	0.566461	-0.799686	-0.391013	-0.31694	-0.514823	-0.103881	-0.465564	-0.18598	-0.373298
comp52506_c0_seq1				Module 1	0.672605	0.394778	0.949099	0.537754	0.322966	0.485735	0.427584	0.34018	0.68996	0.396977	0.671929	-0.509673	-0.502987	-0.345964	-0.370706	-0.330088	-0.0926264	-0.128765	-0.5948	0.0531077	0.517457	-0.663385	-0.246813	-0.211117	-0.322958	-0.0800976	-0.432455	-0.0603768	-0.155173
comp52523_c0_seq1				Module 1	0.926088	0.573788	0.364813	0.555096	-0.0160502	0.145052	-0.397323	0.0323257	0.711875	0.0610321	0.394307	-0.106421	-0.141035	-0.228111	0.340703	0.514468	0.541397	0.178698	-0.469211	-0.204314	0.0557142	-0.793968	-0.5992	-0.714411	-0.286847	0.26559	-0.403833	0.556211	-0.0199969
comp52562_c1_seq1				Module 1	0.978368	0.77183	0.448803	0.510553	0.206585	0.386629	-0.456353	-0.288601	0.488737	-0.130621	0.0684368	-0.294486	0.191402	-0.180761	0.367758	0.460464	0.527818	0.508133	-0.323329	0.061685	0.245566	-0.957344	-0.724796	-0.749968	-0.596219	0.17265	-0.422754	0.173459	-0.421997
comp52582_c1_seq1				Module 1	0.731536	0.654448	0.12773	0.47036	0.0280039	-0.143761	-0.606484	-0.153901	0.763878	0.22032	0.21607	0.2491	0.0990811	0.210025	0.639259	0.542015	0.442461	-0.0245931	-0.360813	-0.174085	-0.24511	-0.637072	-0.638751	-0.49599	-0.0352867	0.0447184	-0.614996	0.667992	-0.0587597
comp52615_c0_seq1				Module 1	0.792922	0.696397	0.476377	0.845746	0.643363	0.602101	-0.236605	-0.119024	0.585219	-0.174215	-0.120139	0.096501	0.302001	0.000679296	0.190747	0.109077	0.580358	0.211453	-0.665311	-0.228021	-0.132007	-0.790713	-0.962868	-0.686189	-0.706014	-0.341144	-0.656534	0.184996	-0.595944
comp52633_c0_seq1				Module 1	0.749782	0.192316	0.614677	0.417047	-0.165205	0.240445	0.161223	0.447561	0.610974	0.199541	0.795341	-0.471467	-0.667502	-0.611323	-0.213482	0.157334	0.22432	0.019269	-0.49045	-0.175065	0.412329	-0.594349	-0.141369	-0.489555	-0.182225	0.412731	-0.091481	0.341536	0.265935
comp52716_c0_seq1				Module 1	0.963179	0.582724	0.715108	0.600785	0.217488	0.529585	-0.0533572	0.0698954	0.587961	-0.00248428	0.395983	-0.469981	-0.196686	-0.436324	-0.0218538	0.183782	0.388174	0.320522	-0.520166	-0.025707	0.413881	-0.908485	-0.557925	-0.678273	-0.584196	0.175965	-0.3491	0.122225	-0.261543
comp52802_c0_seq1				Module 1	0.650549	-0.044712	0.476907	0.403289	-0.214618	0.38935	0.232503	0.540678	0.339048	-0.129109	0.654882	-0.493916	-0.66785	-0.851349	-0.385285	0.189472	0.401597	0.189781	-0.474209	-0.323805	0.379817	-0.460794	-0.100251	-0.630754	-0.337965	0.522151	0.20405	0.290966	0.317449
comp52929_c0_seq2				Module 1	0.935083	0.528049	0.642463	0.600793	0.0879876	0.327469	-0.0876773	0.186443	0.743974	0.157176	0.562096	-0.326796	-0.334285	-0.374289	0.0504107	0.244624	0.370224	0.11664	-0.566908	-0.135163	0.28264	-0.828405	-0.500857	-0.624743	-0.361831	0.208637	-0.396597	0.357727	-0.0529236
comp52929_c0_seq5				Module 1	0.914968	0.477155	0.473405	0.562903	-0.0422697	0.199607	-0.221983	0.183568	0.727387	0.10756	0.542661	-0.214314	-0.320393	-0.362133	0.165232	0.407096	0.472751	0.120766	-0.525366	-0.223997	0.158105	-0.767721	-0.496852	-0.681194	-0.277248	0.303109	-0.336666	0.519184	0.0645831
comp52929_c0_seq6				Module 1	0.963771	0.547761	0.434885	0.478642	-0.0634378	0.244179	-0.335244	0.0134694	0.58436	-0.0238539	0.404679	-0.32569	-0.178737	-0.389363	0.239159	0.510398	0.520241	0.342639	-0.389807	-0.102792	0.257843	-0.845194	-0.519176	-0.751537	-0.389731	0.392273	-0.262366	0.402149	-0.0460221
comp52974_c1_seq7				Module 1	0.974537	0.74294	0.521052	0.340522	0.0263305	0.254034	-0.394227	-0.25694	0.507583	0.050068	0.281149	-0.482263	0.0109792	-0.233972	0.335531	0.454094	0.337424	0.468994	-0.203259	0.211478	0.450092	-0.953439	-0.504808	-0.619286	-0.434721	0.330401	-0.353296	0.134146	-0.281196
comp53245_c0_seq2				Module 1	0.885539	0.422047	0.31238	0.256276	-0.304814	0.109707	-0.370509	-0.00306724	0.421039	-0.0557835	0.445598	-0.441581	-0.249572	-0.484685	0.247003	0.623997	0.47096	0.432293	-0.189294	-0.0261768	0.362953	-0.750441	-0.308578	-0.708259	-0.278564	0.62058	-0.0403045	0.383734	0.110999
comp53548_c0_seq3				Module 1	0.907662	0.6365	0.41733	0.250978	0.0120295	0.397482	-0.396798	-0.335925	0.199438	-0.248504	0.0647176	-0.588871	0.132803	-0.385452	0.25326	0.496809	0.439758	0.733431	-0.0757428	0.237943	0.51925	-0.902746	-0.475165	-0.714529	-0.620656	0.426997	-0.112172	-0.0437109	-0.361957
comp53550_c0_seq3				Module 1	0.823636	0.608769	0.307494	0.132715	-0.0207912	0.3724	-0.459064	-0.449205	0.0348216	-0.341633	-0.076327	-0.601087	0.248907	-0.355599	0.297036	0.537942	0.431156	0.839465	0.0664655	0.31109	0.529298	-0.843004	-0.428691	-0.684696	-0.631808	0.458843	-0.0210565	-0.134181	-0.405108
comp53599_c1_seq8				Module 1	0.892208	0.563994	0.209338	0.232207	-0.160075	0.220068	-0.558497	-0.297862	0.226374	-0.283876	0.0821717	-0.417859	0.112509	-0.371936	0.395941	0.703237	0.579209	0.693118	-0.0624166	0.0859274	0.333162	-0.822642	-0.477026	-0.791898	-0.488582	0.542249	-0.0559279	0.212597	-0.1775
comp53614_c0_seq2				Module 1	0.786631	0.361584	0.254068	0.0132542	-0.41164	0.0969983	-0.36881	-0.137813	0.155493	-0.142955	0.348365	-0.64006	-0.188968	-0.54339	0.217402	0.638514	0.362187	0.622978	0.0648658	0.177587	0.558586	-0.695045	-0.127845	-0.625455	-0.293131	0.757385	0.162335	0.154678	0.0794905
comp53668_c0_seq10				Module 1	0.958151	0.656884	0.647586	0.413032	0.146582	0.488524	-0.187049	-0.157104	0.411688	-0.070276	0.258985	-0.604179	-0.0408839	-0.401773	0.0934512	0.286739	0.342363	0.530659	-0.286304	0.185014	0.551667	-0.950395	-0.500245	-0.655215	-0.614988	0.283073	-0.265469	-0.0353578	-0.358688
comp53676_c0_seq3				Module 1	0.66269	-0.017866	0.276504	0.227705	-0.420356	0.214362	-0.0159345	0.371087	0.226164	-0.201391	0.573464	-0.500522	-0.561812	-0.821202	-0.167142	0.451831	0.469384	0.348648	-0.262653	-0.247159	0.377861	-0.461799	-0.0535372	-0.681445	-0.263269	0.723269	0.313054	0.358671	0.379475
comp53703_c0_seq10				Module 1	0.990725	0.779869	0.601987	0.557767	0.271388	0.435325	-0.31048	-0.200952	0.582607	-0.00724798	0.191102	-0.357375	0.0809314	-0.195486	0.255692	0.314468	0.417723	0.403758	-0.403366	0.0867751	0.322964	-0.980474	-0.691788	-0.675485	-0.582719	0.104221	-0.490757	0.122742	-0.425869
comp53711_c3_seq8				Module 1	0.760428	0.352829	-0.0458997	0.281692	-0.36088	-0.0832837	-0.620413	-0.044433	0.401307	-0.172624	0.248269	-0.0387045	-0.0741506	-0.300011	0.484782	0.827131	0.67995	0.355268	-0.18537	-0.256161	-0.048472	-0.576833	-0.424369	-0.76982	-0.156538	0.567889	-0.0553621	0.672425	0.203345
comp53782_c0_seq1				Module 1	0.979314	0.609168	0.650073	0.642752	0.240472	0.529135	-0.136182	0.0322244	0.589323	-0.0645121	0.318426	-0.384163	-0.117465	-0.399456	0.0487251	0.247534	0.477614	0.346326	-0.538169	-0.0786619	0.321736	-0.917398	-0.64119	-0.740651	-0.614471	0.15413	-0.374148	0.179864	-0.290005
comp53914_c0_seq1				Module 1	0.886677	0.67179	0.12655	0.405292	-0.00235715	0.155871	-0.686624	-0.330373	0.407981	-0.224979	-0.0202773	-0.0869114	0.261241	-0.118805	0.569833	0.715104	0.670604	0.519	-0.20747	-0.0600081	0.0229812	-0.812271	-0.696355	-0.800115	-0.440853	0.3052	-0.309517	0.403673	-0.247108
comp53957_c2_seq27				Module 1	0.611925	0.226657	0.0235139	0.240845	-0.453547	-0.321089	-0.418427	0.201878	0.632548	0.220076	0.586791	0.0551991	-0.384055	-0.194222	0.392691	0.638318	0.401806	-0.0743259	-0.262565	-0.30024	-0.0952494	-0.399963	-0.2014	-0.476862	0.209868	0.491535	-0.156922	0.817319	0.471689
comp53999_c0_seq12				Module 1	0.711197	0.59449	0.956539	0.641402	0.626588	0.701867	0.316057	0.0777506	0.58372	0.202063	0.303956	-0.452302	-0.126843	-0.196234	-0.278001	-0.369377	0.00735519	0.0674591	-0.592285	0.136316	0.462373	-0.783958	-0.513001	-0.293361	-0.605771	-0.306058	-0.570684	-0.263163	-0.541932
comp54026_c0_seq2				Module 1	0.885279	0.349632	0.509772	0.449165	-0.0155189	0.5298	-0.0859726	0.110015	0.296363	-0.283614	0.324588	-0.559406	-0.235976	-0.688326	-0.0921113	0.356534	0.536885	0.538598	-0.371518	-0.0976817	0.449656	-0.781834	-0.414672	-0.806442	-0.628673	0.45562	0.0182338	0.123479	-0.103087
comp54035_c0_seq2				Module 1	0.743878	0.653589	0.129257	0.70449	0.383066	0.307769	-0.556224	-0.223942	0.525598	-0.242683	-0.202915	0.295742	0.399188	0.0964772	0.485661	0.445726	0.729287	0.2531	-0.500827	-0.307071	-0.342354	-0.687851	-0.940869	-0.749173	-0.518492	-0.158149	-0.562233	0.449377	-0.414586
comp54112_c0_seq1				Module 1	0.731907	0.836083	0.498485	0.501174	0.63418	0.620028	-0.310733	-0.514018	0.255103	-0.21943	-0.349284	-0.240331	0.558166	0.0788629	0.263698	0.0918853	0.339484	0.542585	-0.254997	0.252453	0.230652	-0.861021	-0.806167	-0.518652	-0.793967	-0.262154	-0.547462	-0.281105	-0.864399
comp54269_c1_seq3				Module 1	0.822451	0.806377	0.387974	0.507755	0.473465	0.554988	-0.448366	-0.485489	0.263675	-0.314075	-0.310178	-0.215358	0.517359	-0.026317	0.352713	0.310522	0.514685	0.622849	-0.253642	0.144401	0.175617	-0.890854	-0.832868	-0.684658	-0.783439	-0.0785417	-0.453992	-0.0977814	-0.732651
comp54272_c0_seq3				Module 1	0.855282	0.658248	0.286699	0.750551	0.353986	0.37801	-0.45303	-0.118682	0.606983	-0.189248	-0.0287255	0.142372	0.235326	-0.050906	0.375979	0.412575	0.709481	0.25501	-0.574443	-0.300187	-0.197604	-0.780978	-0.908351	-0.795299	-0.554506	-0.0777941	-0.545734	0.442211	-0.364727
comp54343_c0_seq5				Module 1	0.594719	-0.0548532	0.0672795	0.355844	-0.442653	-0.00447691	-0.159585	0.469562	0.431437	-0.112389	0.587329	-0.0796999	-0.553242	-0.615241	0.017155	0.55421	0.595319	0.0704312	-0.407358	-0.522006	-0.0321037	-0.327603	-0.170226	-0.685677	-0.0505531	0.601045	0.15526	0.740403	0.54253
comp54467_c0_seq3				Module 1	0.837857	0.516416	0.0832029	0.173301	-0.235455	0.139724	-0.635542	-0.324876	0.165856	-0.330481	0.0300078	-0.351914	0.150325	-0.348729	0.460939	0.786141	0.618732	0.709978	0.00145673	0.0572481	0.262038	-0.755024	-0.451137	-0.796055	-0.435681	0.589742	0.00316037	0.26857	-0.122964
comp54501_c0_seq1				Module 1	0.841478	0.769162	0.408375	0.75886	0.479136	0.371727	-0.396412	-0.173455	0.70258	-0.0161086	-0.00716432	0.135998	0.266852	0.101707	0.384942	0.266245	0.542883	0.148011	-0.586061	-0.180643	-0.153163	-0.817907	-0.916632	-0.648066	-0.513552	-0.235426	-0.715982	0.346091	-0.473333
comp54618_c0_seq2				Module 1	0.717385	0.691847	0.331917	0.810281	0.639146	0.523423	-0.344656	-0.197734	0.533741	-0.21757	-0.245963	0.232166	0.423792	0.113365	0.300749	0.170782	0.61837	0.209248	-0.608127	-0.251371	-0.263384	-0.719523	-0.992718	-0.668433	-0.662438	-0.380648	-0.665493	0.229853	-0.609535
comp54625_c0_seq1				Module 1	0.623944	0.597343	0.177522	-0.224957	-0.446058	-0.401416	-0.565392	-0.400306	0.388219	0.40807	0.40509	-0.424902	-0.0574722	0.0634029	0.60963	0.59734	-0.0630239	0.265415	0.288487	0.47921	0.459079	-0.614635	-0.00616518	-0.152479	0.20032	0.546108	-0.216024	0.212566	0.0758574
comp54631_c0_seq18				Module 1	0.985473	0.617659	0.541114	0.449006	0.0330544	0.369647	-0.282634	-0.0838866	0.500265	-0.0591875	0.330241	-0.475546	-0.103068	-0.405841	0.18195	0.424512	0.450892	0.460576	-0.335359	0.0437226	0.412476	-0.919953	-0.522921	-0.727892	-0.515693	0.357019	-0.26196	0.190969	-0.206355
comp54883_c0_seq1				Module 1	0.938818	0.783411	0.557931	0.60518	0.422785	0.576967	-0.315175	-0.282501	0.450389	-0.182054	-0.0336149	-0.304553	0.259825	-0.169142	0.231356	0.265755	0.494106	0.506467	-0.406483	0.0707683	0.259746	-0.96121	-0.7963	-0.720247	-0.74403	-0.0119864	-0.479884	0.00542567	-0.593754
comp54892_c1_seq2				Module 1	0.682044	0.744299	0.411757	0.25904	0.4365	0.586104	-0.343065	-0.60602	-0.00334067	-0.342974	-0.391625	-0.45929	0.558473	-0.0651517	0.24306	0.19734	0.302321	0.767871	-0.00749727	0.404982	0.430372	-0.821455	-0.614599	-0.513917	-0.802563	-0.0175256	-0.281495	-0.429317	-0.812203
comp54961_c0_seq1				Module 1	0.887764	0.490007	0.697594	0.766235	0.278625	0.465842	0.0411465	0.289178	0.78883	0.122576	0.510825	-0.207421	-0.322943	-0.355456	-0.0704359	0.0825502	0.405093	0.0109865	-0.739018	-0.265655	0.162203	-0.784396	-0.603969	-0.627895	-0.446955	0.0102297	-0.477994	0.347671	-0.126655
comp54974_c0_seq5				Module 1	0.913827	0.482342	0.532054	0.587495	0.00164186	0.232799	-0.162843	0.210241	0.754224	0.142977	0.569629	-0.232575	-0.346193	-0.361793	0.118144	0.340659	0.433501	0.085846	-0.558875	-0.214602	0.181898	-0.774917	-0.494704	-0.652871	-0.286621	0.260066	-0.366643	0.486455	0.0446266
comp55001_c0_seq4				Module 1	0.730374	0.594146	0.969425	0.600264	0.531232	0.598698	0.308089	0.114967	0.6601	0.315511	0.431226	-0.472646	-0.22381	-0.192312	-0.248479	-0.336806	-0.0478338	-0.000706568	-0.577091	0.15345	0.491765	-0.785934	-0.444673	-0.25232	-0.493236	-0.240672	-0.581576	-0.191119	-0.440246
comp55053_c0_seq1				Module 1	0.972161	0.587791	0.419814	0.411891	-0.0575153	0.286153	-0.38438	-0.103968	0.470881	-0.106783	0.30035	-0.409202	-0.0776855	-0.398518	0.26674	0.543494	0.523109	0.48523	-0.290756	-0.00334872	0.337033	-0.882669	-0.519978	-0.770027	-0.468133	0.428816	-0.211982	0.28641	-0.137905
comp55053_c0_seq2				Module 1	0.907409	0.808344	0.445969	0.450699	0.107064	0.056911	-0.47268	-0.223492	0.763608	0.276467	0.314655	-0.134543	0.0439228	0.0711568	0.504638	0.422024	0.300241	0.144029	-0.330293	0.0850218	0.144326	-0.873163	-0.607223	-0.496638	-0.21497	0.0991561	-0.630882	0.377559	-0.232219
comp55100_c0_seq4				Module 1	0.951262	0.638351	0.467632	0.329625	0.0175597	0.390545	-0.362333	-0.24527	0.316875	-0.181321	0.166512	-0.552705	0.0453186	-0.399072	0.232452	0.480457	0.453062	0.641161	-0.175008	0.165886	0.484231	-0.922345	-0.500799	-0.732087	-0.588751	0.409029	-0.16979	0.0483253	-0.305989
comp55244_c0_seq12				Module 1	0.821939	0.7437	0.538496	0.213782	-0.0615907	-0.084683	-0.335753	-0.195272	0.732839	0.503079	0.52769	-0.361309	-0.148927	0.0432146	0.416818	0.324461	-0.00117144	0.0725856	-0.159148	0.302889	0.400674	-0.811954	-0.303151	-0.258317	-0.0163419	0.223199	-0.542243	0.243098	-0.101758
comp55372_c0_seq14				Module 1	0.71893	0.667528	0.0902111	0.649944	0.300722	0.144613	-0.606335	-0.222219	0.61463	-0.0965203	-0.11494	0.357717	0.353188	0.194857	0.576532	0.481236	0.655423	0.136931	-0.467691	-0.289859	-0.383785	-0.652962	-0.88362	-0.661911	-0.352559	-0.144924	-0.619756	0.548365	-0.320547
comp55579_c0_seq2				Module 1	0.919524	0.3922	0.37022	0.532992	-0.0775563	0.340658	-0.266642	0.13545	0.485436	-0.200286	0.366031	-0.29463	-0.22539	-0.543795	0.114682	0.514775	0.652391	0.384504	-0.454569	-0.260739	0.191853	-0.762901	-0.521645	-0.85573	-0.473477	0.43323	-0.115915	0.435109	0.0178164
comp55637_c0_seq36				Module 1	0.714934	0.31857	0.145491	0.0527576	-0.246052	0.328793	-0.392689	-0.256388	-0.121337	-0.496956	-0.00856282	-0.606001	0.0719005	-0.591523	0.162937	0.625979	0.534608	0.863307	0.0964445	0.138188	0.490848	-0.658446	-0.260523	-0.75352	-0.572736	0.673513	0.28095	-0.0255644	-0.141216
comp55649_c1_seq2				Module 1	0.926274	0.637083	0.431136	0.280362	0.00901105	0.390928	-0.390104	-0.302294	0.244382	-0.225466	0.103152	-0.572294	0.10022	-0.391336	0.250599	0.498474	0.450238	0.700413	-0.112363	0.207506	0.502427	-0.910533	-0.486244	-0.725627	-0.606915	0.425134	-0.132208	-0.00215384	-0.336916
comp55719_c0_seq4				Module 1	0.745512	0.68007	0.393603	-0.140933	-0.216604	0.00787166	-0.434333	-0.495062	0.20004	0.150311	0.227482	-0.713395	0.0691486	-0.13963	0.40604	0.467677	-0.00115733	0.586584	0.265666	0.605663	0.717097	-0.801523	-0.122997	-0.302826	-0.216188	0.511033	-0.141527	-0.149979	-0.241785
comp55782_c0_seq1				Module 1	0.87459	0.917118	0.505658	0.392448	0.225237	0.0934727	-0.47055	-0.379821	0.711023	0.318882	0.203294	-0.192228	0.183804	0.197726	0.533652	0.325309	0.173087	0.18773	-0.242925	0.262365	0.228232	-0.910616	-0.615648	-0.386921	-0.257027	-0.0130136	-0.712603	0.185515	-0.412145
comp55960_c0_seq2				Module 1	0.909942	0.463213	0.684394	0.560637	0.0539189	0.355749	0.00305136	0.241101	0.698677	0.158515	0.617598	-0.418122	-0.414937	-0.458237	-0.0475182	0.19373	0.319498	0.125129	-0.549318	-0.111537	0.369493	-0.802581	-0.415306	-0.596084	-0.362612	0.255152	-0.319748	0.29696	-0.0141484
comp55966_c0_seq2				Module 1	0.60035	0.40784	0.128925	-0.16712	-0.576718	-0.442605	-0.47831	-0.153719	0.444022	0.395649	0.57412	-0.35903	-0.280254	-0.0945226	0.498728	0.628563	0.024421	0.146951	0.171128	0.261097	0.367508	-0.509936	0.0628713	-0.215839	0.28557	0.6466	-0.103444	0.412033	0.320013
comp56110_c1_seq5				Module 1	0.80334	0.535741	0.679271	0.649681	0.200137	0.20392	0.00823036	0.26135	0.929897	0.423899	0.642563	-0.126333	-0.376944	-0.13183	0.0563684	0.0505752	0.185073	-0.214959	-0.66117	-0.16389	0.132084	-0.714751	-0.482364	-0.392634	-0.159668	-0.0404978	-0.616447	0.422481	-0.0284095
comp56380_c0_seq2				Module 1	0.875225	0.767173	0.44585	0.544265	0.165003	0.0666197	-0.41931	-0.127455	0.837931	0.30141	0.338656	-0.0181126	0.00593567	0.0969912	0.465095	0.362205	0.324544	0.023782	-0.441818	-0.0302406	0.0294331	-0.823013	-0.649175	-0.490291	-0.191459	0.00669255	-0.686612	0.457271	-0.200476
comp56443_c0_seq6				Module 1	0.889713	0.805508	0.592009	0.750669	0.512569	0.440767	-0.262048	-0.13893	0.746617	0.0882395	0.114325	-0.0376267	0.164711	0.0428046	0.272104	0.144578	0.411413	0.135156	-0.600759	-0.0705292	0.0320614	-0.890336	-0.852156	-0.58469	-0.536465	-0.23591	-0.740099	0.221261	-0.505537
comp56482_c0_seq4				Module 1	0.694681	0.623687	0.319122	-0.216636	-0.273838	-0.00740688	-0.455639	-0.524355	0.0897426	0.0763986	0.171532	-0.735631	0.0963403	-0.171866	0.405094	0.506781	0.0111526	0.655024	0.34624	0.622656	0.730388	-0.751154	-0.0704323	-0.304099	-0.218346	0.572073	-0.0422452	-0.184164	-0.222817
comp56768_c0_seq8				Module 1	0.841639	0.326099	0.311632	0.433889	-0.25384	0.0770614	-0.270367	0.229186	0.61472	0.0391559	0.572449	-0.214537	-0.39339	-0.454904	0.178584	0.538857	0.516292	0.158381	-0.418656	-0.274486	0.138537	-0.651235	-0.360945	-0.698401	-0.175732	0.488659	-0.143474	0.606906	0.249301
comp56879_c0_seq5				Module 1	0.880571	0.785568	0.541285	0.406254	0.0854446	0.0282103	-0.359372	-0.162204	0.808321	0.411605	0.443934	-0.217085	-0.0740405	0.0617791	0.425013	0.320526	0.156547	0.0550135	-0.324681	0.150261	0.243499	-0.855683	-0.498646	-0.384242	-0.13612	0.0978649	-0.641235	0.327336	-0.18345
comp56934_c0_seq1				Module 1	0.577977	0.659799	0.383472	-0.268068	-0.286751	-0.283953	-0.379226	-0.451621	0.357177	0.520785	0.40611	-0.59655	-0.0472395	0.10961	0.46958	0.344294	-0.29936	0.249656	0.322986	0.686798	0.66206	-0.648855	0.0626465	0.025227	0.144496	0.406194	-0.286031	-0.0770571	-0.0949741
comp57026_c0_seq5				Module 1	0.831881	0.777041	0.585037	0.672061	0.628087	0.691195	-0.216165	-0.297883	0.405101	-0.214457	-0.177133	-0.218339	0.370042	-0.0725873	0.151751	0.084238	0.449195	0.452435	-0.462053	0.061619	0.186249	-0.898172	-0.859795	-0.642301	-0.82201	-0.233433	-0.555085	-0.120964	-0.744982
comp57046_c0_seq1				Module 1	0.925772	0.908456	0.557948	0.4291	0.334041	0.370218	-0.419458	-0.442147	0.499495	0.0369042	0.0210772	-0.357322	0.296087	0.0141274	0.401027	0.302201	0.294352	0.463961	-0.230245	0.29363	0.355573	-0.989321	-0.691156	-0.543485	-0.560392	0.016341	-0.571815	-0.0326775	-0.594428
comp57061_c0_seq1				Module 1	0.662913	0.115576	0.0832419	0.0561421	-0.60004	-0.118971	-0.326751	0.159226	0.287555	-0.0527325	0.552894	-0.379947	-0.43785	-0.571962	0.189375	0.692405	0.426424	0.32496	-0.0641781	-0.131042	0.288962	-0.464792	-0.0269425	-0.602049	-0.0214473	0.809618	0.222601	0.518277	0.447912
comp57159_c0_seq1				Module 1	0.88139	0.649064	0.46887	0.165453	-0.204594	-0.0143983	-0.375954	-0.176708	0.571324	0.28139	0.503709	-0.493177	-0.183001	-0.194165	0.368777	0.479953	0.15765	0.293779	-0.0976112	0.26054	0.485577	-0.833411	-0.267511	-0.438209	-0.132143	0.454073	-0.307286	0.242263	-0.032051
comp57215_c1_seq1				Module 1	0.793472	0.549857	0.306484	0.840926	0.470926	0.555811	-0.313867	-0.0248315	0.513403	-0.338561	-0.112589	0.157933	0.237837	-0.151761	0.202077	0.293285	0.774497	0.276712	-0.667883	-0.404782	-0.234439	-0.718554	-0.944702	-0.842516	-0.694895	-0.160375	-0.474638	0.363148	-0.417512
comp57220_c0_seq1				Module 1	0.779166	0.501933	0.943385	0.574046	0.380945	0.593535	0.312167	0.205105	0.623834	0.243318	0.526688	-0.55713	-0.348967	-0.372374	-0.298304	-0.233621	0.033988	0.0684317	-0.570093	0.0911655	0.547525	-0.787045	-0.378397	-0.353959	-0.496304	-0.0548468	-0.430265	-0.119265	-0.301437
comp57236_c0_seq1				Module 1	0.790289	0.605293	0.00344245	0.234243	-0.0528496	0.20048	-0.733439	-0.477183	0.11071	-0.432034	-0.227219	-0.194021	0.407121	-0.17705	0.561872	0.767472	0.683803	0.752774	0.000399582	0.0541906	0.112315	-0.750318	-0.616391	-0.806118	-0.536238	0.401292	-0.105118	0.212	-0.32433
comp57316_c0_seq3				Module 1	0.748747	0.573997	-0.0123175	0.32249	-0.188588	-0.195449	-0.721495	-0.205288	0.585124	0.0563002	0.184244	0.136334	0.0965459	0.0546019	0.684755	0.750126	0.544042	0.184234	-0.198795	-0.150857	-0.165677	-0.624546	-0.544935	-0.606232	-0.05003	0.308531	-0.379905	0.681856	0.0432242
comp57390_c0_seq1				Module 1	0.852945	0.265816	0.278299	0.422631	-0.222768	0.282797	-0.259952	0.17364	0.370361	-0.259735	0.387446	-0.341078	-0.289897	-0.63923	0.0792191	0.575038	0.657275	0.429985	-0.364212	-0.271722	0.223049	-0.673385	-0.39556	-0.852485	-0.420479	0.571055	0.0516671	0.444174	0.138511
comp57443_c0_seq1				Module 1	0.836749	0.716757	0.754577	0.433606	0.440917	0.672159	-0.0457446	-0.271771	0.303998	-0.0896662	0.0474721	-0.618822	0.147294	-0.263726	-0.014636	0.0112009	0.195354	0.537896	-0.277736	0.321792	0.593542	-0.927189	-0.55121	-0.505109	-0.757787	-0.000931139	-0.368627	-0.346315	-0.649318
comp57520_c0_seq2				Module 1	0.885735	0.539815	0.323161	0.21106	-0.295361	-0.0194096	-0.446483	-0.0997039	0.522456	0.116097	0.46903	-0.394948	-0.199603	-0.302202	0.381976	0.622819	0.356663	0.343297	-0.139528	0.0772981	0.351317	-0.778173	-0.308328	-0.593162	-0.158431	0.554889	-0.187105	0.401071	0.0804001
comp57577_c0_seq2				Module 1	0.778365	0.543229	0.105146	0.06993	-0.164648	0.228219	-0.607746	-0.467658	-0.0125911	-0.407241	-0.121346	-0.477423	0.281718	-0.33352	0.423488	0.711879	0.533747	0.853732	0.135256	0.226548	0.393233	-0.75882	-0.411499	-0.731859	-0.537225	0.55982	0.0590551	0.0224105	-0.283762
comp57630_c0_seq1				Module 1	0.573727	0.463569	0.0627615	-0.117787	-0.104335	0.294829	-0.513956	-0.598934	-0.306249	-0.504844	-0.326512	-0.585433	0.420894	-0.301729	0.323607	0.565099	0.377194	0.970749	0.336909	0.41075	0.511207	-0.631409	-0.273235	-0.567536	-0.59378	0.502725	0.194907	-0.297841	-0.423602
comp57713_c0_seq5				Module 1	0.923469	0.724013	0.497698	0.517711	0.0902269	0.108541	-0.367133	-0.0738067	0.804859	0.27016	0.420859	-0.153044	-0.0931105	-0.0481214	0.385661	0.381382	0.331785	0.0918207	-0.430078	-0.0155289	0.148308	-0.855498	-0.585502	-0.538116	-0.225991	0.127114	-0.585889	0.429186	-0.14521
comp57772_c0_seq16				Module 1	0.764012	0.414741	0.0549444	0.10486	-0.243317	0.23199	-0.564889	-0.328561	-0.0221403	-0.474189	-0.0578339	-0.444779	0.170351	-0.457824	0.348874	0.749107	0.623531	0.828987	0.0731652	0.083734	0.336543	-0.694093	-0.381168	-0.803923	-0.524871	0.637114	0.163018	0.129038	-0.149473
comp57905_c0_seq1				Module 1	0.869761	0.661867	0.706209	0.649773	0.273662	0.263806	-0.0741356	0.114289	0.896834	0.375008	0.53086	-0.175148	-0.235626	-0.0838512	0.131663	0.081197	0.204532	-0.0917796	-0.613847	-0.0646156	0.183992	-0.817812	-0.568102	-0.432021	-0.263159	-0.0661627	-0.66811	0.329219	-0.180524
comp57911_c2_seq7				Module 1	0.830063	0.739129	0.732862	0.74963	0.677186	0.723827	-0.0371074	-0.135177	0.537625	-0.0706998	-0.00318717	-0.240049	0.198024	-0.105716	0.00976289	-0.0742341	0.350308	0.283113	-0.591644	0.0201237	0.220065	-0.886909	-0.816084	-0.567877	-0.772741	-0.305649	-0.620831	-0.109654	-0.686367
comp58000_c1_seq1				Module 1	0.884285	0.764343	0.668315	0.414107	0.129389	0.119299	-0.218394	-0.103603	0.802757	0.442802	0.510628	-0.337121	-0.155105	-0.0144197	0.288719	0.199587	0.0760195	0.0484531	-0.35355	0.197	0.365246	-0.874556	-0.446642	-0.344888	-0.181467	0.0826909	-0.623132	0.216589	-0.207016
comp58104_c0_seq2				Module 1	0.932081	0.627469	0.802092	0.523306	0.25442	0.533828	0.0100639	0.00858804	0.564917	0.089476	0.407923	-0.575445	-0.187902	-0.386733	-0.0533912	0.0815143	0.231385	0.317009	-0.447725	0.12761	0.541754	-0.923237	-0.485404	-0.555115	-0.566836	0.136472	-0.379405	-0.0287348	-0.33197
comp58104_c0_seq4				Module 1	0.813701	0.224554	0.627435	0.542999	-0.0381498	0.415678	0.146496	0.425188	0.565835	0.0213473	0.65945	-0.451038	-0.561789	-0.670252	-0.243786	0.164664	0.378774	0.136553	-0.574715	-0.248795	0.368008	-0.66089	-0.297376	-0.638758	-0.381332	0.357937	-0.093429	0.306953	0.137112
comp58168_c0_seq3				Module 1	0.840884	0.767719	0.314656	0.144862	0.0652146	0.293075	-0.563089	-0.580371	0.1406	-0.215295	-0.127671	-0.505979	0.374831	-0.138665	0.455441	0.533581	0.366788	0.77132	0.0810325	0.39198	0.467534	-0.896437	-0.513058	-0.607494	-0.574213	0.329414	-0.214999	-0.122252	-0.509876
comp58353_c2_seq6				Module 1	0.932114	0.514766	0.599727	0.594445	0.0533723	0.293065	-0.122183	0.189798	0.745133	0.146947	0.561703	-0.295215	-0.334623	-0.371831	0.0802823	0.287564	0.398482	0.113705	-0.56048	-0.162242	0.247857	-0.813443	-0.501182	-0.640975	-0.337934	0.233264	-0.383303	0.40527	-0.0189741
comp58396_c0_seq3				Module 1	0.910845	0.468642	0.387285	0.5214	-0.103251	0.153793	-0.305795	0.139214	0.679353	0.0531429	0.496127	-0.191359	-0.277146	-0.360631	0.231479	0.499114	0.524742	0.17587	-0.470036	-0.230811	0.127561	-0.75432	-0.496573	-0.717233	-0.26608	0.363198	-0.28993	0.555933	0.0876375
comp58405_c0_seq1				Module 1	0.88739	0.910144	0.389545	0.310941	0.134489	0.0739793	-0.596117	-0.478141	0.580418	0.179996	0.100295	-0.224963	0.271837	0.152607	0.613652	0.473771	0.265206	0.352921	-0.128582	0.288421	0.24175	-0.918309	-0.613187	-0.471607	-0.301589	0.111997	-0.597507	0.178851	-0.414794
comp58429_c0_seq2				Module 1	0.823926	0.458254	0.0227131	0.219412	-0.299431	0.0444164	-0.651259	-0.217626	0.264984	-0.276149	0.118881	-0.225353	0.0626603	-0.33597	0.487565	0.829803	0.663511	0.581094	-0.0725987	-0.0746992	0.133876	-0.695712	-0.450127	-0.80645	-0.326521	0.599427	-0.0173266	0.448964	0.0143986
comp58435_c1_seq6				Module 1	0.960006	0.792055	0.666176	0.406936	0.223918	0.419603	-0.258924	-0.274181	0.494464	0.0540621	0.218999	-0.539836	0.0634868	-0.209654	0.217528	0.260995	0.256766	0.467198	-0.260493	0.278144	0.519672	-0.990488	-0.55305	-0.563024	-0.558392	0.165595	-0.431268	-0.0518297	-0.454862
comp58450_c0_seq12				Module 1	0.871916	0.426684	0.257997	0.469497	-0.188323	0.0687089	-0.396652	0.114171	0.629841	0.00424606	0.451488	-0.122422	-0.243208	-0.343298	0.30769	0.600994	0.580002	0.196663	-0.411902	-0.268703	0.0515437	-0.696932	-0.479498	-0.737919	-0.213209	0.423113	-0.232355	0.631356	0.150525
comp58468_c0_seq3				Module 1	0.887834	0.520851	0.450486	0.293693	0.00861987	0.488115	-0.272168	-0.203397	0.161531	-0.317045	0.112934	-0.629407	0.0277745	-0.528347	0.100519	0.438104	0.474687	0.729876	-0.144793	0.150787	0.539635	-0.859158	-0.438556	-0.755431	-0.672707	0.454898	-0.015499	-0.053992	-0.304094
comp58535_c0_seq2				Module 1	0.730663	0.471235	0.383571	0.0348781	-0.397338	-0.226814	-0.299876	-0.029576	0.590396	0.435936	0.683229	-0.446732	-0.381928	-0.192546	0.327327	0.461693	0.0258967	0.0996636	-0.0434615	0.21859	0.452026	-0.644577	-0.0426532	-0.277382	0.133354	0.53614	-0.217345	0.355639	0.227472
comp58564_c0_seq12				Module 1	0.840204	0.764361	0.36491	0.735297	0.50273	0.460762	-0.432421	-0.252596	0.561033	-0.176471	-0.14648	0.0882163	0.37262	0.0488275	0.37785	0.303656	0.615175	0.30631	-0.527608	-0.154707	-0.123228	-0.832015	-0.948892	-0.719699	-0.638474	-0.205073	-0.630273	0.251953	-0.559956
comp58614_c0_seq1				Module 1	0.811561	0.286553	0.650205	0.513461	-0.0593018	0.294636	0.120383	0.4064	0.678839	0.192502	0.742825	-0.415359	-0.589474	-0.551125	-0.165983	0.152307	0.275032	0.019925	-0.560502	-0.194244	0.359787	-0.66662	-0.267235	-0.537264	-0.249602	0.322898	-0.201659	0.356082	0.169267
comp58682_c0_seq9				Module 1	0.924439	0.662578	0.401413	0.491273	-0.00732758	0.0750823	-0.427928	-0.0572396	0.750069	0.182031	0.408058	-0.135581	-0.104355	-0.116157	0.411895	0.490904	0.424175	0.149279	-0.401164	-0.0778474	0.111171	-0.825436	-0.570529	-0.613665	-0.22056	0.231854	-0.487202	0.503597	-0.0664334
comp58697_c0_seq13				Module 1	0.879414	0.789351	0.608688	0.773617	0.584142	0.557168	-0.220951	-0.155973	0.65825	-0.0207956	0.0241423	-0.0755537	0.219553	-0.00821697	0.204744	0.101478	0.446859	0.218569	-0.606527	-0.0684486	0.0581704	-0.895823	-0.884211	-0.623601	-0.653595	-0.26454	-0.695882	0.124134	-0.589187
comp58758_c1_seq1				Module 1	0.898521	0.47839	0.750167	0.748835	0.346608	0.648467	0.102813	0.233452	0.619134	-0.0459109	0.393473	-0.361464	-0.253635	-0.47663	-0.180286	0.035771	0.432178	0.201476	-0.693452	-0.194207	0.296279	-0.826727	-0.610693	-0.688666	-0.63931	0.033242	-0.368055	0.146588	-0.257599
comp58775_c0_seq1				Module 1	0.981386	0.620883	0.648729	0.502414	0.111535	0.423412	-0.168643	-0.0191497	0.56424	0.016488	0.393316	-0.496416	-0.163768	-0.403591	0.092844	0.299462	0.379184	0.377084	-0.409507	0.0467131	0.444002	-0.926904	-0.518476	-0.673497	-0.521187	0.273815	-0.322963	0.147901	-0.229347
comp58805_c0_seq16				Module 1	0.968452	0.850527	0.527936	0.440008	0.227311	0.338511	-0.434704	-0.358905	0.524137	0.0122062	0.108493	-0.364685	0.19769	-0.0870421	0.392101	0.388972	0.369055	0.467835	-0.258166	0.21142	0.34489	-0.987608	-0.667586	-0.621099	-0.533552	0.131023	-0.500796	0.0788727	-0.472964
comp58805_c0_seq6				Module 1	0.748661	0.293127	0.409864	0.00869758	-0.40444	0.119101	-0.155018	0.00964694	0.221618	0.00891321	0.533756	-0.743506	-0.382526	-0.604486	0.0398809	0.458159	0.196049	0.48498	0.0084709	0.207465	0.676517	-0.660412	0.00109482	-0.499927	-0.226585	0.730302	0.159457	0.089329	0.149244
comp58861_c1_seq2				Module 1	0.843195	0.919539	0.333743	0.477989	0.346039	0.203583	-0.606398	-0.488861	0.567481	0.0400223	-0.105198	-0.0197777	0.439638	0.237885	0.611747	0.411596	0.400378	0.3345	-0.257955	0.144843	0.0290193	-0.88386	-0.808422	-0.540485	-0.435682	-0.100088	-0.687624	0.191782	-0.55942
comp58863_c0_seq8				Module 1	0.877654	0.605183	0.87881	0.541613	0.332304	0.575527	0.130546	0.0574504	0.583004	0.153982	0.435631	-0.585843	-0.22574	-0.364742	-0.147401	-0.060281	0.136376	0.233933	-0.48717	0.145561	0.565388	-0.888354	-0.453611	-0.465598	-0.55884	0.0407256	-0.417988	-0.101982	-0.360092
comp58949_c0_seq3				Module 1	0.770392	0.398159	-0.0337415	0.140117	-0.420696	-0.0956638	-0.659263	-0.172949	0.290188	-0.184004	0.213103	-0.2	-0.0239969	-0.315736	0.515328	0.86259	0.603188	0.494473	-0.0255507	-0.079446	0.117043	-0.621694	-0.343982	-0.733478	-0.17533	0.663136	0.0144485	0.529231	0.149604
comp58990_c0_seq2				Module 1	0.966921	0.848509	0.618742	0.521027	0.281485	0.330464	-0.335496	-0.248631	0.66689	0.147863	0.229049	-0.316033	0.094074	-0.052621	0.333616	0.281387	0.303519	0.300327	-0.37407	0.160298	0.311654	-0.977625	-0.669492	-0.558256	-0.469232	0.0382612	-0.604131	0.133097	-0.433138
comp58999_c0_seq1				Module 1	0.793745	0.715594	0.70533	0.811235	0.725732	0.720421	-0.0237738	-0.0905337	0.578028	-0.0652947	-0.0203678	-0.129868	0.205365	-0.0601423	0.0065669	-0.105846	0.376395	0.202406	-0.658819	-0.0624825	0.112166	-0.841266	-0.858623	-0.561115	-0.754493	-0.38534	-0.666881	-0.0503503	-0.677483
comp59003_c0_seq8				Module 1	0.926724	0.840642	0.404954	0.384795	0.0837979	0.0816242	-0.548634	-0.335162	0.65264	0.178351	0.215292	-0.204529	0.139416	0.0492563	0.551525	0.49463	0.334458	0.294985	-0.231121	0.161272	0.205167	-0.91015	-0.612765	-0.5416	-0.285744	0.164906	-0.565658	0.299753	-0.297693
comp59163_c0_seq1				Module 1	0.754557	0.475871	0.616399	0.0308868	-0.247939	0.0577669	-0.0723701	-0.0397176	0.44561	0.349349	0.649285	-0.743761	-0.393687	-0.360504	0.0736184	0.248104	-0.0776939	0.26167	-0.0336079	0.378774	0.740849	-0.730508	0.000824291	-0.262466	-0.103639	0.505816	-0.136646	0.00636739	0.0375011
comp59608_c0_seq1				Module 1	0.823732	0.846468	0.431355	0.637149	0.568735	0.517374	-0.418893	-0.405564	0.45451	-0.175239	-0.241103	-0.0532311	0.482055	0.0952357	0.374241	0.233312	0.495235	0.41853	-0.402192	0.0478879	0.0339668	-0.881442	-0.914025	-0.637521	-0.706668	-0.235929	-0.633826	0.0257119	-0.718666
comp61308_c0_seq1				Module 1	0.930651	0.647779	0.774218	0.470677	0.247453	0.550458	-0.0341074	-0.0736524	0.480967	0.0274055	0.33113	-0.621934	-0.115175	-0.389822	-0.0254189	0.115974	0.239431	0.414867	-0.372754	0.189742	0.584556	-0.939201	-0.482641	-0.56868	-0.611849	0.168028	-0.337489	-0.0975545	-0.385454
comp61763_c0_seq1				Module 1	0.816407	0.736784	0.731985	0.765587	0.69776	0.722333	-0.0278076	-0.125079	0.552518	-0.0588299	-0.00676447	-0.210254	0.201067	-0.0843274	0.0073017	-0.0937373	0.345707	0.25349	-0.60993	0.00469131	0.193254	-0.873908	-0.825883	-0.55503	-0.764261	-0.337457	-0.641965	-0.100622	-0.689551
comp63009_c0_seq1				Module 1	0.940924	0.756141	0.3937	0.238579	-0.0520158	0.15763	-0.526794	-0.370829	0.426283	0.009178	0.191792	-0.452473	0.10895	-0.172681	0.459368	0.567955	0.355841	0.54079	-0.0775709	0.261091	0.421259	-0.925856	-0.484217	-0.613958	-0.390564	0.391646	-0.309967	0.146361	-0.277226
comp63362_c0_seq1				Module 1	0.882368	0.862463	0.447141	0.304114	0.063718	-0.000175758	-0.513226	-0.357607	0.684045	0.32255	0.28127	-0.243709	0.104317	0.126624	0.560222	0.430392	0.181783	0.218036	-0.171057	0.266512	0.270234	-0.889602	-0.521759	-0.404018	-0.180047	0.143174	-0.609751	0.249575	-0.284112
comp63424_c0_seq1				Module 1	0.974847	0.612817	0.456871	0.39464	-0.0201369	0.334287	-0.36451	-0.146406	0.430143	-0.123829	0.264809	-0.467992	-0.0432193	-0.402798	0.24474	0.509155	0.493636	0.534438	-0.263152	0.0575351	0.397864	-0.907592	-0.518233	-0.757224	-0.517203	0.41463	-0.20793	0.198334	-0.202786
comp65081_c0_seq1				Module 1	0.906673	0.562431	0.812497	0.609377	0.243239	0.467972	0.0796898	0.173071	0.715717	0.204715	0.548241	-0.450651	-0.326843	-0.368265	-0.0920346	0.0328243	0.22325	0.112449	-0.580206	-0.0130476	0.423599	-0.857472	-0.477129	-0.520609	-0.449143	0.082598	-0.444815	0.132806	-0.19908
comp66706_c0_seq1				Module 1	0.724402	0.546525	0.127231	0.0130825	-0.110505	0.280817	-0.564636	-0.533792	-0.110619	-0.434686	-0.200917	-0.542394	0.345976	-0.316408	0.381738	0.637702	0.463232	0.909268	0.202947	0.321354	0.464703	-0.743839	-0.377895	-0.670785	-0.584983	0.51992	0.0840264	-0.127954	-0.374361
comp67209_c0_seq1				Module 1	0.73185	0.55595	0.108036	0.394791	-0.14004	-0.215272	-0.577592	-0.062423	0.748516	0.240521	0.352741	0.168895	-0.0536704	0.0870429	0.594225	0.602794	0.431158	-0.0268477	-0.32203	-0.192374	-0.177169	-0.599803	-0.510006	-0.502929	0.0468781	0.208806	-0.488588	0.728373	0.10731
comp67810_c0_seq1				Module 1	0.734762	0.550856	0.136513	0.0235956	-0.108881	0.283312	-0.562175	-0.525659	-0.0962442	-0.428315	-0.189059	-0.542653	0.336917	-0.320289	0.38009	0.637646	0.466573	0.903294	0.191146	0.315373	0.464765	-0.751789	-0.383585	-0.676554	-0.585704	0.519761	0.0765164	-0.119124	-0.371111
comp68360_c0_seq1				Module 1	0.781486	0.344077	0.0691208	0.389761	-0.301229	-0.0605966	-0.499915	0.0948972	0.555232	-0.0501246	0.389161	-0.00644452	-0.203532	-0.303866	0.397658	0.714437	0.634132	0.19336	-0.331294	-0.328479	-0.0708194	-0.582473	-0.436505	-0.734627	-0.117069	0.484122	-0.15118	0.732289	0.248705
comp68379_c0_seq1				Module 1	0.93228	0.879944	0.677802	0.433542	0.291131	0.314402	-0.291487	-0.307516	0.636482	0.228713	0.240944	-0.409448	0.100076	-0.00890222	0.316528	0.207369	0.163703	0.301342	-0.292053	0.299512	0.424522	-0.981189	-0.590707	-0.445824	-0.438387	0.0217958	-0.616483	0.00701458	-0.479695
comp70420_c0_seq1				Module 1	0.809572	0.414084	0.856458	0.543972	0.179955	0.462961	0.255796	0.310826	0.672254	0.259093	0.669591	-0.533388	-0.49421	-0.466292	-0.261012	-0.0835403	0.107975	0.033011	-0.571606	-0.0134628	0.5067	-0.751175	-0.308084	-0.419219	-0.377123	0.121954	-0.336764	0.0787126	-0.0836036
comp44514_c0_seq1	A6NMZ7	Collagen alpha-6(VI) chain	2e-40	Module 10	-0.261738	0.372592	0.178711	0.00401885	0.479789	-0.25831	0.0588521	-0.262965	0.377241	0.701688	-0.0769407	0.363359	0.279325	0.879911	0.23721	-0.506102	-0.616428	-0.603776	-0.0105717	0.331926	-0.193181	0.0762418	-0.0691804	0.682186	0.366846	-0.764351	-0.746526	-0.176889	-0.356928
comp52566_c0_seq1	A7RL75	Tetratricopeptide repeat protein 36 homolog (TPR repeat protein 36 homolog)	2e-41	Module 10	-0.0446964	0.270072	0.547992	0.249338	0.447759	-0.0800415	0.410846	0.188216	0.675929	0.853206	0.421466	0.152952	-0.231672	0.503386	-0.121414	-0.660672	-0.610497	-0.782637	-0.363397	0.140091	-0.00988541	-0.0513155	-0.0192641	0.561832	0.328648	-0.658677	-0.737233	-0.0450629	-0.127314
comp52230_c0_seq1	A8E534	Lysine-specific demethylase 8 (EC 1.14.11.27) (JmjC domain-containing protein 5) (Jumonji domain-containing protein 5)	4e-13	Module 10	-0.374938	-0.149388	0.211101	0.0551054	0.136723	-0.348885	0.473065	0.4202	0.506736	0.816415	0.49364	0.343698	-0.428827	0.432192	-0.201583	-0.602766	-0.620287	-0.965568	-0.2607	-0.0770827	-0.218353	0.363637	0.28332	0.688634	0.64073	-0.503776	-0.42978	0.161158	0.283467
comp51933_c0_seq1	B5X5D0	UPF0691 protein C9orf116 homolog	1e-26	Module 10	0.0537202	0.237688	0.485111	-0.0172329	0.00779971	-0.367324	0.271732	0.184672	0.683729	0.984826	0.704931	-0.0738927	-0.457417	0.358467	0.00447106	-0.377617	-0.674821	-0.702091	-0.137953	0.272154	0.2101	-0.0936492	0.243061	0.558436	0.566186	-0.224417	-0.54396	0.0922183	0.181137
comp54155_c0_seq1	D3ZWE7	HORMA domain-containing protein 1	7e-58	Module 10	-0.301744	0.112551	-0.0903924	-0.664807	-0.409323	-0.810269	-0.131816	-0.2759	0.121579	0.816267	0.321653	-0.0739077	-0.107416	0.567334	0.374715	-0.0259772	-0.791769	-0.395015	0.567836	0.602367	0.221695	0.206054	0.589574	0.775003	0.836195	0.0848293	-0.165954	-0.0546237	0.260275
comp56756_c0_seq4	E1BD52	Transmembrane protein 245	2e-173	Module 10	0.230567	0.406464	0.521713	-0.223412	-0.149585	-0.372967	0.0882006	-0.0812248	0.539098	0.914824	0.669535	-0.410539	-0.361038	0.262475	0.14274	-0.165696	-0.689482	-0.345327	0.127566	0.574413	0.537074	-0.309292	0.30062	0.471048	0.46593	0.0554478	-0.425246	-0.0837328	0.0846489
comp54201_c0_seq10	F7A4A7	Otogelin-like protein	4e-09	Module 10	0.0415101	0.144786	0.717234	-0.0108297	0.137694	-0.0417472	0.581193	0.266574	0.499098	0.851747	0.700354	-0.387002	-0.542227	0.0991889	-0.349704	-0.626664	-0.760871	-0.550277	-0.159737	0.370117	0.501777	-0.125535	0.330036	0.559221	0.314537	-0.229335	-0.382549	-0.258082	0.048063
comp58170_c0_seq1	O55239	Nicotinamide N-methyltransferase (EC 2.1.1.1)	2e-23	Module 10	0.179241	0.450461	0.262388	-0.286341	-0.244538	-0.60424	-0.186121	-0.219145	0.548809	0.911535	0.542726	-0.165995	-0.1956	0.470043	0.429184	0.0465899	-0.599929	-0.371815	0.224943	0.527003	0.302322	-0.241009	0.240609	0.467565	0.614244	0.0639348	-0.479054	0.113793	0.135345
comp22501_c0_seq1	O93529	Forkhead box protein B1 (FoxB1) (Transcription factor FKH-5)	2e-46	Module 10	-0.196456	0.320128	0.0569946	-0.196924	0.0513206	-0.61854	-0.104743	-0.206011	0.48096	0.885768	0.227259	0.302944	0.0396927	0.816349	0.409728	-0.21687	-0.647892	-0.658694	0.136249	0.350062	-0.132974	0.0914818	0.149322	0.691974	0.688744	-0.401947	-0.628803	0.1029	0.0135799
comp56917_c0_seq2	O94901	SUN domain-containing protein 1 (Protein unc-84 homolog A) (Sad1/unc-84 protein-like 1)	3e-40	Module 10	0.338321	0.348309	0.639266	-0.106828	-0.152989	-0.22661	0.206468	0.0812465	0.580977	0.84592	0.792306	-0.51429	-0.517962	0.0420201	-0.0171769	-0.184722	-0.595286	-0.311744	-0.0109279	0.468106	0.610254	-0.37654	0.278903	0.333161	0.352025	0.132626	-0.355094	-0.0547112	0.141069
comp36034_c0_seq1.1	P05120	Plasminogen activator inhibitor 2 (PAI-2) (Monocyte Arg-serpin) (Placental plasminogen activator inhibitor) (Serpin B2) (Urokinase inhibitor)	4e-13	Module 10	0.303308	0.421129	0.650945	-0.123613	-0.0598306	-0.220082	0.188583	-0.0195041	0.566156	0.877015	0.700918	-0.491168	-0.406177	0.162322	0.0266841	-0.243437	-0.661385	-0.314486	0.0270915	0.552011	0.606492	-0.383963	0.247155	0.406129	0.33998	0.026035	-0.436589	-0.143881	0.0244552
comp56868_c0_seq1	P0CB49	YLP motif-containing protein 1 (Nuclear protein ZAP3)	1e-86	Module 10	-0.496585	0.0691343	-0.255508	-0.351158	-0.037669	-0.726092	-0.124623	-0.205463	0.21	0.716151	0.0208278	0.486998	0.134718	0.861093	0.400912	-0.196311	-0.621193	-0.667173	0.281574	0.254072	-0.32877	0.401114	0.277355	0.781222	0.786529	-0.403121	-0.418131	0.106642	0.112274
comp47423_c0_seq1	P23098	Dynein beta chain, ciliary	0	Module 10	-0.295152	0.198986	-0.0512507	-0.565106	-0.256522	-0.76686	-0.136651	-0.310973	0.20104	0.852407	0.255486	0.0281327	-0.0171645	0.689766	0.40841	-0.0989063	-0.793289	-0.461271	0.486957	0.586273	0.135251	0.176073	0.471487	0.794676	0.800198	-0.0828271	-0.317676	-0.0597438	0.145849
comp38154_c0_seq1	P25931	RYamide receptor (Neuropeptide Y-like receptor) (NPY-R)	3e-28	Module 10	-0.343556	0.212197	0.0679119	-0.377458	0.00846157	-0.611371	0.0265905	-0.226036	0.292406	0.886028	0.208399	0.14813	0.0108414	0.771657	0.280657	-0.336626	-0.823427	-0.614479	0.292568	0.498807	0.0298265	0.198302	0.349917	0.847769	0.716086	-0.364932	-0.481473	-0.115839	0.0121902
comp49014_c0_seq1	P28070	Proteasome subunit beta type-4 (EC 3.4.25.1) (26 kDa prosomal protein) (HsBPROS26) (PROS-26) (Macropain beta chain) (Multicatalytic endopeptidase complex beta chain) (Proteasome beta chain) (Proteasome chain 3) (HsN3)	1e-98	Module 10	0.366376	0.354206	0.839983	0.302319	0.25614	0.103005	0.451209	0.294533	0.762111	0.794807	0.747399	-0.322898	-0.520996	0.0411295	-0.249512	-0.485053	-0.482929	-0.498818	-0.424321	0.203844	0.412603	-0.40411	-0.000563508	0.249341	0.122603	-0.249723	-0.57863	-0.0472146	-0.0359817
comp48107_c0_seq4	P35479	Leukocyte cysteine proteinase inhibitor 1 (PLCPI) (Stefin-D1)	2e-08	Module 10	-0.299241	0.0541092	0.0958997	-0.375256	-0.203553	-0.681247	0.125858	0.0219509	0.380515	0.948373	0.495162	0.0774011	-0.29979	0.55454	0.16265	-0.281178	-0.798226	-0.705761	0.216971	0.366273	0.0779182	0.236422	0.489902	0.795421	0.83233	-0.160949	-0.347492	0.0620572	0.299655
comp58170_c0_seq9	P40261	Nicotinamide N-methyltransferase (EC 2.1.1.1)	1e-21	Module 10	-0.20098	0.142815	0.104242	-0.260746	-0.158174	-0.67764	0.0427472	0.016761	0.502787	0.957045	0.498675	0.166411	-0.266633	0.597359	0.248723	-0.217067	-0.700498	-0.729281	0.121798	0.293095	-0.0128559	0.155457	0.355493	0.705612	0.806362	-0.199498	-0.458029	0.179865	0.275891
comp55924_c0_seq1	P41148	Endoplasmin (94 kDa glucose-regulated protein) (GRP-94) (Heat shock protein 90 kDa beta member 1)	0	Module 10	0.620316	0.566338	0.922201	0.738822	0.706895	0.618646	0.352692	0.174121	0.73085	0.330257	0.336297	-0.216359	-0.150238	-0.0384165	-0.259329	-0.461521	-0.0242165	-0.182885	-0.718407	0.00485249	0.249153	-0.679189	-0.557288	-0.198053	-0.47562	-0.489267	-0.720218	-0.122464	-0.490908
comp57821_c0_seq1	P46976	Glycogenin-1 (GN-1) (GN1) (EC 2.4.1.186)	2e-11	Module 10	0.00336701	0.281306	0.195048	-0.0297935	-0.0528637	-0.579964	-0.02564	0.0527267	0.702646	0.94023	0.535093	0.238736	-0.256791	0.580887	0.30681	-0.151758	-0.52548	-0.734502	-0.0813417	0.1654	-0.0978398	-0.0188234	0.124856	0.516028	0.688543	-0.251803	-0.617365	0.329706	0.216876
comp58976_c0_seq6	P60484	Phosphatidylinositol 3,4,5-trisphosphate 3-phosphatase and dual-specificity protein phosphatase PTEN (EC 3.1.3.16) (EC 3.1.3.48) (EC 3.1.3.67) (Mutated in multiple advanced cancers 1) (Phosphatase and tensin homolog)	5e-10	Module 10	-0.0469837	0.36636	0.256184	-0.33909	-0.10508	-0.582936	-0.0303672	-0.220211	0.450725	0.958243	0.435923	-0.0963606	-0.134731	0.602073	0.318131	-0.192532	-0.776933	-0.494534	0.257997	0.577915	0.260746	-0.0698494	0.32121	0.687005	0.657276	-0.146566	-0.502786	-0.058456	0.0530193
comp53628_c0_seq2	P61207	ADP-ribosylation factor 3	6e-30	Module 10	0.0310839	0.194839	0.483475	-0.0572778	-0.0329999	-0.374268	0.303137	0.206618	0.648043	0.981926	0.730349	-0.116158	-0.497032	0.317416	-0.0323983	-0.385022	-0.699289	-0.693207	-0.10985	0.285551	0.249492	-0.0680496	0.300397	0.57599	0.581823	-0.182887	-0.489097	0.0704588	0.216925
comp54644_c0_seq1	P70441	Na(+)/H(+) exchange regulatory cofactor NHE-RF1 (NHERF-1) (Ezrin-radixin-moesin-binding phosphoprotein 50) (EBP50) (Regulatory cofactor of Na(+)/H(+) exchanger) (Sodium-hydrogen exchanger regulatory factor 1) (Solute carrier family 9 isoform A3 regulatory factor 1)	3e-22	Module 10	-0.192178	-0.0014888	0.317929	0.0055817	0.0276676	-0.410143	0.382806	0.348742	0.612027	0.930813	0.641979	0.16918	-0.491604	0.395879	-0.102598	-0.484684	-0.657863	-0.889104	-0.203947	0.0618428	-0.0373624	0.182087	0.301359	0.646973	0.666861	-0.348359	-0.471059	0.179744	0.302632
comp47402_c0_seq1	P79769	Translin (EC 3.1.-.-) (Component 3 of promoter of RISC) (C3PO)	5e-72	Module 10	0.161651	0.361212	0.452091	-0.291454	-0.202146	-0.444225	0.0713839	-0.0921285	0.495511	0.92529	0.655264	-0.381009	-0.356142	0.294111	0.165095	-0.150988	-0.72089	-0.365871	0.187651	0.58416	0.511857	-0.239809	0.360354	0.523232	0.534615	0.0736514	-0.386981	-0.0749596	0.129492
comp40447_c0_seq1	P82968	Four-domain proteases inhibitor (McaPI)	1e-20	Module 10	0.152	0.41758	0.218825	0.137524	0.0581743	-0.490603	-0.137517	0.00328078	0.803273	0.865921	0.462299	0.319133	-0.150229	0.606816	0.400873	-0.0718037	-0.35738	-0.6774	-0.200696	0.0869184	-0.189502	-0.158827	-0.0952665	0.350542	0.555339	-0.312423	-0.741693	0.414455	0.105944
comp37539_c0_seq1	Q03105	V-type proton ATPase 16 kDa proteolipid subunit (V-ATPase 16 kDa proteolipid subunit) (15 kDa mediatophore protein) (Vacuolar proton pump 16 kDa proteolipid subunit)	3e-63	Module 10	0.244984	0.260175	0.84893	0.179761	0.243318	0.130922	0.56704	0.28978	0.608797	0.77625	0.718167	-0.43168	-0.538003	0.000226974	-0.367089	-0.592713	-0.606968	-0.465603	-0.319779	0.301303	0.525264	-0.313788	0.142858	0.362636	0.125538	-0.238615	-0.462559	-0.221908	-0.0469077
comp38081_c0_seq1	Q05609	Serine/threonine-protein kinase CTR1 (EC 2.7.11.1) (Protein CONSTITUTIVE TRIPLE RESPONSE1)	4e-17	Module 10	-0.419471	0.181296	-0.176988	-0.450498	-0.074351	-0.734149	-0.169392	-0.333893	0.185264	0.766293	0.0393908	0.309531	0.164773	0.86125	0.452038	-0.16396	-0.708355	-0.55194	0.399986	0.445847	-0.140547	0.288165	0.320734	0.807029	0.76625	-0.322632	-0.421118	-0.0152465	0.0414408
comp54178_c0_seq9	Q0KI50	Dystrophin, isoform D (Protein detached)	2e-92	Module 10	-0.122048	0.328	0.279604	-0.130936	0.115341	-0.48368	0.0845956	-0.0948515	0.553696	0.960735	0.379995	0.132732	-0.112015	0.692769	0.229716	-0.366643	-0.732822	-0.68737	0.0386987	0.388467	0.0381278	0.00922914	0.182287	0.704909	0.6191	-0.414381	-0.647945	0.00270845	-0.00573819
comp54178_c0_seq9.1	Q0KI50	Dystrophin, isoform D (Protein detached)	2e-92	Module 10	-0.393428	0.244401	-0.122267	-0.386441	0.0358197	-0.658276	-0.156672	-0.367184	0.208132	0.756922	-0.0138936	0.320526	0.227492	0.899719	0.446033	-0.217843	-0.703175	-0.543888	0.354219	0.4587	-0.146736	0.240753	0.24193	0.797045	0.692755	-0.41369	-0.495852	-0.0655459	-0.0620522
comp52150_c0_seq2	Q13231	Chitotriosidase-1 (EC 3.2.1.14) (Chitinase-1)	3e-118	Module 10	0.0167546	0.371652	-0.0505924	-0.449825	-0.378619	-0.801298	-0.389661	-0.350798	0.379329	0.80883	0.351301	0.0110523	-0.0300151	0.600042	0.61717	0.218499	-0.542303	-0.326688	0.414142	0.508925	0.123736	-0.0720051	0.290314	0.503398	0.738575	0.120191	-0.37411	0.194339	0.200342
comp58558_c0_seq1	Q13813	Spectrin alpha chain, non-erythrocytic 1 (Alpha-II spectrin) (Fodrin alpha chain) (Spectrin, non-erythroid alpha subunit)	2e-120	Module 10	-0.273069	-0.106251	0.332236	0.0602658	0.105867	-0.310339	0.515186	0.446773	0.559562	0.866057	0.610946	0.199473	-0.521662	0.341612	-0.246068	-0.60456	-0.650748	-0.930067	-0.276095	-0.020073	-0.076666	0.264612	0.308507	0.659524	0.612384	-0.427083	-0.426507	0.131523	0.295055
comp49222_c0_seq2	Q15007	Pre-mRNA-splicing regulator WTAP (Female-lethal(2)D homolog) (hFL(2)D) (WT1-associated protein) (Wilms tumor 1-associating protein)	1e-07	Module 10	0.718468	0.752902	0.65754	0.823499	0.764724	0.579247	-0.0623086	-0.100896	0.699298	0.0946993	-0.00991629	0.0528979	0.236725	0.148147	0.1091	-0.146562	0.296838	0.00942836	-0.683391	-0.082816	-0.0376842	-0.773262	-0.875725	-0.433266	-0.59714	-0.525303	-0.823061	0.0465287	-0.657781
comp57518_c1_seq1	Q15024	Exosome complex component RRP42 (Exosome component 7) (Ribosomal RNA-processing protein 42) (p8)	1e-86	Module 10	0.062967	0.201461	0.415124	0.00246382	-0.0601699	-0.427854	0.220394	0.231759	0.718993	0.972533	0.737188	-4.57e-05	-0.492518	0.343472	0.0461562	-0.296541	-0.602381	-0.733196	-0.164983	0.182209	0.127143	-0.0677789	0.2323	0.509116	0.614995	-0.176289	-0.525365	0.219795	0.271662
comp56323_c0_seq4	Q15054	DNA polymerase delta subunit 3 (DNA polymerase delta subunit C) (DNA polymerase delta subunit p66) (DNA polymerase delta subunit p68)	7e-29	Module 10	0.241671	0.545288	0.130022	-0.2588	-0.25208	-0.653997	-0.404902	-0.34995	0.550912	0.818244	0.405737	-0.0437137	-0.0291417	0.556202	0.627107	0.226879	-0.44646	-0.28267	0.251664	0.488896	0.171963	-0.29465	0.100112	0.35117	0.581641	0.0783106	-0.525988	0.222124	0.0836673
comp55178_c1_seq1	Q16543	Hsp90 co-chaperone Cdc37 (Hsp90 chaperone protein kinase-targeting subunit) (p50Cdc37) [Cleaved into: Hsp90 co-chaperone Cdc37, N-terminally processed]	2e-107	Module 10	-0.217472	-0.184249	0.151551	-0.68793	-0.579902	-0.505055	0.260652	0.0642177	-0.0650907	0.623381	0.607124	-0.565888	-0.535642	-0.0636074	-0.133437	-0.129922	-0.768389	-0.193612	0.509071	0.559929	0.641954	0.180876	0.843794	0.615073	0.625651	0.433346	0.269205	-0.240277	0.453002
comp33192_c0_seq1	Q19297	Uncharacterized monothiol glutaredoxin F10D7.3	2e-21	Module 10	-0.191506	-0.0691592	0.423747	0.0826277	0.104455	-0.257913	0.545437	0.462847	0.5937	0.880436	0.677135	0.0992909	-0.573671	0.271139	-0.28293	-0.608531	-0.654224	-0.891366	-0.300301	0.0118772	0.0190894	0.183906	0.304457	0.620725	0.565075	-0.383495	-0.428073	0.104012	0.283614
comp49400_c0_seq2	Q26630	33 kDa inner dynein arm light chain, axonemal (p33)	1e-68	Module 10	-0.0353956	0.354443	0.405886	-0.441152	-0.0760389	-0.398857	0.115457	-0.274451	0.261107	0.869994	0.408385	-0.409662	-0.145201	0.434176	0.138332	-0.304219	-0.88105	-0.291281	0.366896	0.773262	0.564013	-0.133597	0.428467	0.70704	0.489837	-0.0706347	-0.356571	-0.372056	-0.0689471
comp51544_c0_seq4	Q2LE78	BTB/POZ domain-containing protein 6	1e-07	Module 10	-0.118499	0.181809	0.437408	-0.16931	0.0313446	-0.387472	0.328186	0.0958992	0.513071	0.982611	0.58852	-0.108954	-0.372972	0.43701	-0.0346229	-0.485936	-0.826437	-0.684756	0.0133909	0.406001	0.263251	0.0250046	0.36465	0.726742	0.600301	-0.282352	-0.480821	-0.0984355	0.115606
comp52189_c0_seq1	Q2TBT5	Ribonuclease H2 subunit A (RNase H2 subunit A) (EC 3.1.26.4) (Ribonuclease HI large subunit) (RNase HI large subunit) (Ribonuclease HI subunit A)	3e-104	Module 10	0.683055	0.706686	0.613533	0.85559	0.798937	0.625605	-0.0518046	-0.0826237	0.649303	0.00963835	-0.0786918	0.103678	0.271219	0.129576	0.0797267	-0.155106	0.355857	0.0261325	-0.70871	-0.145925	-0.099204	-0.732587	-0.907255	-0.467604	-0.644334	-0.554837	-0.790279	0.0472783	-0.672902
comp57447_c0_seq1	Q3B8B2	Ubiquinone biosynthesis protein COQ9-A, mitochondrial	4e-61	Module 10	-0.337445	-0.0997614	0.0230493	-0.0231658	-0.0380644	-0.565787	0.218566	0.320055	0.540085	0.828641	0.479974	0.456419	-0.365252	0.52304	0.0492986	-0.348319	-0.528929	-0.939968	-0.160165	-0.0952673	-0.331502	0.359787	0.266789	0.634363	0.775146	-0.372963	-0.431391	0.362108	0.389137
comp53874_c0_seq1	Q3TZZ7	Extended synaptotagmin-2 (E-Syt2)	3e-109	Module 10	-0.33297	0.170787	-0.185181	-0.242279	-0.0493262	-0.732097	-0.189909	-0.174014	0.382177	0.773943	0.131179	0.493466	0.0793225	0.840061	0.469001	-0.110896	-0.540464	-0.68735	0.177596	0.201679	-0.339188	0.267751	0.176781	0.673044	0.776961	-0.366231	-0.517423	0.244296	0.139157
comp52498_c0_seq1	Q47334	Arabinose 5-phosphate isomerase KpsF (API) (EC 5.3.1.13) (K-antigen-specific arabinose 5-phosphate isomerase) (K-API) (Polysialic acid capsule expression protein kpsF)	2e-29	Module 10	-0.334754	-0.281905	0.227358	0.140766	0.0688272	-0.281238	0.565141	0.615501	0.526533	0.736592	0.61123	0.324272	-0.60002	0.228109	-0.337471	-0.581875	-0.504417	-0.977775	-0.380692	-0.246815	-0.232385	0.385127	0.298847	0.56665	0.603184	-0.404664	-0.315644	0.268566	0.42532
comp21551_c0_seq1	Q47898	N(4)-(Beta-N-acetylglucosaminyl)-L-asparaginase (EC 3.5.1.26) (Aspartylglucosaminidase) (AGA) (Glycosylasparaginase) (N4-(N-acetyl-beta-glucosaminyl)-L-asparagine amidase) [Cleaved into: Glycosylasparaginase alpha chain; Glycosylasparaginase beta chain]	4e-51	Module 10	0.708833	0.848714	0.372376	0.661604	0.551458	0.233325	-0.433521	-0.311323	0.72175	0.156409	-0.0846625	0.238244	0.393745	0.378432	0.500586	0.170986	0.348571	0.0203778	-0.483786	-0.0395513	-0.205796	-0.745645	-0.879201	-0.419614	-0.367898	-0.405483	-0.865755	0.2722	-0.558808
comp52668_c0_seq1	Q4QRK0	Methionine aminopeptidase 1 (MAP 1) (MetAP 1) (EC 3.4.11.18) (Peptidase M 1)	4e-176	Module 10	0.00975517	0.366804	0.188171	-0.084103	-0.0240319	-0.589773	-0.0957425	-0.0800398	0.661077	0.940549	0.449751	0.20921	-0.144346	0.658957	0.3851	-0.13359	-0.561793	-0.664545	0.00309334	0.275761	-0.0570308	-0.0606637	0.106008	0.54468	0.666514	-0.270849	-0.652321	0.247994	0.118572
comp57454_c0_seq2	Q4ZJM9	Complement C1q-like protein 4 (C1q and tumor necrosis factor-related protein 11) (C1q/TNF-related protein 11) (C1qTNF11) (CTRP11)	6e-13	Module 10	-0.385349	0.0758315	0.128565	-0.116227	0.164413	-0.476791	0.230233	0.05983	0.431674	0.869958	0.282507	0.340497	-0.128666	0.707606	0.0799784	-0.510023	-0.726475	-0.839431	-0.0152619	0.199598	-0.176719	0.290043	0.248466	0.798348	0.67529	-0.550602	-0.54809	0.0236604	0.0778405
comp56055_c0_seq2	Q55CD9	Probable NADH dehydrogenase (EC 1.6.-.-)	9e-113	Module 10	-0.273213	0.231388	0.0231376	-0.295325	-0.0341557	-0.670174	-0.0582143	-0.176312	0.408671	0.89942	0.26322	0.255546	-0.0213291	0.778602	0.362263	-0.231699	-0.714453	-0.667633	0.20997	0.380084	-0.0852997	0.170977	0.273016	0.75892	0.756386	-0.338021	-0.532169	0.070482	0.0912325
comp54928_c0_seq1	Q56X76	DEAD-box ATP-dependent RNA helicase 39 (EC 3.6.4.13)	4e-65	Module 10	0.229679	0.42577	0.463205	-0.0137908	-0.0354673	-0.412487	0.0421504	0.0162933	0.742037	0.963974	0.663064	-0.0982303	-0.338207	0.404764	0.219799	-0.170911	-0.570096	-0.559025	-0.0848245	0.341804	0.23144	-0.270243	0.119899	0.428708	0.52044	-0.13252	-0.616998	0.160795	0.112665
comp54835_c0_seq1	Q5F3X4	116 kDa U5 small nuclear ribonucleoprotein component (Elongation factor Tu GTP-binding domain protein 2) (U5 snRNP-specific protein, 116 kDa) (U5-116 kDa)	0	Module 10	0.346897	0.264992	0.6072	0.0566686	-0.147791	-0.240957	0.241259	0.27448	0.72743	0.856933	0.886855	-0.329945	-0.632993	0.0121104	-0.0523136	-0.177938	-0.474122	-0.478379	-0.206542	0.223106	0.412944	-0.320688	0.205232	0.257518	0.400449	0.0858976	-0.4003	0.175226	0.275255
comp53223_c0_seq1	Q5SUV2	MYCBP-associated protein (AMAM-1) (AMY-1-binding protein 1) (AMAP-1)	8e-83	Module 10	-0.322138	-0.0469391	0.0791647	-0.474121	-0.337857	-0.702798	0.171181	0.0729997	0.291748	0.917009	0.566251	-0.0405401	-0.403378	0.422551	0.0910989	-0.248657	-0.820338	-0.649746	0.291076	0.388865	0.181576	0.277327	0.622783	0.795511	0.860519	-0.0108233	-0.19077	0.036127	0.406087
comp47227_c0_seq1	Q5TA50	Ceramide-1-phosphate transfer protein (CPTP) (Glycolipid transfer protein domain-containing protein 1) (GLTP domain-containing protein 1)	4e-37	Module 10	0.240422	0.436937	0.0443532	-0.283277	-0.40292	-0.722322	-0.426915	-0.254098	0.538194	0.775683	0.485139	-0.0284361	-0.13605	0.448894	0.619381	0.333394	-0.367509	-0.284655	0.252238	0.387059	0.135541	-0.240317	0.161256	0.285764	0.643364	0.219663	-0.407828	0.353616	0.250381
comp55209_c0_seq1	Q5VV42	Threonylcarbamoyladenosine tRNA methylthiotransferase (EC 2.8.4.5) (CDK5 regulatory subunit-associated protein 1-like 1) (tRNA-t(6)A37 methylthiotransferase)	0	Module 10	-0.00189646	0.291551	0.399125	-0.505806	-0.2064	-0.404983	0.123144	-0.235278	0.201673	0.821705	0.480398	-0.528557	-0.23682	0.29022	0.0962263	-0.230263	-0.855655	-0.207046	0.418143	0.782202	0.663648	-0.142449	0.513525	0.652479	0.486974	0.0950252	-0.219939	-0.367965	0.023979
comp57176_c0_seq1	Q5XIG6	N-acetylgalactosamine kinase (EC 2.7.1.157) (GalNAc kinase) (Galactokinase 2)	5e-171	Module 10	0.0397938	0.0640247	0.579762	-0.0687747	-0.0831209	-0.244014	0.480037	0.345347	0.559981	0.903889	0.830237	-0.304986	-0.661469	0.0751571	-0.252349	-0.454381	-0.705128	-0.623942	-0.13303	0.270014	0.411699	-0.0586651	0.408636	0.532274	0.496974	-0.0675763	-0.314954	-0.0237542	0.283681
comp51879_c0_seq1	Q5XK67	DNA-directed RNA polymerases I and III subunit RPAC2 (RNA polymerases I and III subunit AC2) (AC19) (DNA-directed RNA polymerase I subunit D)	2e-37	Module 10	0.463023	0.488777	0.707285	0.343668	0.196751	-0.0621696	0.184805	0.191055	0.899873	0.831571	0.716286	-0.138021	-0.413262	0.194328	0.0288344	-0.262091	-0.352833	-0.519042	-0.42803	0.143702	0.233512	-0.472279	-0.141234	0.160259	0.208075	-0.229113	-0.711082	0.189342	-0.00787684
comp58777_c0_seq4	Q5ZKD7	Putative helicase MOV-10 (EC 3.6.4.13)	3e-23	Module 10	-0.102768	-0.00848403	0.411839	-0.20535	-0.188316	-0.419292	0.407746	0.30082	0.488033	0.936873	0.784037	-0.203465	-0.623326	0.182695	-0.162139	-0.403358	-0.76129	-0.679919	-0.00675792	0.285087	0.322903	0.0848106	0.51052	0.642379	0.657103	-0.0462689	-0.265367	0.0222666	0.371191
comp55723_c0_seq4	Q5ZL00	ER membrane protein complex subunit 1	0	Module 10	-0.423352	0.0807016	-0.10642	-0.291978	-0.0340589	-0.693549	-0.0152498	-0.0946701	0.334303	0.828475	0.195092	0.404171	-0.0189251	0.791299	0.310499	-0.268294	-0.677634	-0.746472	0.188219	0.249296	-0.241657	0.340743	0.302752	0.790822	0.801819	-0.393755	-0.463025	0.122869	0.161006
comp56235_c0_seq1	Q63ZM9	Zinc finger protein 830 (Coiled-coil domain-containing protein 16)	3e-18	Module 10	-0.067861	0.0379112	0.284222	0.157733	0.02269	-0.403833	0.281	0.405939	0.740424	0.878898	0.669162	0.288539	-0.501639	0.36534	-0.0241488	-0.35459	-0.465171	-0.900739	-0.341461	-0.106986	-0.176685	0.109996	0.148563	0.473146	0.630116	-0.326545	-0.5303	0.388448	0.349374
comp53612_c0_seq1	Q640L5	Coiled-coil domain-containing protein 18	1e-39	Module 10	-0.0609672	0.00215219	0.503902	-0.176146	-0.141449	-0.315906	0.478946	0.318169	0.472399	0.908592	0.798274	-0.300705	-0.647674	0.106861	-0.245684	-0.458327	-0.768581	-0.629188	-0.0348242	0.313219	0.413681	0.0324668	0.503361	0.615189	0.568851	-0.0452044	-0.249059	-0.0612514	0.320172
comp59101_c1_seq2	Q64487	Receptor-type tyrosine-protein phosphatase delta (Protein-tyrosine phosphatase delta) (R-PTP-delta) (EC 3.1.3.48)	1e-135	Module 10	-0.648844	-0.609137	-0.0935477	-0.6679	-0.509783	-0.490004	0.508599	0.328302	-0.271743	0.469401	0.456812	-0.237931	-0.5769	-0.0575378	-0.391592	-0.364544	-0.757189	-0.437995	0.421673	0.248054	0.300208	0.643685	0.962965	0.764509	0.716211	0.223812	0.448521	-0.207845	0.600595
comp57684_c0_seq4	Q6GNG8	PRKR-interacting protein 1 homolog	1e-17	Module 10	0.151838	0.177544	0.538983	0.0847581	-0.0409038	-0.294397	0.32821	0.337803	0.745525	0.931035	0.82843	-0.115288	-0.604732	0.177583	-0.0892491	-0.337807	-0.559069	-0.69428	-0.261473	0.139392	0.222685	-0.138387	0.219562	0.419548	0.510146	-0.129243	-0.482128	0.195995	0.282142
comp44729_c0_seq1	Q6GNY6	Oligosaccharyltransferase complex subunit ostc-A	9e-70	Module 10	0.00013357	0.101629	0.623914	0.14035	0.183162	-0.116962	0.551705	0.388383	0.654874	0.894191	0.717549	-0.0992559	-0.561384	0.20412	-0.296243	-0.619158	-0.660931	-0.760447	-0.328259	0.140247	0.216891	-0.0372425	0.222488	0.538823	0.409427	-0.359229	-0.501245	-0.0142448	0.138573
comp57668_c3_seq6	Q6GR34	Uncharacterized protein C16orf52 homolog A	2e-32	Module 10	-0.385569	-0.209308	0.156453	-0.127542	-0.0927001	-0.495744	0.432457	0.41264	0.445466	0.866099	0.608137	0.215289	-0.535076	0.357268	-0.169074	-0.490653	-0.688697	-0.917189	-0.10378	0.0128301	-0.0922888	0.392847	0.465358	0.729762	0.770071	-0.286167	-0.286442	0.178595	0.439674
comp54266_c0_seq5	Q6LAF1	Histone H4	6e-49	Module 10	-0.248889	-0.130956	0.452331	0.0196067	0.10108	-0.210002	0.6361	0.474438	0.495591	0.853235	0.669568	0.00408228	-0.600024	0.2108	-0.382156	-0.681374	-0.720703	-0.853243	-0.249157	0.0684961	0.112139	0.224101	0.390257	0.670671	0.539694	-0.364876	-0.343044	-0.0162756	0.273146
comp54174_c1_seq7	Q6NVL7	Charged multivesicular body protein 2b (Chromatin-modifying protein 2b) (CHMP2b)	2e-53	Module 10	0.388712	0.539628	0.595399	0.0400755	0.0168447	-0.273303	0.033815	-0.0395685	0.752876	0.908092	0.665188	-0.257394	-0.316114	0.309457	0.201111	-0.148273	-0.521709	-0.408763	-0.107751	0.414615	0.378417	-0.444287	0.040031	0.314544	0.358025	-0.0849103	-0.63201	0.0727685	-0.000605877
comp56246_c0_seq1	Q6NXR0	Interferon-inducible GTPase 5 (EC 3.6.5.-) (Immunity-related GTPase cinema 1)	1e-28	Module 10	-0.186883	0.0736234	0.327395	0.16394	0.237902	-0.298723	0.367833	0.313304	0.657998	0.870457	0.493202	0.32189	-0.343642	0.503679	-0.0805686	-0.553277	-0.576022	-0.918456	-0.325972	-0.0169783	-0.186532	0.156574	0.111807	0.603086	0.552676	-0.5545	-0.614838	0.177643	0.142569
comp56246_c0_seq3	Q6NXR0	Interferon-inducible GTPase 5 (EC 3.6.5.-) (Immunity-related GTPase cinema 1)	1e-22	Module 10	0.101411	0.455843	0.301661	-0.120373	-0.0206286	-0.532045	-0.0881838	-0.150189	0.651264	0.960197	0.480442	0.034944	-0.144543	0.610081	0.374009	-0.13712	-0.614154	-0.559502	0.0531441	0.412291	0.119702	-0.17904	0.11983	0.533503	0.597771	-0.213693	-0.653116	0.131024	0.0438321
comp49712_c0_seq1	Q6QLW4	Cytochrome c	7e-55	Module 10	0.156889	0.175747	0.820692	0.302205	0.354842	0.178761	0.653984	0.407116	0.647073	0.753084	0.681916	-0.256923	-0.54566	0.0368326	-0.444871	-0.698905	-0.563046	-0.604858	-0.459309	0.137375	0.349037	-0.210372	0.0810338	0.375083	0.122622	-0.394264	-0.51038	-0.156764	-0.0375894
comp47496_c3_seq4	Q736W4	Kynurenine formamidase (KFA) (KFase) (EC 3.5.1.9) (Arylformamidase) (N-formylkynurenine formamidase) (FKF)	4e-12	Module 10	0.441369	0.396288	0.64316	0.127576	-0.0657105	-0.200447	0.157425	0.188018	0.789691	0.849674	0.830483	-0.308889	-0.534864	0.0736879	0.0348829	-0.141113	-0.421535	-0.433212	-0.240572	0.245595	0.395702	-0.430173	0.0776259	0.195411	0.327437	0.033304	-0.508882	0.180505	0.165303
comp46034_c0_seq1	Q7M3K2	Transposable element P transposase (P-element transposase) (EC 2.7.7.-) (THAP domain-containing protein) (DmTHAP)	2e-39	Module 10	-0.322767	-0.132732	0.0415723	0.0671982	0.00777602	-0.499699	0.264221	0.397798	0.569703	0.785861	0.488315	0.497979	-0.396219	0.475036	-0.00899693	-0.375195	-0.463654	-0.966515	-0.256092	-0.19179	-0.384385	0.363393	0.215167	0.578108	0.726284	-0.407202	-0.436102	0.403332	0.397074
comp36059_c0_seq1	Q7SIC1	Fucolectin	1e-13	Module 10	-0.451529	0.0801659	-0.3041	-0.498923	-0.225108	-0.839321	-0.225564	-0.27444	0.158954	0.729923	0.0807997	0.364327	0.100496	0.80786	0.486124	-0.0465718	-0.639984	-0.562864	0.430663	0.356256	-0.210647	0.366317	0.38172	0.768442	0.855121	-0.201318	-0.316304	0.119573	0.198457
comp53611_c0_seq1	Q7ZUX3	WD repeat domain phosphoinositide-interacting protein 4 (WIPI-4) (WD repeat-containing protein 45)	4e-142	Module 10	-0.271373	-0.156979	0.376538	-0.0132905	0.0289634	-0.297584	0.581012	0.478697	0.502798	0.867625	0.683739	0.0593955	-0.610336	0.234767	-0.32519	-0.616715	-0.70413	-0.88117	-0.222216	0.0385473	0.0569007	0.264379	0.414563	0.675659	0.614153	-0.324459	-0.325449	0.0639444	0.344892
comp58538_c0_seq8	Q80UN1	BTB/POZ domain-containing protein KCTD9	4e-09	Module 10	0.214892	0.601258	0.422119	-0.0733867	0.0972902	-0.398369	-0.105666	-0.261933	0.651408	0.923832	0.413293	-0.0769279	-0.045745	0.608074	0.383961	-0.159923	-0.606639	-0.432826	0.048393	0.519896	0.232862	-0.333042	0.0188065	0.476847	0.44084	-0.253281	-0.723683	-0.00155822	-0.137079
comp47111_c0_seq2	Q80XJ3	Tetratricopeptide repeat protein 28 (TPR repeat protein 28)	2e-10	Module 10	-0.236385	0.215914	0.362743	0.120184	0.445321	-0.188232	0.340024	0.0722826	0.528071	0.8179	0.237482	0.284087	-0.0734142	0.666127	-0.0357658	-0.663351	-0.665717	-0.795461	-0.218835	0.182197	-0.125408	0.109122	0.0345402	0.688918	0.414182	-0.731565	-0.704779	-0.0952923	-0.157428
comp55643_c0_seq1	Q86UC2	Radial spoke head protein 3 homolog (A-kinase anchor protein RSPH3) (Radial spoke head-like protein 2)	2e-94	Module 10	-0.11779	0.124447	0.494642	-0.238746	-0.0220886	-0.327256	0.414508	0.121838	0.419473	0.943377	0.632463	-0.27677	-0.4464	0.302706	-0.145105	-0.516012	-0.870916	-0.598563	0.0688364	0.472379	0.41972	0.0190923	0.464824	0.72854	0.555157	-0.183454	-0.357305	-0.210421	0.134199
comp53538_c0_seq2	Q8AV57	Protein sidekick-2	8e-18	Module 10	0.429693	0.32986	0.739067	0.285156	0.0769276	-0.0369451	0.326051	0.338151	0.828985	0.805838	0.847216	-0.272384	-0.60047	-0.00249203	-0.140956	-0.294561	-0.382637	-0.50886	-0.417732	0.115976	0.348234	-0.408641	0.0141932	0.161335	0.226012	-0.0900461	-0.532891	0.163808	0.135583
comp49730_c0_seq1	Q8BGN2	UPF0462 protein C4orf33 homolog	4e-48	Module 10	-0.000809729	-0.361951	-0.330493	-0.176115	-0.785208	-0.653955	-0.15474	0.446955	0.276012	0.277617	0.645976	0.171699	-0.62687	-0.20983	0.154306	0.468456	0.099727	-0.352932	0.0104544	-0.364859	-0.199758	0.243204	0.376797	-0.044195	0.662233	0.585434	0.267595	0.788828	0.91211
comp57872_c0_seq1	Q8CCP0	Nuclear export mediator factor Nemf (Serologically defined colon cancer antigen 1 homolog)	0	Module 10	0.667201	0.797246	0.306061	0.696997	0.570952	0.248401	-0.439732	-0.283465	0.691976	0.0862579	-0.143471	0.324157	0.422188	0.377846	0.492441	0.178465	0.414944	0.00984765	-0.51575	-0.124474	-0.301057	-0.691151	-0.912578	-0.45106	-0.385076	-0.435948	-0.843429	0.313169	-0.548719
comp58819_c0_seq1	Q8CHN6	Sphingosine-1-phosphate lyase 1 (S1PL) (SP-lyase 1) (SPL) (SPL 1) (EC 4.1.2.27) (Sphingosine-1-phosphate aldolase)	0	Module 10	-0.307868	-0.106133	0.209634	-0.0863019	-0.0478519	-0.484452	0.386088	0.36079	0.517844	0.90616	0.611898	0.207558	-0.49711	0.402691	-0.110189	-0.474545	-0.68406	-0.906877	-0.127159	0.0490704	-0.0769027	0.304022	0.395663	0.706981	0.743744	-0.314818	-0.377189	0.183496	0.377204
comp57622_c0_seq1	Q8K0Q5	Rho GTPase-activating protein 18 (Rho-type GTPase-activating protein 18)	9e-89	Module 10	0.116417	0.477162	0.108094	-0.21638	-0.168804	-0.672716	-0.316585	-0.274771	0.583102	0.877066	0.391316	0.0984941	-0.0383838	0.650391	0.573724	0.0973047	-0.504177	-0.44836	0.184059	0.413778	0.0451923	-0.173626	0.107583	0.457097	0.650566	-0.0760256	-0.586995	0.242277	0.0968655
comp55178_c0_seq1	Q8K3X2	GDP-L-fucose synthase (EC 1.1.1.271) (GDP-4-keto-6-deoxy-D-mannose-3,5-epimerase-4-reductase) (Protein FX) (Red cell NADP(H)-binding protein)	1e-172	Module 10	0.203821	0.358378	0.650575	-0.243985	-0.0578271	-0.171877	0.266294	-0.0700206	0.391384	0.820136	0.625108	-0.606958	-0.372675	0.126362	-0.0622735	-0.323381	-0.756437	-0.229393	0.147116	0.665748	0.723087	-0.322353	0.357138	0.488739	0.302924	0.0404941	-0.322578	-0.336161	-0.028471
comp48449_c0_seq1	Q8K3Z0	Nucleotide-binding oligomerization domain-containing protein 2 (Caspase recruitment domain-containing protein 15)	6e-08	Module 10	-0.0153072	0.303922	0.0245785	-0.583224	-0.451978	-0.758909	-0.2715	-0.341989	0.251564	0.805066	0.410611	-0.214054	-0.118334	0.469675	0.484816	0.154067	-0.662833	-0.238178	0.524869	0.64379	0.34522	-0.0605602	0.457595	0.568213	0.721436	0.232712	-0.227065	0.0178907	0.219479
comp56049_c0_seq1	Q8K4B0	Metastasis-associated protein MTA1	2e-172	Module 10	-0.283903	0.292053	-0.177266	-0.345675	-0.0600133	-0.740088	-0.295163	-0.362848	0.306659	0.759541	0.0453587	0.376638	0.205354	0.887329	0.571352	-0.0468828	-0.583477	-0.533937	0.322931	0.383798	-0.2138	0.17478	0.176993	0.681737	0.730849	-0.315306	-0.520034	0.118351	0.0220904
comp55904_c0_seq5	Q8NCF5	NFATC2-interacting protein (45 kDa NF-AT-interacting protein) (45 kDa NFAT-interacting protein) (Nuclear factor of activated T-cells, cytoplasmic 2-interacting protein)	3e-09	Module 10	-0.00277685	0.110066	0.616466	-0.0715425	0.0291381	-0.192222	0.511279	0.275153	0.526241	0.912658	0.742195	-0.306151	-0.570641	0.15571	-0.264757	-0.549759	-0.771855	-0.62066	-0.114464	0.342786	0.427628	-0.0588974	0.384742	0.600187	0.453828	-0.180663	-0.373143	-0.14316	0.161378
comp52192_c0_seq1	Q8NCW6	Polypeptide N-acetylgalactosaminyltransferase 11 (EC 2.4.1.41) (Polypeptide GalNAc transferase 11) (GalNAc-T11) (pp-GaNTase 11) (Protein-UDP acetylgalactosaminyltransferase 11) (UDP-GalNAc:polypeptide N-acetylgalactosaminyltransferase 11)	1e-179	Module 10	0.16234	0.453053	0.0562706	-0.263688	-0.294486	-0.719513	-0.383441	-0.272849	0.555817	0.832837	0.430416	0.0515571	-0.078459	0.568716	0.611734	0.221225	-0.442609	-0.375472	0.231759	0.402607	0.0761389	-0.191579	0.142193	0.385418	0.666525	0.069358	-0.497892	0.304837	0.180457
comp42479_c0_seq1	Q8NDM7	Cilia- and flagella-associated protein 43 (WD repeat-containing protein 96)	1e-45	Module 10	0.281762	0.449067	0.247334	-0.225428	-0.317181	-0.604752	-0.244551	-0.163416	0.605891	0.863556	0.607078	-0.161925	-0.255319	0.375275	0.45696	0.165709	-0.472273	-0.336359	0.165408	0.43307	0.276719	-0.298624	0.191161	0.332244	0.591811	0.166834	-0.449815	0.245172	0.213102
comp46636_c0_seq1	Q8QG64	RING-box protein 1 (Rbx1) (Hyperosmotic protein 21) (sHOP21)	2e-63	Module 10	0.374788	0.295692	0.933566	0.343938	0.344297	0.321565	0.592142	0.33687	0.635477	0.640115	0.690876	-0.463356	-0.529794	-0.127035	-0.43757	-0.586033	-0.449094	-0.371197	-0.459604	0.206273	0.528742	-0.427617	-0.0058923	0.181463	-0.0719188	-0.250092	-0.470331	-0.217785	-0.126896
comp59094_c0_seq1	Q8R151	NFX1-type zinc finger-containing protein 1	0	Module 10	-0.242681	0.389697	-0.0714237	-0.122339	0.235056	-0.525026	-0.234963	-0.370948	0.373478	0.691425	-0.0943685	0.481125	0.339377	0.95696	0.516908	-0.193259	-0.507626	-0.556021	0.136746	0.308148	-0.316445	0.102073	-0.0503503	0.620328	0.535471	-0.572406	-0.694048	0.0543033	-0.201462
comp76370_c0_seq1	Q8SSY6	Bifunctional serine/threonine-protein kinase/NEDD4-like E3 ubiquitin-protein ligase [Includes: Probable serine/threonine-protein kinase DDB_G0276527 (EC 2.7.11.1); Probable NEDD4-like E3 ubiquitin-protein ligase DDB_G0276527 (EC 2.3.2.26) (HECT-type E3 ubiquitin transferase DDB_G0276527)]	8e-07	Module 10	-0.23447	0.286025	-0.0231118	-0.508288	-0.193763	-0.7399	-0.18591	-0.360021	0.2541	0.856204	0.222971	0.0527593	0.0438462	0.737079	0.463251	-0.0835736	-0.76064	-0.446509	0.452595	0.593281	0.114405	0.106084	0.38238	0.757703	0.755855	-0.130212	-0.400661	-0.0498282	0.07386
comp53827_c1_seq1	Q8TCU4	Alstrom syndrome protein 1	3e-08	Module 10	-0.446376	0.0390204	-0.0413173	-0.243706	0.0236049	-0.627623	0.0951309	-0.0154064	0.350333	0.841733	0.230034	0.393589	-0.0760007	0.755372	0.205718	-0.369992	-0.706656	-0.800236	0.120605	0.216531	-0.231093	0.362811	0.312456	0.814222	0.777874	-0.449773	-0.468509	0.0890698	0.157896
comp56197_c0_seq1	Q8WZ73	E3 ubiquitin-protein ligase rififylin (EC 2.3.2.27) (Caspase regulator CARP2) (Caspases-8 and -10-associated RING finger protein 2) (CARP-2) (FYVE-RING finger protein Sakura) (Fring) (RING finger and FYVE-like domain-containing protein 1) (RING finger protein 189) (RING finger protein 34-like) (RING-type E3 ubiquitin transferase rififylin)	5e-42	Module 10	-0.324723	0.0581241	0.344501	-0.311515	0.408462	0.330317	0.445359	-0.308286	-0.438547	0.0709266	-0.297559	-0.470012	0.24388	0.144939	-0.368254	-0.657277	-0.63418	0.155187	0.328771	0.651244	0.542612	0.0638145	0.270636	0.528577	-0.214419	-0.352403	0.0187349	-0.980734	-0.552409
comp58550_c0_seq5	Q92008	Sonic hedgehog protein A (SHHA) (VHH-1) [Cleaved into: Sonic hedgehog protein A N-product; Sonic hedgehog protein A C-product]	8e-16	Module 10	-0.17275	0.0819897	0.44646	-0.243486	-0.0290111	-0.36373	0.419226	0.146459	0.41526	0.949905	0.622313	-0.210591	-0.448744	0.333028	-0.143212	-0.526131	-0.87401	-0.650238	0.0644906	0.432647	0.355912	0.0807232	0.479732	0.757925	0.599935	-0.209074	-0.353594	-0.175927	0.168206
comp53086_c0_seq3	Q96CG8	Collagen triple helix repeat-containing protein 1 (Protein NMTC1)	1e-22	Module 10	0.405809	0.635514	0.577879	-0.00801722	0.0518357	-0.271648	-0.0570808	-0.189929	0.700025	0.881724	0.554554	-0.283215	-0.179096	0.385913	0.293113	-0.111841	-0.533609	-0.312965	-0.0206566	0.522185	0.412377	-0.497396	0.000532924	0.320597	0.314026	-0.100976	-0.664513	-0.00952784	-0.115556
comp52529_c0_seq1	Q96HH6	Transmembrane protein 19	8e-52	Module 10	0.126997	0.294564	0.423478	-0.15026	-0.158654	-0.473594	0.11748	0.0668244	0.635578	0.975257	0.720266	-0.179194	-0.434508	0.332665	0.139125	-0.193523	-0.659992	-0.563368	0.0155132	0.382025	0.310357	-0.16199	0.297657	0.514875	0.60598	-0.032925	-0.469631	0.109997	0.224976
comp57569_c2_seq1	Q96NW4	Ankyrin repeat domain-containing protein 27 (VPS9 domain-containing protein)	2e-30	Module 10	-0.0844954	0.213276	0.198719	-0.340226	-0.242985	-0.657311	0.0235549	-0.0459375	0.479367	0.970591	0.575227	-0.0556391	-0.310908	0.494344	0.251165	-0.154984	-0.739142	-0.588292	0.209287	0.43818	0.204254	0.0280292	0.412862	0.668243	0.762189	-0.0448787	-0.400412	0.0921621	0.263135
comp59071_c0_seq1	Q96PM5	RING finger and CHY zinc finger domain-containing protein 1 (EC 2.3.2.27) (Androgen receptor N-terminal-interacting protein) (CH-rich-interacting match with PLAG1) (E3 ubiquitin-protein ligase Pirh2) (RING finger protein 199) (RING-type E3 ubiquitin transferase RCHY1) (Zinc finger protein 363) (p53-induced RING-H2 protein) (hPirh2)	2e-31	Module 10	-0.0247436	0.292629	0.44197	-0.447558	-0.124441	-0.369331	0.184582	-0.197501	0.245906	0.856717	0.482897	-0.483688	-0.242193	0.326576	0.0533205	-0.317144	-0.882112	-0.280744	0.351886	0.753949	0.626741	-0.127332	0.484908	0.687083	0.480814	-0.00228394	-0.282218	-0.378348	-0.00684183
comp58645_c1_seq1	Q9CR27	WASH complex subunit 3 (Coiled-coil domain-containing protein 53)	6e-54	Module 10	0.276045	0.384681	0.770866	-0.148561	0.0720911	0.0463123	0.354397	-0.0625533	0.342185	0.696849	0.566656	-0.715238	-0.34418	0.0101417	-0.18617	-0.400177	-0.69762	-0.111401	0.073718	0.668733	0.812875	-0.412656	0.273922	0.391675	0.0942	0.00334348	-0.304251	-0.468834	-0.163176
comp52257_c0_seq1	Q9CZP0	Ufm1-specific protease 1 (UfSP1) (EC 3.4.22.-)	4e-50	Module 10	0.336486	0.254673	0.737789	0.319205	0.14234	-0.00929263	0.424389	0.412383	0.821203	0.813703	0.833802	-0.201898	-0.621937	0.0186888	-0.226078	-0.406119	-0.416125	-0.603518	-0.472265	0.055848	0.282233	-0.317834	0.029766	0.222974	0.241478	-0.189686	-0.540559	0.148412	0.141599
comp52830_c0_seq1	Q9CZX2	Centrosomal protein of 89 kDa (Cep89) (Coiled-coil domain-containing protein 123)	9e-47	Module 10	-0.139211	0.21742	0.325491	-0.399547	-0.130442	-0.514281	0.17322	-0.0995582	0.353029	0.953427	0.512754	-0.228207	-0.274661	0.464803	0.105886	-0.334917	-0.881527	-0.51177	0.272194	0.598465	0.386366	0.019191	0.478788	0.766364	0.654632	-0.11237	-0.36531	-0.185662	0.113752
comp48546_c0_seq1	Q9DBV3	Probable ATP-dependent RNA helicase DHX34 (EC 3.6.4.13) (DEAH box protein 34)	0	Module 10	0.443956	0.647341	0.197961	0.736866	0.732233	0.345327	-0.328001	-0.243599	0.536778	-0.0549446	-0.356916	0.500029	0.536921	0.439369	0.373093	0.0128843	0.430453	-0.0500245	-0.554376	-0.237035	-0.480171	-0.489414	-0.934525	-0.380611	-0.443399	-0.641852	-0.801899	0.224928	-0.626401
comp55956_c0_seq2	Q9DFS4	StAR-related lipid transfer protein 3 (MLN64-like protein) (START domain-containing protein 3) (StARD3)	8e-26	Module 10	0.0750933	0.456241	0.0898599	-0.316477	-0.219897	-0.701065	-0.313835	-0.320236	0.501211	0.875765	0.377215	0.0267166	-0.0308171	0.641952	0.569054	0.0989055	-0.566041	-0.400507	0.282554	0.497307	0.120155	-0.148126	0.189789	0.508428	0.673145	-0.0247393	-0.521995	0.166332	0.100407
comp50251_c0_seq1	Q9H0C1	Zinc finger MYND domain-containing protein 12	3e-111	Module 10	0.27431	0.404424	0.673222	-0.123942	-0.0251201	-0.187115	0.237189	-0.0103308	0.543155	0.874065	0.68753	-0.505071	-0.405663	0.159731	-0.018864	-0.299299	-0.691109	-0.321996	0.02345	0.563905	0.622583	-0.365883	0.26055	0.434419	0.322941	-0.00768582	-0.43179	-0.194232	0.000249525
comp54216_c0_seq9	Q9UQ90	Paraplegin (EC 3.4.24.-) (Spastic paraplegia 7 protein)	0	Module 10	0.358781	0.400238	0.727405	0.110923	0.0656111	-0.116054	0.281549	0.160309	0.734524	0.88053	0.771758	-0.355718	-0.491599	0.125814	-0.0634922	-0.321367	-0.5518	-0.457407	-0.226503	0.338193	0.460606	-0.399645	0.107609	0.315882	0.284755	-0.100621	-0.544034	-0.00338919	0.0455178
comp54978_c0_seq2	Q9WV70	Nucleolar complex protein 2 homolog (Protein NOC2 homolog) (NOC2-like protein) (Novel INHAT repressor)	1e-24	Module 10	0.434978	0.624023	0.546477	0.26827	0.199667	-0.216066	-0.0593298	-0.038401	0.887197	0.84928	0.539759	0.0121455	-0.17698	0.440051	0.299086	-0.129934	-0.342391	-0.489046	-0.297765	0.225519	0.10643	-0.47558	-0.220587	0.200885	0.280808	-0.284651	-0.820403	0.231348	-0.0987401
comp53524_c0_seq1	Q9YHY6	Condensin complex subunit 1 (Chromosome assembly protein XCAP-D2) (Chromosome condensation-related SMC-associated protein 1) (Chromosome-associated protein D2) (Eg7) (Non-SMC condensin I complex subunit D2)	0	Module 10	-0.208704	0.227342	0.417474	0.109673	0.437755	-0.166882	0.372071	0.0793585	0.533862	0.839243	0.279858	0.212475	-0.109698	0.629426	-0.0673197	-0.681631	-0.696438	-0.778565	-0.213882	0.220691	-0.0533278	0.0768808	0.0588912	0.693487	0.401241	-0.705518	-0.695986	-0.132378	-0.160434
comp18474_c0_seq1				Module 10	0.213585	0.364256	0.45565	-0.293443	-0.250059	-0.437146	0.0468798	-0.0865695	0.493028	0.895534	0.683162	-0.427022	-0.382179	0.231702	0.170892	-0.0929287	-0.678518	-0.313773	0.192562	0.57897	0.547178	-0.277817	0.359954	0.464815	0.512806	0.148313	-0.34883	-0.0523284	0.155731
comp19394_c0_seq1				Module 10	0.284107	0.39987	0.16726	-0.166806	-0.357564	-0.646013	-0.288386	-0.0931373	0.650798	0.8302	0.622986	-0.0447027	-0.283965	0.362154	0.488096	0.236851	-0.368718	-0.385999	0.100074	0.296443	0.147175	-0.259788	0.149908	0.265008	0.625717	0.184121	-0.442109	0.396168	0.300664
comp19760_c0_seq1				Module 10	-0.597981	-0.563146	-0.110657	-0.762469	-0.576894	-0.483029	0.426945	0.212007	-0.373334	0.397163	0.404565	-0.366121	-0.51539	-0.106617	-0.339279	-0.268549	-0.742594	-0.267305	0.545263	0.360746	0.419437	0.577252	0.987734	0.718052	0.659569	0.343849	0.528803	-0.289599	0.557255
comp21093_c0_seq1				Module 10	0.130583	0.0035382	-0.365228	0.069342	-0.470148	-0.661305	-0.453964	0.189135	0.521314	0.327115	0.388618	0.524867	-0.242622	0.203021	0.512875	0.536685	0.240252	-0.418079	-0.129746	-0.400754	-0.516862	0.066188	-0.0521371	-0.117342	0.58419	0.238263	-0.182181	0.925232	0.599064
comp21199_c0_seq1				Module 10	-0.668785	-0.288306	-0.162207	-0.787251	-0.375987	-0.652994	0.228551	-0.0876578	-0.24925	0.618118	0.20612	-0.127211	-0.193963	0.386175	-0.0275102	-0.320842	-0.906401	-0.409619	0.627804	0.539186	0.253155	0.555739	0.847344	0.93916	0.788463	0.027744	0.165619	-0.324979	0.315548
comp23976_c0_seq1				Module 10	0.195712	0.323846	0.651126	0.170118	0.17081	-0.161041	0.341785	0.229066	0.771457	0.931661	0.711662	-0.123375	-0.459089	0.277747	-0.0826127	-0.446837	-0.588367	-0.660534	-0.306365	0.221825	0.246681	-0.238806	0.0859077	0.431713	0.375683	-0.304301	-0.631972	0.056049	0.0563017
comp27371_c0_seq1				Module 10	-0.19421	0.309587	-0.001991	-0.503684	-0.208257	-0.736943	-0.199712	-0.364814	0.273234	0.862437	0.247349	0.0228394	0.0310402	0.717718	0.473861	-0.0600274	-0.751115	-0.426657	0.450417	0.604605	0.142416	0.0691079	0.374953	0.733989	0.746303	-0.101366	-0.404433	-0.0416871	0.0759946
comp29213_c0_seq1				Module 10	-0.191357	0.184081	0.258794	0.121617	0.276285	-0.35333	0.226515	0.143201	0.634587	0.868253	0.35831	0.382103	-0.169796	0.655122	0.0753574	-0.493631	-0.579106	-0.867743	-0.240305	0.0670474	-0.231495	0.127398	0.0470666	0.626408	0.555417	-0.606824	-0.692377	0.151126	0.0347076
comp30036_c0_seq1				Module 10	-0.554448	-0.0597305	-0.165074	-0.345713	-0.0561375	-0.689493	0.0754391	-0.0301213	0.22484	0.779564	0.168057	0.419101	-0.0533979	0.751079	0.210023	-0.335655	-0.710895	-0.773584	0.217797	0.213603	-0.26225	0.474689	0.3975	0.851472	0.828425	-0.398248	-0.354328	0.077914	0.214847
comp30615_c0_seq1				Module 10	-0.222627	-0.192901	0.43845	0.134848	0.111628	-0.162445	0.66431	0.595345	0.546825	0.792551	0.702389	0.084006	-0.662408	0.134982	-0.432968	-0.665651	-0.602164	-0.895522	-0.37579	-0.0940055	0.012488	0.240037	0.327731	0.572662	0.50599	-0.369054	-0.330312	0.100957	0.336429
comp31888_c1_seq1				Module 10	0.517831	0.582696	0.499285	0.126	-0.0617243	-0.316859	-0.144034	-0.0391512	0.830299	0.823337	0.665549	-0.158706	-0.294792	0.273914	0.341723	0.0682225	-0.308334	-0.353553	-0.167245	0.278991	0.255213	-0.518396	-0.0884426	0.121336	0.337835	0.0153194	-0.640125	0.290357	0.0660406
comp33779_c0_seq1				Module 10	-0.347411	-0.288597	0.299953	0.146524	0.131439	-0.196028	0.651919	0.623529	0.489633	0.724151	0.59996	0.253961	-0.605279	0.194425	-0.425043	-0.672925	-0.550501	-0.957009	-0.388957	-0.205893	-0.161164	0.376624	0.313771	0.59213	0.5419	-0.442437	-0.304662	0.160894	0.366116
comp34547_c0_seq1				Module 10	0.280252	0.168626	0.626303	0.21272	-0.0245503	-0.156598	0.376869	0.441362	0.791581	0.841155	0.895238	-0.18108	-0.690608	0.00431325	-0.180912	-0.31364	-0.428784	-0.632565	-0.389994	0.0380946	0.259044	-0.231851	0.14324	0.255531	0.378659	-0.0691048	-0.447226	0.240894	0.296434
comp36083_c0_seq1				Module 10	0.0195653	0.0299287	0.655764	-0.0642498	-0.0129218	-0.112487	0.593628	0.36191	0.474814	0.839045	0.796005	-0.406026	-0.665391	-0.00514924	-0.382801	-0.557836	-0.735037	-0.56295	-0.138061	0.306927	0.505508	-0.0608842	0.430022	0.537703	0.391355	-0.0928269	-0.259066	-0.169564	0.211701
comp37483_c0_seq1				Module 10	0.456627	0.499451	0.61707	-0.00131503	-0.096859	-0.248997	0.04211	-0.00304074	0.706287	0.850323	0.740958	-0.397598	-0.406564	0.147675	0.153762	-0.072296	-0.480475	-0.303892	-0.0744088	0.426058	0.496694	-0.488258	0.100724	0.23294	0.32211	0.0826444	-0.506149	0.0695321	0.0714341
comp38499_c0_seq1				Module 10	0.514312	0.609246	0.492491	0.160411	-0.0113962	-0.308106	-0.160807	-0.0573233	0.850552	0.822713	0.626644	-0.10545	-0.249933	0.323091	0.365832	0.0559707	-0.294697	-0.372741	-0.191995	0.263169	0.206075	-0.52109	-0.136613	0.12135	0.326115	-0.043101	-0.68937	0.299441	0.0275433
comp38719_c0_seq1				Module 10	0.142831	0.280024	0.639146	0.247986	0.255139	-0.115944	0.396021	0.288959	0.785272	0.906696	0.672292	-0.0217021	-0.447708	0.302456	-0.132739	-0.518958	-0.560534	-0.732969	-0.390066	0.129758	0.144034	-0.18178	0.0389744	0.43708	0.356393	-0.409589	-0.664045	0.0776452	0.0409423
comp38883_c0_seq1				Module 10	-0.282595	0.000353688	0.0921111	-0.375176	-0.274462	-0.695674	0.14638	0.0938957	0.391937	0.942823	0.569602	0.0544753	-0.386771	0.475117	0.12852	-0.248858	-0.771073	-0.713548	0.198167	0.318671	0.0898993	0.247482	0.527604	0.761603	0.854716	-0.085853	-0.290518	0.118127	0.387232
comp39182_c1_seq1				Module 10	0.493358	0.636752	0.667079	0.193231	0.157512	-0.143321	0.0157929	-0.0548502	0.823637	0.849276	0.60821	-0.223089	-0.245105	0.311533	0.207881	-0.159372	-0.418551	-0.37297	-0.228594	0.361395	0.336519	-0.553421	-0.130251	0.203698	0.216532	-0.175052	-0.734632	0.0804743	-0.122301
comp40177_c0_seq1				Module 10	-0.0721662	0.0509666	0.572374	-0.151629	-0.0196642	-0.225717	0.528936	0.268568	0.448155	0.901197	0.727387	-0.329283	-0.577133	0.146594	-0.285351	-0.557475	-0.815145	-0.608871	-0.0436836	0.374022	0.451325	0.00537463	0.464786	0.650801	0.490814	-0.147261	-0.301476	-0.184281	0.192991
comp40907_c0_seq1				Module 10	0.470275	0.629837	0.524979	-0.0350883	-0.0677144	-0.323182	-0.143732	-0.190682	0.698447	0.842436	0.595207	-0.310157	-0.212156	0.316403	0.352478	0.0272976	-0.454118	-0.246843	0.0104983	0.497489	0.423541	-0.530306	0.00980494	0.233295	0.32959	0.0376065	-0.598635	0.0792859	-0.0344629
comp41309_c0_seq1				Module 10	-0.222716	0.241221	0.226534	-0.248919	0.0428171	-0.534332	0.121099	-0.097035	0.447709	0.95792	0.373095	0.0913265	-0.134317	0.677699	0.192194	-0.387052	-0.808058	-0.679602	0.139346	0.43856	0.0818241	0.102151	0.307136	0.787282	0.679775	-0.365894	-0.54654	-0.0596372	0.0453199
comp42767_c0_seq1				Module 10	0.261312	0.417132	0.70169	-0.134448	0.0239433	-0.13281	0.26548	-0.0456002	0.495196	0.847604	0.638983	-0.546547	-0.365507	0.159722	-0.0496877	-0.345153	-0.716705	-0.281309	0.043678	0.611026	0.665645	-0.375159	0.258794	0.450633	0.271192	-0.0379127	-0.426345	-0.282858	-0.0670523
comp42772_c0_seq1				Module 10	0.171295	0.460365	0.16323	-0.320211	-0.291958	-0.667947	-0.292288	-0.27969	0.518542	0.871261	0.481491	-0.107815	-0.128534	0.51126	0.525668	0.143054	-0.547352	-0.334843	0.276975	0.517151	0.241032	-0.226311	0.221561	0.440091	0.638866	0.0985275	-0.463608	0.167134	0.14779
comp43012_c0_seq1				Module 10	0.409956	0.521714	0.635089	0.157445	0.0871328	-0.207438	0.0904852	0.0516254	0.823039	0.897019	0.69076	-0.195093	-0.35534	0.283382	0.142839	-0.196632	-0.466192	-0.472533	-0.234079	0.307735	0.309528	-0.447612	-0.0283994	0.268762	0.318422	-0.151929	-0.676561	0.12871	0.00249833
comp43934_c0_seq1				Module 10	0.0361472	0.33809	0.10407	-0.434009	-0.362712	-0.728433	-0.222263	-0.244035	0.418324	0.884629	0.490495	-0.122865	-0.17746	0.500134	0.461037	0.0919655	-0.638649	-0.372838	0.360756	0.54107	0.260232	-0.094401	0.366143	0.548812	0.726236	0.126597	-0.359243	0.11711	0.225551
comp44105_c0_seq1				Module 10	0.240747	0.711303	0.372326	-0.1267	0.139366	-0.375498	-0.240473	-0.459408	0.552661	0.833413	0.237069	-0.102134	0.151091	0.68158	0.503422	-0.0858033	-0.575118	-0.272025	0.160216	0.633625	0.259686	-0.399545	-0.0510037	0.444498	0.351803	-0.257881	-0.736291	-0.101051	-0.289491
comp44696_c0_seq1				Module 10	-0.507986	-0.609101	-0.0951584	-0.702866	-0.658911	-0.457801	0.43362	0.321102	-0.327396	0.350326	0.50994	-0.401049	-0.633819	-0.255685	-0.380613	-0.188388	-0.634628	-0.243525	0.470722	0.257192	0.429022	0.537214	0.977689	0.592216	0.633533	0.462014	0.595207	-0.178924	0.66345
comp44888_c0_seq1				Module 10	-0.0649474	0.265828	0.156556	-0.127202	-0.0812878	-0.625862	-0.0330259	-0.0065061	0.626408	0.951994	0.494499	0.212991	-0.220064	0.621746	0.322571	-0.16345	-0.597511	-0.715348	0.0168442	0.244534	-0.0629019	0.0279497	0.195389	0.592769	0.729298	-0.242366	-0.580868	0.259531	0.206833
comp45183_c0_seq1				Module 10	0.202277	0.354998	0.508481	-0.317906	-0.217858	-0.365042	0.111055	-0.099453	0.428278	0.866102	0.662588	-0.517524	-0.378958	0.186584	0.0986183	-0.153935	-0.719669	-0.259919	0.21846	0.637895	0.635972	-0.287485	0.390697	0.482888	0.452837	0.146562	-0.309163	-0.166617	0.103489
comp45580_c0_seq1				Module 10	-0.400246	0.141679	-0.243282	-0.279516	-0.03375	-0.731812	-0.198531	-0.21273	0.302741	0.724923	0.0455353	0.522532	0.143196	0.870622	0.472531	-0.122768	-0.545212	-0.664027	0.224028	0.212879	-0.367933	0.32169	0.188725	0.700335	0.76934	-0.392657	-0.485485	0.199651	0.109534
comp45669_c0_seq1				Module 10	-0.17465	0.159358	0.232631	0.178109	0.269822	-0.350147	0.214906	0.1956	0.668552	0.839754	0.371513	0.441664	-0.192529	0.630686	0.0761958	-0.462329	-0.507713	-0.891657	-0.299985	-0.0218088	-0.300705	0.13556	0.00802648	0.571	0.551539	-0.603092	-0.692334	0.234373	0.0751475
comp45693_c0_seq1				Module 10	0.108043	0.260187	0.699996	0.0752545	0.188748	-0.0970585	0.465818	0.21918	0.637025	0.912948	0.685522	-0.254277	-0.471738	0.228065	-0.208932	-0.5668	-0.707004	-0.613449	-0.224055	0.328688	0.381155	-0.187003	0.201559	0.526828	0.343335	-0.306127	-0.539363	-0.135835	0.0130369
comp46174_c1_seq1				Module 10	-0.286676	-0.118832	0.319187	0.160399	0.201752	-0.241419	0.533124	0.480785	0.574029	0.805433	0.545201	0.298522	-0.478318	0.357605	-0.271068	-0.6419	-0.578121	-0.959248	-0.367041	-0.1166	-0.1821	0.283271	0.217746	0.616535	0.551521	-0.523018	-0.465961	0.159703	0.251181
comp46355_c0_seq2				Module 10	0.131864	0.311478	0.646788	0.106664	0.184554	-0.167583	0.369694	0.189049	0.709394	0.944041	0.672595	-0.149982	-0.427911	0.312703	-0.0998908	-0.498598	-0.662943	-0.655026	-0.24369	0.290026	0.282799	-0.200102	0.137707	0.507397	0.389926	-0.330381	-0.615065	-0.031197	0.0231384
comp46459_c0_seq1				Module 10	-0.0729657	0.00357111	0.470644	-0.171835	-0.149611	-0.355839	0.449975	0.317252	0.495284	0.925846	0.795233	-0.246908	-0.637933	0.145031	-0.209224	-0.439471	-0.759995	-0.662405	-0.0396151	0.290241	0.363194	0.0502673	0.492871	0.622765	0.604428	-0.0587813	-0.271404	-0.0153709	0.338826
comp46705_c0_seq2				Module 10	-0.538752	-0.0749022	0.253405	-0.182711	0.539564	0.251429	0.558398	-0.13175	-0.316949	0.180759	-0.305677	-0.111357	0.214122	0.335684	-0.417867	-0.838198	-0.670603	-0.199493	0.151375	0.421329	0.207933	0.298013	0.23899	0.679067	-0.0516701	-0.63612	-0.121294	-0.820035	-0.472383
comp47287_c0_seq1				Module 10	-0.662798	-0.651492	-0.14059	-0.657585	-0.542448	-0.512167	0.496257	0.365367	-0.272234	0.44497	0.46285	-0.192363	-0.596803	-0.0755863	-0.388452	-0.332494	-0.714395	-0.454967	0.405267	0.18703	0.247403	0.677407	0.963761	0.739635	0.736464	0.244726	0.476007	-0.146661	0.652349
comp47337_c0_seq1				Module 10	0.214751	0.581157	0.456533	-0.160795	0.0368448	-0.390197	-0.0694764	-0.278663	0.581098	0.922218	0.446806	-0.21292	-0.0861584	0.537609	0.337876	-0.165107	-0.667223	-0.363498	0.12828	0.610196	0.366552	-0.343846	0.110289	0.502232	0.434873	-0.166711	-0.640574	-0.09235	-0.125179
comp47575_c0_seq2				Module 10	0.328842	0.474815	0.554828	-0.0390781	-0.0596134	-0.334145	0.0521123	-0.0210249	0.706452	0.9272	0.694647	-0.277223	-0.359971	0.294559	0.184715	-0.144718	-0.569744	-0.424546	-0.0473397	0.433215	0.399743	-0.379577	0.13366	0.36769	0.42707	-0.0329038	-0.564516	0.0678608	0.0694195
comp47928_c0_seq1				Module 10	-0.0134392	0.222426	0.516639	-0.270849	-0.0678177	-0.339145	0.317627	0.0287417	0.428076	0.939546	0.637377	-0.36477	-0.410257	0.288882	-0.059069	-0.415613	-0.848111	-0.491442	0.126492	0.555964	0.505526	-0.0914521	0.439812	0.67003	0.522726	-0.0953324	-0.364346	-0.220771	0.0994903
comp48073_c0_seq1				Module 10	0.269369	0.401028	0.619626	-0.310699	-0.127098	-0.162973	0.169257	-0.170107	0.306494	0.730895	0.573671	-0.707019	-0.313817	0.0683847	-0.000666477	-0.204686	-0.702421	-0.0624139	0.244506	0.739149	0.809371	-0.392312	0.356249	0.409859	0.239846	0.164023	-0.245609	-0.377494	-0.0585443
comp48569_c0_seq1				Module 10	-0.468972	-0.43381	0.00927561	-0.743393	-0.570182	-0.476755	0.400228	0.167934	-0.268977	0.490583	0.490505	-0.465769	-0.539047	-0.101936	-0.295133	-0.249916	-0.780142	-0.244941	0.534399	0.450499	0.529188	0.436874	0.955971	0.70087	0.644292	0.371033	0.441008	-0.303058	0.514658
comp48577_c0_seq1				Module 10	-0.287279	0.32064	-0.004251	-0.16158	0.198601	-0.540415	-0.109772	-0.278914	0.388069	0.781119	0.0249037	0.410942	0.208557	0.909624	0.410752	-0.286121	-0.617459	-0.635446	0.133524	0.33157	-0.238702	0.148738	0.064885	0.708849	0.602635	-0.556031	-0.65989	0.0187154	-0.126763
comp48777_c0_seq3				Module 10	0.199103	0.162649	0.680574	0.134498	0.0333201	-0.118568	0.467346	0.391982	0.70605	0.871686	0.852753	-0.266043	-0.659822	0.0371811	-0.252228	-0.441196	-0.567485	-0.621732	-0.315647	0.163488	0.360016	-0.198324	0.22039	0.377663	0.367298	-0.129025	-0.434449	0.0612887	0.215169
comp48997_c1_seq3				Module 10	-0.454613	0.0757576	-0.100743	-0.500885	-0.150405	-0.736035	-0.0179703	-0.205531	0.180384	0.835343	0.194441	0.193489	-0.0157795	0.745803	0.305741	-0.246918	-0.808049	-0.609466	0.398437	0.459004	-0.0256264	0.336754	0.468793	0.873775	0.825128	-0.251737	-0.332351	-0.0514526	0.15471
comp49067_c0_seq3				Module 10	0.0663841	0.318761	0.409862	-0.488783	-0.243394	-0.407792	0.0839447	-0.233091	0.23434	0.813913	0.516821	-0.554523	-0.258564	0.250941	0.123932	-0.167199	-0.809898	-0.173832	0.405892	0.771301	0.682208	-0.195867	0.491105	0.591663	0.473434	0.153703	-0.216752	-0.322459	0.0455457
comp49071_c0_seq1				Module 10	-0.0810405	0.231627	0.325426	-0.124868	-0.00859575	-0.499729	0.168089	0.065901	0.604167	0.994228	0.568356	0.0548844	-0.317614	0.532099	0.130984	-0.346632	-0.722101	-0.728845	-0.0138593	0.316958	0.0999923	0.0169978	0.272439	0.665502	0.668733	-0.281212	-0.556718	0.0890571	0.162632
comp49509_c0_seq1				Module 10	-0.211964	0.390553	0.200851	-0.183047	0.246471	-0.43444	0.0114827	-0.292124	0.399057	0.855096	0.114333	0.182621	0.142394	0.835811	0.301709	-0.399904	-0.746843	-0.581272	0.147016	0.490049	-0.000968621	0.0355877	0.11754	0.753442	0.529077	-0.541868	-0.674242	-0.162745	-0.210287
comp49778_c0_seq2				Module 10	0.0721533	0.248841	0.672797	0.0370535	0.173449	-0.129899	0.458173	0.200478	0.613637	0.924943	0.671037	-0.245084	-0.458344	0.255879	-0.194982	-0.568869	-0.735342	-0.621712	-0.187569	0.349875	0.376796	-0.157094	0.230371	0.563365	0.374897	-0.307678	-0.529881	-0.147787	0.0196121
comp49791_c1_seq1				Module 10	0.117757	0.304826	0.196281	-0.156941	-0.258684	-0.645768	-0.115791	0.00325809	0.660561	0.92861	0.637083	0.0406484	-0.331581	0.445384	0.363075	0.0224118	-0.511494	-0.576433	0.0483332	0.269402	0.0848274	-0.113608	0.220514	0.441208	0.70595	0.00955481	-0.488327	0.337617	0.307658
comp49847_c0_seq2				Module 10	0.478783	0.597405	0.62974	0.0345916	0.000652551	-0.222122	-0.0119457	-0.0959864	0.727063	0.851505	0.652002	-0.355895	-0.290366	0.245773	0.221402	-0.0842111	-0.476356	-0.286293	-0.0793056	0.465614	0.465854	-0.538482	0.0101551	0.234599	0.275425	-0.00965261	-0.604153	0.0335128	-0.0462992
comp50312_c0_seq1				Module 10	0.27793	0.637049	0.429337	-0.25227	-0.0382171	-0.39189	-0.173463	-0.403269	0.486344	0.845707	0.391793	-0.332908	-0.017023	0.492066	0.410478	-0.0465536	-0.636784	-0.185695	0.252611	0.717881	0.476462	-0.419401	0.123452	0.441417	0.378936	-0.0375504	-0.564424	-0.156549	-0.16602
comp50469_c0_seq5				Module 10	-0.275743	0.267241	0.00296476	-0.284018	0.011077	-0.655243	-0.0966119	-0.23077	0.392644	0.870877	0.191244	0.288534	0.0551744	0.825555	0.400415	-0.225787	-0.695292	-0.642781	0.218335	0.390715	-0.116075	0.160326	0.225519	0.750952	0.725187	-0.380242	-0.562407	0.0517021	0.0306443
comp50639_c0_seq1				Module 10	-0.406115	-0.265613	0.217001	0.0880943	0.122598	-0.283664	0.574677	0.541528	0.467308	0.749804	0.530246	0.32826	-0.5199	0.310854	-0.32919	-0.644532	-0.581305	-0.975839	-0.318173	-0.168601	-0.221614	0.419991	0.319522	0.653205	0.607744	-0.476256	-0.336041	0.168713	0.349324
comp50954_c0_seq2				Module 10	0.123726	0.157333	0.736233	0.0680329	0.115368	-0.0365132	0.559851	0.329559	0.587974	0.852987	0.771233	-0.363608	-0.601351	0.0493208	-0.33839	-0.570815	-0.680082	-0.56928	-0.243079	0.287161	0.467666	-0.174996	0.276101	0.472421	0.305941	-0.193216	-0.40529	-0.147845	0.10016
comp51622_c0_seq1				Module 10	0.0177548	0.360219	0.463823	-0.0504773	0.130444	-0.36179	0.189392	-0.00367893	0.635432	0.985196	0.527245	-0.0318145	-0.248612	0.536281	0.111753	-0.409293	-0.728517	-0.655388	-0.0576801	0.395895	0.190947	-0.118571	0.171918	0.627751	0.527322	-0.355593	-0.648588	-0.0283999	-0.00420755
comp51702_c0_seq2				Module 10	0.179243	0.331604	0.474076	-0.385326	-0.265677	-0.380046	0.0950465	-0.132841	0.354823	0.831678	0.6373	-0.562086	-0.364982	0.163203	0.10221	-0.125772	-0.730272	-0.202771	0.28942	0.67883	0.676741	-0.269349	0.438479	0.49033	0.454445	0.201785	-0.242882	-0.206227	0.11182
comp51835_c0_seq6				Module 10	-0.274662	0.120784	-0.0325438	-0.331345	-0.199191	-0.756496	-0.052053	-0.0590277	0.422413	0.907539	0.393729	0.247799	-0.17123	0.669782	0.338169	-0.147815	-0.677714	-0.7025	0.209148	0.295635	-0.0932016	0.225471	0.366202	0.725142	0.850429	-0.19121	-0.422816	0.200108	0.281337
comp51967_c0_seq4				Module 10	-0.123479	-0.00536582	0.351743	-0.226378	-0.216467	-0.483367	0.351654	0.276234	0.493865	0.949419	0.765463	-0.145285	-0.595708	0.234355	-0.0994994	-0.360837	-0.753009	-0.699901	0.0177647	0.275197	0.268747	0.109971	0.508957	0.654808	0.706401	-0.0448358	-0.277531	0.0703977	0.393693
comp52221_c0_seq1				Module 10	0.699685	0.748832	0.548558	0.828962	0.759877	0.557424	-0.156707	-0.148822	0.655703	0.00897608	-0.112278	0.146213	0.328185	0.184601	0.185313	-0.0671176	0.386632	0.0493473	-0.664954	-0.133946	-0.139384	-0.74658	-0.931745	-0.485003	-0.61215	-0.527666	-0.808905	0.099145	-0.669656
comp52404_c1_seq1				Module 10	-0.268067	-0.162745	0.322884	-0.0062986	-0.00922074	-0.351898	0.528442	0.486847	0.530902	0.871015	0.691348	0.121167	-0.61144	0.254842	-0.273039	-0.559129	-0.664358	-0.905267	-0.229479	-0.00733513	-0.00676078	0.278903	0.399958	0.654541	0.655452	-0.305876	-0.332378	0.147395	0.391239
comp52404_c1_seq3				Module 10	-0.271843	-0.0103256	0.35321	0.140273	0.276693	-0.231373	0.489328	0.358536	0.572328	0.838648	0.472191	0.278454	-0.369337	0.458152	-0.206317	-0.666297	-0.633916	-0.924093	-0.318928	-0.006241	-0.144728	0.226532	0.176771	0.660735	0.523089	-0.591004	-0.549576	0.0699402	0.12744
comp52427_c0_seq3				Module 10	0.250565	0.659291	0.401957	-0.161361	0.0531208	-0.404178	-0.190088	-0.386997	0.566512	0.874899	0.350236	-0.173234	0.0330492	0.600956	0.45071	-0.0815501	-0.608016	-0.292097	0.16599	0.63385	0.326665	-0.389991	0.0331395	0.454817	0.400368	-0.171338	-0.676782	-0.0800864	-0.193676
comp52542_c0_seq1				Module 10	-0.206337	0.0330069	0.114398	-0.364276	-0.318758	-0.701441	0.110073	0.0957214	0.430074	0.946633	0.620538	0.0119155	-0.418715	0.430895	0.154962	-0.185713	-0.7354	-0.678864	0.190286	0.319737	0.125998	0.185422	0.51339	0.704357	0.845139	-0.0176007	-0.287546	0.159275	0.412047
comp52542_c0_seq4				Module 10	-0.20787	0.016909	0.142241	-0.134815	-0.14594	-0.610415	0.180314	0.232085	0.571519	0.938464	0.608909	0.220738	-0.426116	0.474754	0.0973978	-0.284656	-0.633733	-0.840349	-0.0468118	0.106447	-0.0856947	0.211443	0.350439	0.651067	0.797404	-0.216534	-0.42514	0.283617	0.388379
comp52592_c0_seq1				Module 10	0.13944	0.541293	0.376007	-0.150565	0.0429466	-0.456402	-0.0874883	-0.255968	0.599389	0.942599	0.419057	-0.07902	-0.0666196	0.617686	0.371943	-0.171335	-0.66182	-0.455583	0.110139	0.542255	0.239446	-0.259352	0.103758	0.543719	0.507753	-0.22927	-0.670062	-0.0185193	-0.0869539
comp52614_c1_seq2				Module 10	-0.210049	-0.211314	0.360743	0.00686696	-0.0804299	-0.316937	0.569727	0.569954	0.534307	0.838653	0.784137	0.0359972	-0.720896	0.11359	-0.341998	-0.525174	-0.620235	-0.86776	-0.259602	-0.0465802	0.0596345	0.250494	0.43362	0.5818	0.628668	-0.197412	-0.250906	0.177626	0.468367
comp52654_c0_seq1				Module 10	0.451878	0.49551	0.796875	0.412186	0.337585	0.0804413	0.289763	0.205119	0.875294	0.791625	0.662107	-0.167626	-0.383006	0.177047	-0.0774545	-0.392224	-0.370585	-0.508585	-0.490235	0.150105	0.263025	-0.487899	-0.187312	0.166944	0.0956922	-0.338095	-0.739737	0.0719087	-0.120179
comp52896_c0_seq2				Module 10	-0.0686958	0.264605	0.18216	-0.102722	-0.0467413	-0.597806	-0.000966444	0.0105444	0.636855	0.956656	0.495707	0.21594	-0.225369	0.621588	0.294206	-0.201029	-0.605525	-0.732837	-0.0103366	0.236141	-0.0645766	0.0280776	0.18476	0.599597	0.713635	-0.275326	-0.597167	0.244503	0.190022
comp53162_c0_seq3				Module 10	-0.480252	-0.237774	-0.950289	-0.619896	-0.56799	-0.747113	-0.64897	-0.403601	-0.478283	-0.18099	-0.440051	0.453883	0.400435	0.391977	0.62326	0.586625	0.0762821	0.108167	0.671038	0.0333445	-0.446546	0.510238	0.282636	0.179055	0.523585	0.302537	0.350424	0.2835	0.31847
comp53341_c0_seq1				Module 10	0.240969	0.531013	0.436619	-0.151315	-0.0545517	-0.438761	-0.072622	-0.195029	0.627076	0.937631	0.543762	-0.204239	-0.186326	0.472027	0.331843	-0.106362	-0.626703	-0.398133	0.0968532	0.538774	0.347849	-0.331763	0.140516	0.461678	0.488135	-0.0840248	-0.600067	0.0160482	-0.00741281
comp53368_c0_seq1				Module 10	-0.285992	0.260268	0.279887	-0.0538074	0.363806	-0.302289	0.229803	-0.0935954	0.424881	0.839038	0.161299	0.234019	0.029051	0.757265	0.0847878	-0.591999	-0.750683	-0.712987	-0.0236184	0.344555	-0.0601048	0.124488	0.115674	0.773419	0.482504	-0.669028	-0.668543	-0.175753	-0.186494
comp53458_c0_seq3				Module 10	-0.0378336	0.365278	0.138217	-0.34236	-0.180364	-0.679467	-0.15495	-0.238822	0.47205	0.934427	0.415742	0.00866736	-0.103625	0.639399	0.433892	-0.0622497	-0.688911	-0.498724	0.271371	0.509547	0.149713	-0.0505176	0.287529	0.633976	0.715104	-0.0979504	-0.500342	0.0797185	0.119507
comp53615_c0_seq4				Module 10	-0.522395	-0.164612	-0.0669637	-0.132539	0.0216709	-0.565231	0.252236	0.231595	0.360364	0.772536	0.303865	0.493138	-0.234757	0.618403	0.0237076	-0.445518	-0.620457	-0.922074	-0.0404421	-0.019721	-0.355816	0.49654	0.333949	0.767629	0.780102	-0.469778	-0.37777	0.201626	0.304067
comp53923_c0_seq1				Module 10	0.313571	0.387046	0.714805	0.262993	0.20931	-0.0762345	0.320651	0.235857	0.825757	0.885711	0.724825	-0.156733	-0.458686	0.215595	-0.082211	-0.408591	-0.498406	-0.601031	-0.3815	0.188761	0.266836	-0.345776	-0.0102341	0.316407	0.275979	-0.287448	-0.663771	0.0817387	0.013829
comp53940_c0_seq1				Module 10	0.359591	0.492653	0.566386	-0.0554844	-0.0774205	-0.320732	0.0355512	-0.0454643	0.687814	0.907675	0.693599	-0.326845	-0.354607	0.265692	0.19116	-0.117926	-0.560915	-0.372395	-0.0235455	0.463102	0.44532	-0.412685	0.136066	0.343255	0.401276	0.00746624	-0.543267	0.0458929	0.0575687
comp53957_c2_seq20				Module 10	-0.39265	-0.0685	0.224286	0.0209856	0.211513	-0.337352	0.441133	0.301202	0.473071	0.8311	0.399492	0.332629	-0.312728	0.531574	-0.151669	-0.638973	-0.679963	-0.929748	-0.20038	0.0279873	-0.191116	0.337784	0.257878	0.7456	0.613911	-0.577462	-0.49026	0.0572536	0.162544
comp54175_c0_seq1				Module 10	0.128844	0.534211	0.676543	0.274233	0.618605	0.102731	0.297278	-0.0830633	0.620154	0.754568	0.232794	-0.0159426	0.0153073	0.543698	-0.0272988	-0.634659	-0.580742	-0.513515	-0.296647	0.356047	0.161657	-0.301759	-0.192928	0.464092	0.0718764	-0.702247	-0.837406	-0.275012	-0.453598
comp54400_c0_seq5				Module 10	-0.222968	-0.0288528	0.267096	-0.1429	-0.106726	-0.506354	0.342865	0.297245	0.533532	0.951723	0.668488	0.0816285	-0.513189	0.377601	-0.0659315	-0.419274	-0.722323	-0.833886	-0.0626658	0.158748	0.0526653	0.209374	0.424398	0.697408	0.743695	-0.223022	-0.376215	0.14675	0.367043
comp54507_c0_seq34				Module 10	-0.0580284	-0.038899	0.565675	-0.158712	-0.108714	-0.211148	0.571268	0.361604	0.419423	0.850605	0.800923	-0.384831	-0.683516	0.00929807	-0.35844	-0.521109	-0.768033	-0.581925	-0.0579371	0.314388	0.486421	0.0250293	0.52065	0.592257	0.485655	-0.036889	-0.18957	-0.144573	0.29474
comp54577_c0_seq16				Module 10	0.0188647	0.207123	0.558535	-0.0320644	0.0627008	-0.278234	0.383208	0.200984	0.620969	0.968825	0.695533	-0.1633	-0.474804	0.310489	-0.109087	-0.487061	-0.740709	-0.678959	-0.131192	0.323634	0.300135	-0.0826462	0.287244	0.60205	0.50831	-0.255419	-0.507224	-0.0405468	0.129079
comp54780_c0_seq1				Module 10	0.341657	0.549505	0.38828	-0.169008	-0.178637	-0.478682	-0.186406	-0.213	0.629446	0.879514	0.579484	-0.246774	-0.207456	0.387992	0.410071	0.0645411	-0.518928	-0.297435	0.127719	0.517669	0.370525	-0.398739	0.126576	0.338484	0.478762	0.0762886	-0.534796	0.111401	0.0617192
comp55098_c0_seq6				Module 10	0.281473	0.233988	0.778215	0.198049	0.12326	0.00805932	0.49109	0.361037	0.708772	0.824441	0.822531	-0.345143	-0.623302	-0.0071321	-0.289958	-0.473514	-0.539345	-0.540459	-0.356892	0.198021	0.433093	-0.298957	0.145494	0.31475	0.236395	-0.155797	-0.465463	-0.0211855	0.104996
comp55173_c0_seq1				Module 10	0.189332	0.255053	0.596605	0.142714	0.0610206	-0.22943	0.327621	0.293419	0.777195	0.932957	0.782185	-0.111228	-0.54071	0.222193	-0.079768	-0.379987	-0.557859	-0.682483	-0.29954	0.164531	0.224945	-0.197987	0.140657	0.409603	0.443159	-0.211486	-0.564217	0.149478	0.178696
comp55190_c0_seq2				Module 10	0.108406	0.398749	0.346074	-0.478578	-0.260217	-0.487652	-0.052563	-0.307773	0.29217	0.834234	0.482853	-0.468024	-0.183374	0.344555	0.269546	-0.064695	-0.759371	-0.175366	0.419017	0.764219	0.601668	-0.232667	0.420332	0.560617	0.511137	0.151575	-0.290458	-0.228704	0.0367703
comp55607_c0_seq8				Module 10	-0.228323	0.0577527	0.211212	-0.0137353	0.0530413	-0.485919	0.253835	0.234833	0.602993	0.923811	0.520613	0.294586	-0.347385	0.544221	0.0402457	-0.424784	-0.634747	-0.89111	-0.153762	0.0734281	-0.151097	0.203058	0.238921	0.667137	0.70165	-0.411155	-0.538472	0.215544	0.247833
comp55821_c0_seq2				Module 10	0.448812	0.593803	0.23202	0.800111	0.737699	0.374791	-0.254874	-0.134168	0.586346	-0.0447857	-0.284863	0.518033	0.446863	0.380896	0.297749	-0.0259444	0.451345	-0.113984	-0.641269	-0.321117	-0.505103	-0.470709	-0.933606	-0.400881	-0.440813	-0.650362	-0.796425	0.276523	-0.568709
comp55930_c0_seq1				Module 10	-0.419442	0.126844	-0.0802462	-0.44944	-0.0999906	-0.71633	-0.0404325	-0.222458	0.227226	0.843184	0.178329	0.225718	0.0171177	0.780372	0.334348	-0.24762	-0.784688	-0.618776	0.358622	0.447168	-0.0549497	0.297951	0.404828	0.851564	0.799742	-0.297185	-0.395735	-0.0340629	0.112154
comp56020_c0_seq2				Module 10	-0.241457	-0.0506774	0.441941	-0.334442	-0.101014	-0.314247	0.524414	0.200865	0.263881	0.867626	0.634338	-0.338347	-0.523489	0.187166	-0.281828	-0.564101	-0.906982	-0.575851	0.133492	0.457436	0.466883	0.151694	0.612491	0.773839	0.571953	-0.110089	-0.172952	-0.281767	0.222061
comp56275_c0_seq1				Module 10	0.142628	0.43271	-0.00772905	-0.309803	-0.346069	-0.758185	-0.430656	-0.300659	0.508379	0.798662	0.400629	0.0600152	-0.0555368	0.567449	0.647828	0.276515	-0.422302	-0.340347	0.283471	0.406008	0.0633057	-0.166976	0.163642	0.376652	0.685017	0.115797	-0.451432	0.319022	0.204845
comp56485_c0_seq1				Module 10	-0.148316	0.00440644	0.487084	0.113887	0.176701	-0.203471	0.546201	0.415811	0.614746	0.889413	0.651176	0.0675165	-0.528064	0.296309	-0.276842	-0.640078	-0.667636	-0.864076	-0.315022	0.0597851	0.0566061	0.11901	0.253402	0.615314	0.507231	-0.431231	-0.487885	0.0468373	0.195564
comp56554_c2_seq2				Module 10	-0.243137	0.0954243	-0.0799842	-0.612452	-0.464333	-0.834226	-0.135948	-0.190901	0.206473	0.84005	0.422316	-0.0559481	-0.200638	0.510557	0.3731	0.024182	-0.736686	-0.4376	0.498565	0.520557	0.194694	0.184771	0.57774	0.71512	0.865826	0.139519	-0.167456	0.0630537	0.351784
comp56661_c0_seq1				Module 10	0.669474	0.819792	0.306444	0.682463	0.618578	0.325254	-0.451669	-0.356773	0.600902	-0.00478255	-0.245715	0.275128	0.509467	0.361476	0.483233	0.174338	0.436292	0.117331	-0.474148	-0.0751511	-0.258587	-0.716997	-0.940646	-0.479812	-0.48219	-0.443214	-0.81113	0.212442	-0.643939
comp56705_c0_seq9				Module 10	-0.093003	0.26265	0.184071	-0.416055	-0.240921	-0.662266	-0.0263139	-0.160412	0.404635	0.95046	0.498152	-0.11088	-0.221984	0.533956	0.299994	-0.136655	-0.776731	-0.502748	0.308844	0.546445	0.265702	0.00547631	0.426878	0.695675	0.739244	-0.0323441	-0.388297	-0.0020947	0.188746
comp56710_c1_seq2				Module 10	0.287573	0.505376	0.626302	-0.120652	0.0162298	-0.241938	0.119219	-0.12338	0.578095	0.899706	0.604924	-0.41961	-0.281599	0.297931	0.118783	-0.250083	-0.680807	-0.322638	0.0512263	0.598419	0.551417	-0.397653	0.182442	0.445064	0.340902	-0.0702852	-0.533289	-0.16786	-0.0726948
comp56854_c0_seq8				Module 10	-0.226009	0.28105	0.244157	-0.0546208	0.26376	-0.403393	0.145741	-0.0750124	0.51073	0.892234	0.247479	0.266173	-0.0241503	0.759208	0.172235	-0.480468	-0.710151	-0.74368	-0.0298828	0.307578	-0.0936869	0.0969829	0.114048	0.733424	0.563139	-0.586659	-0.685118	-0.0363048	-0.0888429
comp57179_c0_seq1				Module 10	-0.0493747	0.121016	0.396812	-0.125094	-0.103899	-0.453102	0.292978	0.220704	0.599364	0.982614	0.725769	-0.0745248	-0.511567	0.332084	-0.0211889	-0.363616	-0.71831	-0.723391	-0.0560376	0.26897	0.208575	0.022159	0.371393	0.622114	0.661355	-0.151534	-0.429714	0.100598	0.290977
comp57448_c0_seq8				Module 10	-0.133482	0.122388	0.258855	-0.205134	-0.140559	-0.572561	0.184208	0.12856	0.551049	0.986083	0.630354	0.0327928	-0.407863	0.46	0.101007	-0.302438	-0.73019	-0.737056	0.0387128	0.290152	0.112789	0.0965639	0.385134	0.681014	0.747938	-0.170065	-0.437394	0.132828	0.295571
comp57561_c0_seq2				Module 10	-0.398094	0.174539	-0.151467	-0.432566	-0.0931196	-0.743132	-0.149649	-0.290402	0.229188	0.799005	0.100054	0.302	0.109698	0.838149	0.436204	-0.165314	-0.710946	-0.583971	0.369497	0.425113	-0.133525	0.278899	0.329895	0.801461	0.786668	-0.306314	-0.428242	0.0199117	0.0802424
comp57621_c0_seq6				Module 10	-0.242466	0.306687	-0.163993	-0.411462	-0.147037	-0.778769	-0.322384	-0.38581	0.296333	0.782182	0.102277	0.283396	0.165493	0.842717	0.592676	0.0105017	-0.607065	-0.482262	0.38562	0.447371	-0.122227	0.136764	0.23329	0.675666	0.754992	-0.211393	-0.475295	0.109758	0.0608029
comp57773_c0_seq2				Module 10	0.355227	0.547392	0.463803	-0.143101	-0.137171	-0.413766	-0.111734	-0.179632	0.63667	0.888335	0.608855	-0.30273	-0.24383	0.346975	0.336424	-0.00234927	-0.547197	-0.299833	0.093875	0.531129	0.426183	-0.41989	0.132438	0.345051	0.437793	0.0554195	-0.537877	0.0566479	0.0364469
comp57989_c0_seq5				Module 10	-0.122981	0.287684	-0.151234	-0.408291	-0.314302	-0.840674	-0.36189	-0.295963	0.379813	0.80802	0.279191	0.213231	0.00767527	0.705718	0.609582	0.148879	-0.536292	-0.466915	0.359835	0.391602	-0.0705231	0.0736605	0.270699	0.571353	0.80454	-0.020989	-0.411791	0.259257	0.223394
comp58138_c0_seq3				Module 10	-0.360121	0.0193599	0.107031	-0.22401	-0.0346904	-0.591924	0.212189	0.107699	0.433143	0.925238	0.432797	0.241027	-0.269694	0.612052	0.0895638	-0.410486	-0.756606	-0.828182	0.0613402	0.227132	-0.0836932	0.297983	0.384811	0.800761	0.785336	-0.35784	-0.439732	0.090991	0.244348
comp58153_c0_seq2				Module 10	-0.17251	-0.0468323	0.545128	0.0863131	0.189977	-0.121519	0.648306	0.445348	0.537364	0.851657	0.657784	-0.0403425	-0.567998	0.208454	-0.393171	-0.715384	-0.710782	-0.817702	-0.298056	0.0992809	0.157972	0.130578	0.313726	0.632969	0.450283	-0.412488	-0.411423	-0.0673817	0.176654
comp58165_c0_seq3				Module 10	-0.38334	0.184424	-0.0721159	-0.403769	-0.0502532	-0.697463	-0.080139	-0.2572	0.261932	0.837243	0.143104	0.260317	0.0695384	0.820357	0.377058	-0.234991	-0.752241	-0.611322	0.33039	0.440727	-0.0874856	0.256257	0.333944	0.822431	0.767229	-0.33917	-0.455835	-0.0201244	0.0596909
comp58256_c0_seq2				Module 10	0.0616932	0.153683	0.586936	-0.00460041	0.0077969	-0.248099	0.42742	0.292455	0.635403	0.942451	0.780125	-0.213801	-0.57777	0.190612	-0.175836	-0.465362	-0.695035	-0.667988	-0.176986	0.265109	0.333972	-0.095171	0.310109	0.53838	0.490814	-0.175123	-0.442825	0.00366267	0.205815
comp58273_c0_seq4				Module 10	-0.0274551	0.373737	0.229308	-0.237969	-0.0691	-0.596232	-0.0598109	-0.168426	0.545122	0.966566	0.443492	0.0348903	-0.135506	0.64186	0.353904	-0.172789	-0.700626	-0.575421	0.15641	0.461434	0.127748	-0.0649145	0.234431	0.641506	0.672472	-0.206485	-0.576681	0.0676094	0.0777406
comp58578_c1_seq5				Module 10	0.0564064	0.377032	0.138608	0.0156774	-0.00600457	-0.581637	-0.161569	-0.0499971	0.72015	0.885322	0.425772	0.322028	-0.12062	0.661046	0.435391	-0.0626458	-0.431351	-0.677998	-0.0837415	0.15267	-0.182399	-0.0775187	-0.000905957	0.442521	0.638783	-0.287492	-0.68901	0.37547	0.134402
comp58626_c0_seq10				Module 10	-0.250891	-0.17962	0.353967	-0.125639	-0.1182	-0.371726	0.545209	0.461844	0.458404	0.880965	0.753452	-0.0491629	-0.672262	0.166051	-0.302441	-0.529323	-0.731514	-0.81652	-0.119895	0.105722	0.160235	0.255281	0.518626	0.675845	0.669266	-0.166828	-0.227133	0.0650736	0.430647
comp58751_c0_seq1				Module 10	-0.0150661	0.374938	0.311367	0.00671377	0.149566	-0.446343	0.050543	-0.0375035	0.677168	0.950823	0.42411	0.197213	-0.137649	0.667442	0.255234	-0.317659	-0.617116	-0.714639	-0.0924159	0.276731	-0.0370533	-0.0664484	0.0619447	0.589416	0.575229	-0.428887	-0.722266	0.129789	0.00500899
comp58784_c0_seq4				Module 10	-0.351183	-0.030881	-0.0479175	-0.444345	-0.332859	-0.783799	0.0512028	0.0337383	0.320356	0.896788	0.4834	0.136808	-0.310543	0.53516	0.216738	-0.168746	-0.741298	-0.693293	0.279881	0.308423	0.0067989	0.319508	0.544423	0.77388	0.909016	-0.0617836	-0.247749	0.158376	0.414847
comp58811_c0_seq7				Module 10	0.185179	0.226566	0.575557	0.0443138	-0.0459833	-0.281124	0.312367	0.27643	0.721742	0.936839	0.821791	-0.19863	-0.581189	0.171688	-0.0744184	-0.328643	-0.591705	-0.630077	-0.209402	0.2252	0.309142	-0.190191	0.232525	0.424681	0.483438	-0.0983343	-0.478149	0.127906	0.237018
comp58851_c0_seq6				Module 10	-0.177159	0.352516	0.155946	-0.358672	-0.0126173	-0.595032	-0.0562537	-0.298016	0.369412	0.915813	0.263782	0.037524	0.0157101	0.742667	0.358111	-0.2464	-0.795083	-0.521237	0.297882	0.577939	0.139135	0.0291243	0.290324	0.763446	0.662671	-0.285081	-0.536012	-0.110261	-0.0338044
comp57324_c0_seq1	A2RRP1	Neuroblastoma-amplified sequence (Neuroblastoma-amplified gene protein)	0	Module 11	0.097302	-0.13815	0.711091	-0.00921822	-0.0660382	0.146087	0.734565	0.515319	0.29639	0.544301	0.812134	-0.620629	-0.794083	-0.400872	-0.638267	-0.532976	-0.550292	-0.331654	-0.19913	0.195401	0.654045	-0.0938471	0.453873	0.303705	0.141549	0.105331	0.0271826	-0.248591	0.257442
comp51435_c0_seq1	A2VDS1	Selenocysteine lyase (EC 4.4.1.16)	2e-155	Module 11	0.418422	-0.0753629	0.437878	0.0726556	-0.461195	-0.119202	0.261806	0.542337	0.500856	0.431094	0.960424	-0.451913	-0.867343	-0.531019	-0.250121	0.0957076	-0.0885036	-0.215041	-0.248185	-0.0899892	0.427825	-0.253112	0.285184	-0.128366	0.244187	0.524527	0.0882651	0.359522	0.588647
comp50466_c0_seq1	A3KPL7	Transmembrane protein 170A	3e-11	Module 11	0.417601	0.305999	0.448065	-0.194691	-0.419165	-0.372224	-0.0118512	0.0550844	0.52956	0.730281	0.817203	-0.511843	-0.540741	-0.0669892	0.140508	0.131305	-0.413669	-0.171833	0.0910609	0.399861	0.574345	-0.38947	0.306076	0.164496	0.409575	0.415964	-0.192555	0.145688	0.320265
comp50732_c0_seq1	A4IHW6	Glucosamine-6-phosphate isomerase 2 (EC 3.5.99.6) (Glucosamine-6-phosphate deaminase 2) (GNPDA 2) (GlcN6P deaminase 2)	8e-161	Module 11	0.111627	0.112901	0.337366	-0.102639	-0.301276	-0.514405	0.157937	0.277745	0.658423	0.914946	0.844664	-0.107267	-0.615453	0.172108	0.0612376	-0.116093	-0.53301	-0.632543	-0.0773732	0.163708	0.20699	-0.0647506	0.347508	0.417982	0.668694	0.090374	-0.336409	0.313038	0.4554
comp24010_c0_seq1	A6NJV1	UPF0573 protein C2orf70	3e-08	Module 11	0.160099	-0.212672	0.649017	0.0081501	-0.188618	0.151616	0.691345	0.589764	0.26952	0.429193	0.857074	-0.641326	-0.868985	-0.558446	-0.648894	-0.395667	-0.402945	-0.252142	-0.220206	0.0865773	0.641233	-0.103056	0.454399	0.155241	0.110677	0.265517	0.154266	-0.134819	0.373534
comp54912_c0_seq1	A7SXK3	Transmembrane emp24 domain-containing protein	9e-42	Module 11	0.156178	-0.180635	0.616869	0.135413	-0.155551	0.0148486	0.648994	0.682457	0.510993	0.600614	0.951776	-0.387903	-0.915215	-0.392002	-0.547751	-0.397996	-0.388941	-0.512075	-0.371934	-0.0653635	0.410085	-0.0644568	0.367975	0.195966	0.272376	0.130974	-0.0444297	0.110797	0.464274
comp48872_c0_seq1	A8MT70	Zinc finger B-box domain-containing protein 1	7e-14	Module 11	0.00733196	-0.447689	0.504022	0.12727	-0.180961	0.149056	0.788016	0.824736	0.26993	0.337267	0.850451	-0.384463	-0.958708	-0.602364	-0.763991	-0.44394	-0.275502	-0.431146	-0.382871	-0.223456	0.362307	0.11523	0.443103	0.125475	0.165597	0.184195	0.223043	0.0554391	0.536871
comp38881_c0_seq1	B1ATG9	Metalloprotease TIKI2 (EC 3.4.-.-) (Heart, kidney and adipose-enriched transmembrane protein) (TRAB domain-containing protein 2B)	8e-60	Module 11	0.249264	-0.0627556	0.253158	-0.0162313	-0.510734	-0.433284	0.130997	0.481864	0.607214	0.651844	0.947415	-0.16351	-0.798386	-0.200868	-0.0308397	0.11838	-0.212481	-0.47367	-0.177129	-0.096468	0.187667	-0.0886254	0.330768	0.0887486	0.555062	0.395602	-0.0686389	0.52916	0.681835
comp54327_c1_seq3	B3DMA0	Tumor protein p53-inducible protein 11 (p53-induced gene 11 protein)	4e-09	Module 11	0.357586	-0.345797	0.287819	0.206925	-0.445049	0.123368	0.345548	0.724623	0.267332	-0.00112506	0.792387	-0.377541	-0.871796	-0.832063	-0.463639	0.138805	0.240049	-0.0549675	-0.373775	-0.405436	0.276472	-0.12515	0.208766	-0.395754	-0.0016141	0.590812	0.37444	0.403252	0.641932
comp58504_c0_seq3	C6KFA3	Adhesion G-protein coupled receptor G6 (G-protein coupled receptor 126) [Cleaved into: ADGRG6 N-terminal fragment (ADGRG6-NTF); ADGRG6 C-terminal fragment (ADGRG6-CTF)]	1e-12	Module 11	-0.532805	-0.675325	-0.182494	-0.725805	-0.697356	-0.425355	0.401871	0.311967	-0.442985	0.207598	0.426377	-0.399478	-0.594292	-0.327771	-0.392076	-0.124531	-0.543758	-0.144924	0.507641	0.21351	0.405572	0.574555	0.977892	0.519622	0.575175	0.52551	0.708569	-0.183863	0.674515
comp56613_c0_seq1	D2HRF1	Cap-specific mRNA (nucleoside-2'-O-)-methyltransferase 1 (EC 2.1.1.57) (Cap methyltransferase 1) (Cap1 2'O-ribose methyltransferase 1) (MTr1) (FtsJ methyltransferase domain-containing protein 2)	0	Module 11	0.0532909	0.00312434	0.328913	-0.430607	-0.510847	-0.477151	0.211204	0.159527	0.293984	0.769666	0.810293	-0.509894	-0.641425	-0.0604034	-0.0575948	-0.0730906	-0.656882	-0.30994	0.251811	0.440587	0.588307	-0.0452618	0.633311	0.461245	0.602237	0.393383	0.0205592	-0.00804099	0.465459
comp50207_c0_seq2	O00566	U3 small nucleolar ribonucleoprotein protein MPP10 (M phase phosphoprotein 10)	1e-72	Module 11	0.190934	-0.204769	0.431502	0.265784	-0.225913	-0.120844	0.473791	0.763117	0.657408	0.571523	0.961523	-0.0921451	-0.913687	-0.33062	-0.38238	-0.205682	-0.167406	-0.627597	-0.499117	-0.328633	0.0991199	-0.0204804	0.229839	0.0579128	0.36874	0.138376	-0.108185	0.465337	0.614565
comp58945_c0_seq1	O08654	UPF0183 protein C16orf70 homolog	3e-170	Module 11	0.539876	0.126794	0.603233	0.0402327	-0.351064	0.00150209	0.238427	0.347239	0.47068	0.442583	0.891869	-0.663663	-0.741808	-0.505609	-0.220602	0.0565995	-0.172157	-0.0404861	-0.166047	0.151773	0.653621	-0.446829	0.232015	-0.125157	0.0926902	0.504476	0.0116124	0.124412	0.355479
comp50978_c1_seq1	O35114	Lysosome membrane protein 2 (85 kDa lysosomal membrane sialoglycoprotein) (LGP85) (Lysosome membrane protein II) (LIMP II) (Scavenger receptor class B member 2)	2e-68	Module 11	0.154937	-0.301999	0.620949	0.193698	-0.121784	0.214146	0.747882	0.765064	0.359324	0.366748	0.876476	-0.462748	-0.931809	-0.60445	-0.720731	-0.421741	-0.255748	-0.370432	-0.423731	-0.161788	0.443355	-0.0462069	0.347646	0.0573635	0.0808123	0.18096	0.125723	0.0326377	0.441582
comp58170_c0_seq1.1	O55239	Nicotinamide N-methyltransferase (EC 2.1.1.1)	2e-23	Module 11	0.242996	0.0443158	0.284685	-0.33866	-0.616341	-0.467119	0.0581587	0.183069	0.360165	0.651697	0.854218	-0.50703	-0.66911	-0.195146	0.0366613	0.161075	-0.419558	-0.190221	0.184914	0.315811	0.548606	-0.17189	0.515017	0.211297	0.527496	0.56549	0.0617008	0.186098	0.540816
comp58170_c0_seq3	O55239	Nicotinamide N-methyltransferase (EC 2.1.1.1)	8e-26	Module 11	0.656853	0.227375	0.755527	0.231802	-0.131449	0.242426	0.301393	0.346535	0.516784	0.349717	0.817791	-0.693062	-0.670871	-0.55166	-0.302604	-0.036329	-0.0812358	0.0278568	-0.322523	0.116639	0.671724	-0.584853	0.0438231	-0.245385	-0.139517	0.372739	-0.0883081	0.0380096	0.163245
comp58565_c0_seq4	O60344	Endothelin-converting enzyme 2 (ECE-2) [Includes: Methyltransferase-like region (EC 2.1.1.-); Endothelin-converting enzyme 2 region (EC 3.4.24.71)]	1e-110	Module 11	-0.326548	-0.389144	0.179931	0.221137	0.0405027	-0.222164	0.594704	0.738014	0.508027	0.614671	0.622254	0.373183	-0.664805	0.0987294	-0.41104	-0.54151	-0.363388	-0.966614	-0.471667	-0.411836	-0.311566	0.424257	0.267979	0.44705	0.550107	-0.355968	-0.225428	0.36556	0.507886
comp50332_c0_seq1	O60921	Checkpoint protein HUS1 (hHUS1)	3e-85	Module 11	-0.0271883	-0.325007	0.470714	-0.159394	-0.346503	-0.112036	0.647466	0.599916	0.246651	0.559223	0.895207	-0.508092	-0.907374	-0.42031	-0.561145	-0.36545	-0.524497	-0.412396	-0.0928294	0.0900959	0.531963	0.0965219	0.625272	0.339707	0.384005	0.289871	0.193008	-0.0347805	0.549343
comp54714_c0_seq1	O73853	Steroid 17-alpha-hydroxylase/17,20 lyase (EC 1.14.14.19) (EC 1.14.14.32) (17-alpha-hydroxyprogesterone aldolase) (CYPXVII) (Cytochrome P450 17A1) (Cytochrome P450-C17) (Cytochrome P450c17)	4e-62	Module 11	0.311864	-0.148313	-0.0101144	0.200737	-0.522654	-0.377301	-0.074025	0.556167	0.589457	0.312226	0.767227	0.142827	-0.686803	-0.291041	0.0756794	0.381608	0.242673	-0.385729	-0.345728	-0.482479	-0.180771	-0.0559066	0.0693642	-0.260916	0.417173	0.435921	0.00359246	0.853261	0.750515
comp44148_c0_seq1	O75460	Serine/threonine-protein kinase/endoribonuclease IRE1 (Endoplasmic reticulum-to-nucleus signaling 1) (Inositol-requiring protein 1) (hIRE1p) (Ire1-alpha) (IRE1a) [Includes: Serine/threonine-protein kinase (EC 2.7.11.1); Endoribonuclease (EC 3.1.26.-)]	9e-36	Module 11	0.238358	-0.163426	0.451109	0.0295853	-0.406359	-0.179846	0.411804	0.614691	0.511868	0.575255	0.995939	-0.377759	-0.921662	-0.418455	-0.340714	-0.100639	-0.274594	-0.41746	-0.251729	-0.0753854	0.384407	-0.0968114	0.398148	0.0890139	0.380701	0.375675	0.0431012	0.30378	0.62072
comp49631_c0_seq2	P06845	Tyrosinase (EC 1.14.18.1) (Monophenol monooxygenase)	1e-24	Module 11	-0.030262	-0.137103	0.173973	0.213655	-0.148709	-0.409546	0.270188	0.595115	0.724462	0.728407	0.761444	0.329561	-0.658814	0.139303	-0.0838126	-0.198394	-0.251965	-0.873168	-0.424431	-0.342516	-0.266246	0.165852	0.164169	0.282884	0.627326	-0.133836	-0.345354	0.60394	0.573076
comp60989_c0_seq1	P0C026	Nudix hydrolase 24, chloroplastic (AtNUDT24) (EC 3.6.1.-)	2e-53	Module 11	0.624238	0.253761	0.666291	0.57428	0.0653616	0.14257	0.249179	0.526013	0.885748	0.492761	0.834884	-0.147446	-0.653499	-0.272847	-0.177683	-0.0837356	0.0673466	-0.393805	-0.682369	-0.265731	0.147764	-0.492282	-0.233816	-0.259625	0.0027988	0.024012	-0.439704	0.452556	0.226354
comp55776_c0_seq2	P12694	2-oxoisovalerate dehydrogenase subunit alpha, mitochondrial (EC 1.2.4.4) (Branched-chain alpha-keto acid dehydrogenase E1 component alpha chain) (BCKDE1A) (BCKDH E1-alpha)	4e-171	Module 11	0.570813	-0.0107196	0.689886	0.390269	-0.0983649	0.365672	0.455398	0.608669	0.481563	0.17736	0.820166	-0.548849	-0.790559	-0.722777	-0.507611	-0.101205	0.0903984	-0.0562912	-0.518632	-0.19091	0.487481	-0.43224	0.0133597	-0.356703	-0.206264	0.335178	0.0356559	0.160304	0.287897
comp44591_c0_seq1	P17453	Bactericidal permeability-increasing protein (BPI)	4e-25	Module 11	0.0303461	-0.244909	0.183516	0.111785	-0.360288	-0.405543	0.304182	0.673684	0.62995	0.653327	0.896202	0.114631	-0.827891	-0.115036	-0.174836	-0.091282	-0.217878	-0.735801	-0.348631	-0.325491	-0.0836948	0.145892	0.311148	0.193613	0.615543	0.141473	-0.116343	0.600133	0.727641
comp51002_c0_seq1	P42577	Soma ferritin (EC 1.16.3.1)	4e-47	Module 11	0.386879	-0.353638	0.317596	0.298361	-0.314835	0.338376	0.388106	0.709228	0.15493	-0.20819	0.64371	-0.416621	-0.777619	-0.934153	-0.559745	0.100745	0.361242	0.0937225	-0.429051	-0.448045	0.288652	-0.167784	0.100422	-0.521484	-0.227474	0.546389	0.429353	0.290237	0.500976
comp41926_c0_seq1	P48442	Extracellular calcium-sensing receptor (CaSR) (Parathyroid cell calcium-sensing receptor) (PCaR1)	9e-23	Module 11	0.174657	0.0896484	0.264574	-0.354696	-0.563258	-0.55376	0.037908	0.135517	0.417279	0.768035	0.829962	-0.403466	-0.612744	-0.0245762	0.107544	0.104668	-0.512292	-0.306844	0.198961	0.352413	0.473995	-0.127817	0.511362	0.332483	0.624868	0.44487	-0.055251	0.1934	0.509599
comp45022_c0_seq1	P57102	Heart- and neural crest derivatives-expressed protein 2 (Deciduum, heart, autonomic nervous system and neural crest derivatives-expressed protein 2) (dHAND)	2e-23	Module 11	0.252955	-0.334058	0.312864	0.197027	-0.424419	-0.0611214	0.403265	0.786866	0.454783	0.293605	0.927834	-0.229479	-0.953324	-0.615401	-0.422085	0.0098626	0.0411152	-0.361341	-0.414761	-0.396921	0.177496	-0.0291097	0.278238	-0.166187	0.247119	0.434627	0.190872	0.492644	0.723138
comp49185_c0_seq1	P59055	Cysteine/serine-rich nuclear protein 3 (CSRNP-3) (Protein FAM130A2) (TGF-beta-induced apoptosis protein 2) (TAIP-2)	8e-22	Module 11	0.516075	-0.0314033	0.54256	0.602452	-0.0254566	0.221392	0.369316	0.743447	0.731471	0.270046	0.830229	-0.104186	-0.782011	-0.511628	-0.373933	-0.0735079	0.223314	-0.37288	-0.74769	-0.501414	0.0552069	-0.316901	-0.161057	-0.369165	-0.0449948	0.12654	-0.181076	0.526627	0.400156
comp49386_c0_seq1	P82931	28S ribosomal protein S6, mitochondrial (MRP-S6) (S6mt)	1e-23	Module 11	0.348272	-0.0057286	0.84967	0.33894	0.140111	0.399151	0.715812	0.594355	0.482325	0.410146	0.795289	-0.549934	-0.76387	-0.500171	-0.662159	-0.503497	-0.272616	-0.281861	-0.504327	-0.0117655	0.550927	-0.309499	0.124281	0.00763905	-0.125645	0.0078036	-0.125734	-0.123961	0.127482
comp72052_c0_seq1	P94593	Uncharacterized ATP-dependent helicase YwqA (EC 3.6.4.-)	3e-17	Module 11	0.120244	-0.0346462	0.0882219	0.00915539	-0.437111	-0.58769	0.0124199	0.417524	0.675069	0.725391	0.820704	0.146728	-0.647337	0.0792715	0.140828	0.120715	-0.216033	-0.649112	-0.189337	-0.172085	-0.0935488	0.0318091	0.24813	0.19178	0.695931	0.201171	-0.229512	0.659737	0.663511
comp57228_c0_seq2	Q00685	Complement C3 [Cleaved into: Complement C3 beta chain; Complement C3 alpha chain; C3a anaphylatoxin; Complement C3 gamma chain] (Fragment)	1e-48	Module 11	0.177893	-0.143774	0.064763	0.0743302	-0.507586	-0.496367	0.0415642	0.541571	0.628347	0.563177	0.856418	0.109576	-0.741362	-0.134358	0.0451482	0.199323	-0.0491105	-0.562803	-0.262404	-0.317764	-0.0984138	0.0282866	0.233109	0.0198456	0.600095	0.331263	-0.0814954	0.736322	0.756884
comp55189_c0_seq1.1	Q0KI50	Dystrophin, isoform D (Protein detached)	2e-92	Module 11	0.320503	0.0904945	0.328905	0.236214	-0.251819	-0.348845	0.107831	0.481756	0.821189	0.708178	0.881585	0.0557096	-0.685616	-0.0238733	0.0339411	0.0320629	-0.137791	-0.615554	-0.400597	-0.212553	-0.0140214	-0.171429	0.0699582	0.0481022	0.482899	0.118135	-0.35613	0.621169	0.525295
comp51633_c0_seq1	Q0P5A6	26S proteasome non-ATPase regulatory subunit 5	9e-62	Module 11	0.0819282	0.0416906	0.396596	-0.246774	-0.379735	-0.455324	0.261333	0.2668	0.493261	0.868753	0.872669	-0.347283	-0.68074	0.0231335	-0.0690453	-0.161057	-0.631512	-0.499753	0.0526069	0.304436	0.437858	-0.0572529	0.510499	0.460449	0.623464	0.222183	-0.160924	0.118712	0.460564
comp52180_c0_seq1	Q12893	Transmembrane protein 115 (Placental protein 6) (Protein PL6)	7e-74	Module 11	0.14629	-0.0389825	0.378699	-0.393152	-0.545942	-0.342534	0.251162	0.215868	0.229126	0.625172	0.833602	-0.646184	-0.703354	-0.27014	-0.158627	-0.0258458	-0.546083	-0.163312	0.219624	0.401485	0.689785	-0.114352	0.621925	0.31019	0.458624	0.520009	0.148706	-0.0379621	0.476906
comp55656_c0_seq1	Q17RW2	Collagen alpha-1(XXIV) chain	5e-41	Module 11	-0.293147	-0.358247	0.231164	-0.470429	-0.469414	-0.41847	0.515242	0.393281	0.0894632	0.680883	0.758223	-0.401467	-0.75092	-0.133218	-0.367988	-0.338901	-0.746503	-0.47761	0.218549	0.282269	0.471285	0.309212	0.823027	0.632893	0.658241	0.267626	0.218454	-0.102478	0.58074
comp49699_c1_seq2	Q24488	Tyrosine-protein kinase transmembrane receptor Ror (dRor) (EC 2.7.10.1)	5e-12	Module 11	0.218275	-0.24557	0.231614	0.0720814	-0.516915	-0.297919	0.258028	0.666107	0.528043	0.476544	0.955912	-0.156092	-0.903952	-0.409521	-0.218084	0.0892213	-0.0762995	-0.450499	-0.28929	-0.285921	0.140113	-0.00991029	0.334777	-0.0302284	0.453529	0.439698	0.0899913	0.565002	0.767249
comp55861_c0_seq16	Q2LE78	BTB/POZ domain-containing protein 6	7e-13	Module 11	0.286783	-0.100255	0.594912	0.396749	-0.0472171	0.0581908	0.544954	0.751331	0.714901	0.556265	0.935607	-0.152588	-0.87377	-0.34699	-0.45198	-0.311516	-0.156323	-0.592706	-0.608245	-0.304588	0.16049	-0.145257	0.106819	0.00767252	0.20694	0.0246018	-0.21339	0.36338	0.451663
comp56796_c0_seq1	Q32PF2	ATP-citrate synthase (EC 2.3.3.8) (ATP-citrate (pro-S-)-lyase) (Citrate cleavage enzyme)	0	Module 11	0.579729	-0.0924922	0.455362	0.26552	-0.342714	0.239979	0.252018	0.554194	0.339635	0.00578302	0.763037	-0.536692	-0.759971	-0.819998	-0.372605	0.185091	0.260554	0.112746	-0.373226	-0.244553	0.440703	-0.389911	0.061291	-0.496436	-0.169496	0.592509	0.24248	0.295687	0.433676
comp56970_c0_seq1	Q3MHH4	Glutamine--tRNA ligase (EC 6.1.1.18) (Glutaminyl-tRNA synthetase) (GlnRS)	0	Module 11	0.565726	0.0376209	0.367157	0.0277044	-0.538272	-0.0950399	0.0445285	0.361861	0.405473	0.259592	0.840031	-0.546139	-0.722583	-0.593944	-0.0946445	0.33101	0.0720283	0.0594458	-0.135525	-0.0196548	0.496361	-0.400056	0.196255	-0.314987	0.112427	0.694347	0.160733	0.352278	0.511493
comp44749_c0_seq1	Q3UQA7	Selenoprotein H (SelH)	1e-21	Module 11	0.205696	-0.0529851	0.344903	0.129405	-0.319131	-0.351293	0.258001	0.565818	0.71676	0.725352	0.946692	-0.0464776	-0.802087	-0.113176	-0.116998	-0.0687925	-0.256097	-0.64105	-0.337667	-0.172938	0.0877312	-0.0601683	0.248199	0.154222	0.53603	0.169756	-0.219624	0.52046	0.608562
comp50547_c0_seq1	Q3UZD5	Putative histone-lysine N-methyltransferase PRDM6 (EC 2.1.1.43) (PR domain zinc finger protein 6) (PR domain-containing protein 6) (PR domain-containing protein in smooth muscle)	2e-41	Module 11	-0.0673073	-0.586673	0.361166	-0.00235411	-0.30691	0.167902	0.759502	0.795978	0.0243539	0.126753	0.74109	-0.460863	-0.926163	-0.74422	-0.804427	-0.346374	-0.197761	-0.246887	-0.242142	-0.222728	0.406385	0.201478	0.538574	0.0617748	0.109059	0.34789	0.471645	-0.0111282	0.585464
comp52090_c0_seq2	Q4FZW5	Nucleoporin seh1-A (Nup107-160 subcomplex subunit seh1-A)	8e-168	Module 11	-0.211412	-0.595733	0.193838	0.336801	-0.0584753	0.025904	0.707018	0.965418	0.372885	0.27904	0.67733	0.21804	-0.843418	-0.354057	-0.658301	-0.444487	-0.0740119	-0.7514	-0.599687	-0.640508	-0.238889	0.394678	0.25471	0.123842	0.303825	-0.110434	0.0837176	0.413518	0.634066
comp32719_c0_seq1	Q4R7U8	Isoaspartyl peptidase/L-asparaginase (EC 3.4.19.5) (EC 3.5.1.1) (Asparaginase-like protein 1) (Beta-aspartyl-peptidase) (Isoaspartyl dipeptidase) (L-asparagine amidohydrolase) [Cleaved into: Isoaspartyl peptidase/L-asparaginase alpha chain; Isoaspartyl peptidase/L-asparaginase beta chain]	1e-07	Module 11	-0.249059	-0.521774	0.160704	-0.432676	-0.592525	-0.323794	0.536466	0.531736	-0.0201741	0.450377	0.779249	-0.455606	-0.856399	-0.409072	-0.480871	-0.21789	-0.53737	-0.341728	0.172267	0.111684	0.469889	0.332771	0.83538	0.423978	0.548788	0.462483	0.450311	-0.018629	0.712672
comp39881_c0_seq1	Q54VJ1	Beta-lactamase-like protein 2	3e-25	Module 11	0.292973	0.202188	0.336847	-0.178099	-0.450226	-0.503603	0.00194905	0.160396	0.594219	0.806921	0.854497	-0.306615	-0.594311	0.0271508	0.158232	0.108189	-0.42599	-0.372258	0.0379654	0.263792	0.379761	-0.233677	0.339527	0.246616	0.573292	0.3429	-0.224374	0.302585	0.452796
comp47669_c0_seq1	Q566X8	Diencephalon/mesencephalon homeobox protein 1-B	2e-20	Module 11	0.380799	0.140274	0.607106	0.194797	-0.159656	-0.146131	0.323578	0.469875	0.758604	0.74753	0.955563	-0.282867	-0.761272	-0.162182	-0.179525	-0.167986	-0.317374	-0.505382	-0.36921	0.00709093	0.331066	-0.292922	0.16114	0.114185	0.33384	0.125394	-0.321222	0.302071	0.383306
comp55155_c0_seq1	Q5E9J9	STE20-related kinase adapter protein alpha (STRAD alpha) (STE20-related adapter protein)	8e-93	Module 11	0.354938	-0.190404	0.437522	0.186905	-0.385553	-0.0376161	0.383476	0.695228	0.515212	0.379084	0.964089	-0.349688	-0.929315	-0.582307	-0.380776	-0.00351228	-0.0327956	-0.313654	-0.387474	-0.254503	0.313379	-0.164601	0.254728	-0.148702	0.212816	0.432696	0.101593	0.407372	0.626584
comp51106_c1_seq1	Q5GLZ8	Probable E3 ubiquitin-protein ligase HERC4 (EC 2.3.2.26) (HECT domain and RCC1-like domain-containing protein 4) (HECT-type E3 ubiquitin transferase HERC4)	2e-18	Module 11	-0.238858	-0.514161	0.234295	-0.324097	-0.498227	-0.273604	0.613758	0.612145	0.0795156	0.502999	0.823861	-0.398046	-0.89836	-0.389465	-0.53764	-0.310354	-0.543055	-0.446554	0.0493728	0.0439734	0.418326	0.326641	0.780214	0.43338	0.53785	0.356068	0.360203	0.0120513	0.697729
comp51918_c0_seq1	Q5H9S7	DDB1- and CUL4-associated factor 17	3e-57	Module 11	0.483191	0.0802058	0.657641	0.526682	0.0329469	0.143361	0.414575	0.661518	0.815019	0.503867	0.891734	-0.15729	-0.774687	-0.340943	-0.340059	-0.205892	-0.0155376	-0.484727	-0.685026	-0.310667	0.155806	-0.341603	-0.0924827	-0.161178	0.0659934	0.0180137	-0.331399	0.411618	0.327662
comp55467_c0_seq1	Q5PQN9	39S ribosomal protein L38, mitochondrial (L38mt) (MRP-L38)	1e-21	Module 11	0.179936	-0.169335	0.387977	0.0114167	-0.419396	-0.277737	0.375767	0.608996	0.549623	0.641698	0.993268	-0.272547	-0.905355	-0.316223	-0.277313	-0.0965328	-0.306005	-0.509983	-0.241388	-0.0949853	0.293354	-0.03619	0.408948	0.154433	0.480626	0.328995	-0.00631368	0.36908	0.657739
comp44982_c0_seq1	Q5R5D8	Gamma-butyrobetaine dioxygenase (EC 1.14.11.1) (Gamma-butyrobetaine hydroxylase) (Gamma-BBH) (Gamma-butyrobetaine,2-oxoglutarate dioxygenase)	5e-27	Module 11	-0.289371	-0.339682	0.297451	0.165273	0.0362932	-0.200941	0.653867	0.709783	0.513357	0.694831	0.694081	0.217691	-0.710987	0.0731615	-0.453998	-0.599034	-0.478553	-0.938664	-0.424139	-0.277846	-0.144393	0.360023	0.3347	0.506442	0.545371	-0.325624	-0.23165	0.250602	0.473416
comp57279_c0_seq2	Q5R5Q2	Serine/arginine repetitive matrix protein 1	1e-52	Module 11	0.0398377	-0.152373	0.0888916	0.198345	-0.277129	-0.457217	0.157044	0.59399	0.709631	0.647756	0.778517	0.325705	-0.676176	0.0568442	-0.0104605	-0.0251455	-0.125804	-0.785917	-0.398533	-0.398904	-0.285278	0.136117	0.152191	0.158601	0.627166	0.0189738	-0.262282	0.719628	0.660694
comp51890_c0_seq1	Q5RE33	Receptor expression-enhancing protein 5 (Polyposis locus protein 1 homolog)	2e-46	Module 11	-0.0946587	-0.0648649	0.243553	-0.320075	-0.415957	-0.583323	0.252142	0.280036	0.438128	0.892318	0.814398	-0.188874	-0.651948	0.135689	-0.0374965	-0.181966	-0.678633	-0.614301	0.107089	0.255697	0.291749	0.122307	0.583885	0.578653	0.763503	0.16355	-0.135885	0.168669	0.53587
comp52805_c0_seq2	Q5T0D9	Tumor protein p63-regulated gene 1-like protein (Mossy fiber terminal-associated vertebrate-specific presynaptic protein) (Protein FAM79A)	6e-30	Module 11	0.414396	-0.0455864	0.58138	0.216054	-0.267302	0.00407689	0.408797	0.619677	0.603082	0.49758	0.97912	-0.410504	-0.886866	-0.488624	-0.363649	-0.0983354	-0.140501	-0.337646	-0.40396	-0.129434	0.400347	-0.270013	0.207782	-0.0813718	0.184212	0.327154	-0.0489605	0.305915	0.493166
comp57884_c0_seq1.1	Q5TM59	Guanine nucleotide-binding protein-like 1	3e-151	Module 11	-0.22714	-0.675634	0.00525855	-0.420801	-0.672554	-0.156073	0.481714	0.551856	-0.284695	0.0442534	0.604399	-0.507181	-0.797311	-0.686302	-0.558133	-0.0458611	-0.24287	-0.0456436	0.19893	-0.0350145	0.451145	0.356529	0.788956	0.149079	0.317002	0.655965	0.747775	-0.0232717	0.731047
comp58813_c0_seq5	Q5U1Z2	Trafficking protein particle complex subunit 3	1e-92	Module 11	0.448801	0.280089	0.317799	-0.284155	-0.562314	-0.413134	-0.150881	-0.019393	0.404991	0.585767	0.75063	-0.556154	-0.490389	-0.150465	0.224847	0.321771	-0.2979	0.00134219	0.207266	0.405419	0.593049	-0.399201	0.325325	0.0527077	0.381406	0.596578	-0.0457809	0.17997	0.367552
comp55771_c0_seq2	Q5U4I3	Cyclin-D1-binding protein 1 homolog	2e-41	Module 11	0.568684	0.0564063	0.468378	0.245432	-0.362503	-0.0510694	0.15781	0.516494	0.632622	0.389202	0.923293	-0.361278	-0.790666	-0.500887	-0.156351	0.172529	0.0687308	-0.192382	-0.381972	-0.18026	0.328499	-0.388372	0.074534	-0.282952	0.140042	0.464793	-0.0487	0.471743	0.505207
comp50840_c0_seq2	Q61555	Fibrillin-2 [Cleaved into: Fibrillin-2 C-terminal peptide]	1e-08	Module 11	0.0667063	-0.378397	0.00317228	-0.101489	-0.686024	-0.458655	0.165623	0.624483	0.364138	0.406788	0.876078	-0.0863144	-0.86532	-0.38556	-0.144329	0.203032	-0.0699627	-0.420529	-0.121	-0.293764	0.0641935	0.157106	0.463611	0.0214556	0.579533	0.549127	0.251019	0.608935	0.88932
comp56235_c0_seq3	Q63ZM9	Zinc finger protein 830 (Coiled-coil domain-containing protein 16)	6e-18	Module 11	0.175966	-0.123716	0.274663	0.0229733	-0.447917	-0.405694	0.233128	0.560415	0.621161	0.679689	0.958893	-0.109838	-0.835975	-0.184833	-0.116384	0.00603313	-0.254122	-0.572676	-0.238973	-0.147731	0.139862	-0.0171676	0.34638	0.149135	0.572883	0.302483	-0.0882993	0.516514	0.690287
comp50327_c0_seq1	Q641Y2	NADH dehydrogenase [ubiquinone] iron-sulfur protein 2, mitochondrial (EC 1.6.5.3) (EC 1.6.99.3) (Complex I-49kD) (CI-49kD) (NADH-ubiquinone oxidoreductase 49 kDa subunit)	0	Module 11	0.270272	-0.103213	0.313149	0.192902	-0.363462	-0.289853	0.236946	0.631358	0.696942	0.596187	0.951428	-0.0495862	-0.839063	-0.248984	-0.146431	0.0207487	-0.103956	-0.564922	-0.395651	-0.286767	0.059494	-0.0839964	0.200236	0.00309059	0.456083	0.260708	-0.134265	0.600114	0.660637
comp45065_c0_seq1	Q64487	Receptor-type tyrosine-protein phosphatase delta (Protein-tyrosine phosphatase delta) (R-PTP-delta) (EC 3.1.3.48)	7e-40	Module 11	-0.0259556	-0.267381	0.307425	0.243657	-0.143524	-0.237141	0.492445	0.75923	0.655951	0.657211	0.861037	0.151519	-0.828322	-0.0994824	-0.343164	-0.323214	-0.266266	-0.832617	-0.492387	-0.374586	-0.11281	0.174603	0.250838	0.247325	0.518382	-0.0722396	-0.20052	0.491533	0.612961
comp45736_c1_seq1	Q6DGG1	Protein ABHD14B (EC 3.-.-.-) (Alpha/beta hydrolase domain-containing protein 14B) (Abhydrolase domain-containing protein 14B)	4e-40	Module 11	0.526688	0.091339	0.178247	0.328155	-0.378912	-0.255706	-0.126759	0.453719	0.734028	0.358448	0.774996	0.0520246	-0.612877	-0.259206	0.140492	0.38192	0.268223	-0.30898	-0.428292	-0.390885	-0.081396	-0.301929	-0.107328	-0.353098	0.270053	0.373717	-0.182342	0.801254	0.563441
comp53851_c0_seq2	Q6MG55	Protein ABHD16A (EC 3.-.-.-) (Alpha/beta hydrolase domain-containing protein 16A) (Abhydrolase domain-containing protein 16A) (HLA-B-associated transcript 5)	2e-08	Module 11	0.619455	0.142958	0.439299	0.556872	-0.114626	0.0383469	0.0920141	0.564937	0.826095	0.338304	0.800596	-0.0220969	-0.656828	-0.350746	-0.0781865	0.150954	0.276749	-0.334384	-0.658443	-0.438684	-0.0125209	-0.417073	-0.244667	-0.411239	0.0475773	0.190784	-0.295033	0.672012	0.395284
comp46548_c0_seq1	Q6PAT0	Probable inactive tRNA-specific adenosine deaminase-like protein 3 (tRNA-specific adenosine-34 deaminase subunit ADAT3)	1e-66	Module 11	0.29471	-0.0798644	0.574374	0.492175	0.0289561	0.083616	0.521065	0.765906	0.767899	0.532603	0.888416	-0.0374335	-0.826507	-0.297865	-0.425667	-0.315419	-0.0863571	-0.636662	-0.692149	-0.391272	0.0440511	-0.145506	0.0070398	-0.0328501	0.17927	-0.0622172	-0.285251	0.428853	0.419264
comp58021_c0_seq1	Q6QNK2	Adhesion G-protein coupled receptor D1 (G-protein coupled receptor 133) (G-protein coupled receptor PGR25)	4e-61	Module 11	0.386155	-0.301557	0.357035	0.250723	-0.390678	0.14669	0.377285	0.73558	0.333398	0.056351	0.825965	-0.382101	-0.885601	-0.806237	-0.476662	0.088002	0.208185	-0.0978675	-0.420752	-0.393183	0.289968	-0.162372	0.18098	-0.377313	-0.00813801	0.536959	0.303405	0.393126	0.609437
comp55537_c0_seq1	Q6TQE1	Zinc finger CCCH domain-containing protein 18 (Nuclear protein NHN1)	2e-15	Module 11	0.373083	-0.222126	0.20498	0.255984	-0.467819	-0.135627	0.170648	0.695756	0.533123	0.241231	0.870016	-0.108805	-0.84644	-0.552725	-0.207599	0.227375	0.216503	-0.300454	-0.428512	-0.46542	0.0468061	-0.120068	0.126289	-0.316073	0.240083	0.48615	0.120835	0.675727	0.722265
comp56325_c0_seq1	Q7G192	Indole-3-acetaldehyde oxidase (IAA oxidase) (EC 1.2.3.7) (Aldehyde oxidase 2) (AO-2) (AtAO-2) (AtAO3)	0	Module 11	0.0476658	-0.370627	0.319177	-0.107373	-0.507576	-0.225828	0.490293	0.673311	0.320157	0.494592	0.953343	-0.374798	-0.963292	-0.481058	-0.44078	-0.133509	-0.318722	-0.417831	-0.145861	-0.0997111	0.371132	0.102089	0.568898	0.172837	0.449252	0.4363	0.242284	0.25147	0.729823
comp37247_c0_seq1	Q7ZWG6	Proton-coupled folate transporter (Heme carrier protein 1) (PCFT/HCP1) (Solute carrier family 46 member 1)	5e-42	Module 11	0.190344	-0.30486	0.52201	0.0242611	-0.336281	0.0883773	0.608309	0.673531	0.267079	0.334637	0.898741	-0.573758	-0.937326	-0.664476	-0.610352	-0.227678	-0.241031	-0.228061	-0.244448	-0.0674313	0.543763	-0.0671867	0.45177	0.0216244	0.143827	0.412567	0.263578	0.0554824	0.534718
comp58525_c0_seq1	Q80U63	Mitofusin-2 (EC 3.6.5.-) (Hypertension-related protein 1) (Mitochondrial assembly regulatory factor) (HSG protein) (Transmembrane GTPase MFN2)	0	Module 11	0.0243629	-0.150252	0.460086	-0.320743	-0.412528	-0.242133	0.475559	0.361853	0.231945	0.658673	0.856039	-0.605363	-0.78116	-0.279896	-0.359596	-0.260764	-0.6341	-0.311689	0.106374	0.332524	0.656718	-0.00374024	0.65824	0.414743	0.448376	0.355134	0.131532	-0.115883	0.465638
comp52285_c0_seq1	Q86YT5	Solute carrier family 13 member 5 (Na(+)/citrate cotransporter) (NaCT) (Sodium-coupled citrate transporter) (Sodium-dependent citrate transporter)	6e-139	Module 11	0.176647	-0.365803	0.173633	0.106827	-0.528094	-0.228614	0.305872	0.752042	0.444381	0.338863	0.916714	-0.127924	-0.930909	-0.520473	-0.308362	0.0937008	0.0226372	-0.416518	-0.330699	-0.403125	0.0858498	0.0590352	0.335025	-0.104937	0.39213	0.468819	0.204032	0.586589	0.813359
comp56234_c0_seq1	Q8BIG7	Catechol O-methyltransferase domain-containing protein 1 (EC 2.1.1.-)	1e-49	Module 11	0.461549	0.0299308	0.71972	0.541568	0.0881979	0.261113	0.525837	0.702227	0.744093	0.440471	0.873364	-0.235917	-0.797298	-0.427714	-0.46934	-0.29748	-0.0295588	-0.442799	-0.705627	-0.304316	0.225003	-0.331874	-0.0713548	-0.16496	-0.0238774	0.000132467	-0.271785	0.301727	0.284622
comp55858_c0_seq2	Q8BRK8	5'-AMP-activated protein kinase catalytic subunit alpha-2 (AMPK subunit alpha-2) (EC 2.7.11.1) (Acetyl-CoA carboxylase kinase) (ACACA kinase) (EC 2.7.11.27) (Hydroxymethylglutaryl-CoA reductase kinase) (HMGCR kinase) (EC 2.7.11.31)	0	Module 11	-0.197595	-0.292209	0.318474	-0.15917	-0.296995	-0.378855	0.549544	0.567769	0.410655	0.79227	0.862432	-0.146841	-0.818131	-0.046419	-0.361504	-0.406893	-0.634159	-0.733867	-0.10899	0.0311199	0.223704	0.258326	0.598737	0.556694	0.666301	0.0530143	-0.0446905	0.149263	0.595524
comp58018_c1_seq1	Q8CB44	GRAM domain-containing protein 4 (Death-inducing protein)	8e-58	Module 11	0.502417	0.39573	0.328003	-0.141005	-0.451176	-0.449369	-0.225392	-0.0271294	0.59397	0.6789	0.746178	-0.370634	-0.430433	0.00983406	0.340045	0.322871	-0.253216	-0.132443	0.0782327	0.324015	0.425353	-0.448086	0.166109	0.0397729	0.413838	0.44318	-0.259128	0.319257	0.320614
comp56611_c1_seq1	Q8CHK3	Lysophospholipid acyltransferase 7 (LPLAT 7) (EC 2.3.1.-) (Bladder and breast carcinoma-overexpressed gene 1 protein) (Leukocyte receptor cluster member 4) (Membrane-bound O-acyltransferase domain-containing protein 7) (O-acyltransferase domain-containing protein 7) (m-mboa-7)	2e-63	Module 11	0.53158	-0.093908	0.670147	0.458114	-0.00709402	0.531437	0.525732	0.646892	0.356718	-0.0150038	0.693013	-0.539111	-0.738613	-0.821778	-0.626402	-0.153102	0.194651	0.0300673	-0.571206	-0.277892	0.451472	-0.392889	-0.0421396	-0.441892	-0.365634	0.29248	0.125406	0.0861732	0.219264
comp55356_c0_seq3	Q8CIZ5	Deleted in malignant brain tumors 1 protein (Ebnerin) (Hensin) (Pancrin)	1e-26	Module 11	-0.112708	-0.386944	0.148089	0.127887	-0.302199	-0.351794	0.435636	0.770785	0.549617	0.598801	0.84779	0.183561	-0.850463	-0.135035	-0.309909	-0.218669	-0.23706	-0.808201	-0.389229	-0.409963	-0.156978	0.289341	0.355592	0.252941	0.61094	0.052178	-0.054674	0.556962	0.746272
comp47738_c0_seq2	Q8HXB8	60S ribosomal protein L29	3e-25	Module 11	-0.049326	-0.255763	0.329848	0.189484	-0.149621	-0.258197	0.511159	0.72892	0.638984	0.704007	0.871069	0.105945	-0.828648	-0.0739094	-0.346896	-0.356082	-0.342405	-0.83618	-0.442747	-0.301679	-0.0565905	0.179522	0.300214	0.311046	0.546465	-0.0743703	-0.202726	0.43217	0.598901
comp58438_c0_seq2	Q8IYM2	Schlafen family member 12	2e-09	Module 11	0.359966	-0.388162	0.164825	0.227952	-0.456238	0.18133	0.257286	0.688653	0.14791	-0.208912	0.646188	-0.326958	-0.771454	-0.896319	-0.434232	0.249756	0.411975	0.0823739	-0.359582	-0.491049	0.195757	-0.109664	0.134639	-0.534738	-0.109666	0.641594	0.474413	0.431138	0.619006
comp54171_c0_seq1	Q8K0H5	Transcription initiation factor TFIID subunit 10 (Transcription initiation factor TFIID 30 kDa subunit) (TAF(II)30) (TAFII-30) (TAFII30) (mTAFII30)	5e-50	Module 11	0.175825	-0.462191	0.390145	0.108184	-0.340971	0.247465	0.604982	0.753463	0.0916603	0.00402309	0.74927	-0.522277	-0.898247	-0.867207	-0.706965	-0.139923	0.0234378	-0.0671846	-0.306019	-0.274659	0.435261	-0.00594312	0.372718	-0.200028	-0.0439533	0.486776	0.465773	0.0971579	0.55522
comp55603_c0_seq1	Q8N9H8	Exonuclease mut-7 homolog (EC 3.1.-.-) (Exonuclease 3'-5' domain-containing protein 3)	1e-80	Module 11	0.678799	0.178663	0.584124	0.310294	-0.252694	0.0792258	0.153775	0.441588	0.648891	0.354274	0.877884	-0.453324	-0.720121	-0.517503	-0.161099	0.148617	0.0901594	-0.0909369	-0.412637	-0.109387	0.419076	-0.527872	-0.0254648	-0.347956	-0.00575748	0.426929	-0.114359	0.371343	0.35414
comp54261_c1_seq1	Q8NBI5	Solute carrier family 43 member 3 (Protein FOAP-13)	1e-50	Module 11	-0.114551	-0.164727	0.18597	-0.549787	-0.605659	-0.548674	0.243525	0.194972	0.141903	0.708384	0.762228	-0.469375	-0.657824	-0.0812036	-0.104114	-0.0766917	-0.68451	-0.323149	0.348015	0.410352	0.541358	0.132239	0.767548	0.534527	0.683972	0.439683	0.174309	-0.0211362	0.565869
comp64614_c0_seq1	Q8NCM8	Cytoplasmic dynein 2 heavy chain 1 (Cytoplasmic dynein 2 heavy chain) (Dynein cytoplasmic heavy chain 2) (Dynein heavy chain 11) (hDHC11) (Dynein heavy chain isotype 1B)	4e-88	Module 11	-0.294195	-0.52651	0.171761	-0.473008	-0.557028	-0.293062	0.57005	0.492173	-0.0867903	0.435508	0.726982	-0.493202	-0.816325	-0.394245	-0.511937	-0.272785	-0.589331	-0.313092	0.217658	0.172151	0.512552	0.352089	0.863249	0.472273	0.523953	0.431833	0.468128	-0.11792	0.656952
comp47854_c0_seq1	Q8NE09	Regulator of G-protein signaling 22 (RGS22)	3e-37	Module 11	-0.279201	-0.423735	0.284988	-0.390934	-0.425831	-0.299173	0.617666	0.495881	0.0752551	0.605897	0.778735	-0.431151	-0.814832	-0.251804	-0.496926	-0.396713	-0.691363	-0.466544	0.127312	0.200207	0.482352	0.311264	0.803903	0.568716	0.568411	0.261394	0.268394	-0.11851	0.586247
comp52288_c0_seq3	Q8NEP3	Dynein assembly factor 1, axonemal (Leucine-rich repeat-containing protein 50)	8e-113	Module 11	-0.410575	-0.681308	0.0377067	-0.503064	-0.582149	-0.251247	0.594106	0.529893	-0.259906	0.255601	0.607353	-0.441174	-0.782292	-0.471379	-0.583082	-0.261237	-0.503856	-0.251521	0.248751	0.0786028	0.435591	0.483744	0.896761	0.434377	0.477542	0.457903	0.628719	-0.135422	0.691523
comp47943_c0_seq1	Q8R2T8	General transcription factor 3C polypeptide 5 (TF3C-epsilon) (Transcription factor IIIC 63 kDa subunit) (TFIIIC 63 kDa subunit) (TFIIIC63) (Transcription factor IIIC subunit epsilon)	3e-15	Module 11	0.558452	-0.0270219	0.369213	0.182513	-0.468033	-0.0429149	0.111764	0.510535	0.496865	0.23924	0.872072	-0.406042	-0.784351	-0.618132	-0.164281	0.280787	0.163424	-0.0605967	-0.309693	-0.209303	0.345766	-0.355995	0.115047	-0.370798	0.09725	0.604362	0.116071	0.476229	0.560046
comp26096_c0_seq1	Q8TC21	Zinc finger protein 596	8e-20	Module 11	0.193364	-0.196729	0.586397	0.0531224	-0.264292	0.00578054	0.600421	0.644054	0.425105	0.53102	0.955219	-0.498239	-0.926448	-0.487794	-0.533784	-0.299091	-0.357093	-0.383272	-0.281117	-0.0155062	0.50472	-0.0933867	0.42223	0.139413	0.248131	0.28049	0.0717428	0.0858599	0.498714
comp51875_c0_seq1	Q8VYP6	Polynucleotide 5'-hydroxyl-kinase NOL9 (EC 2.7.1.-) (Nucleolar protein 9 homolog)	7e-36	Module 11	0.23858	-0.102145	0.504434	0.104905	-0.298656	-0.170518	0.434711	0.617189	0.610492	0.658125	0.996622	-0.300761	-0.895725	-0.316085	-0.327209	-0.180526	-0.312753	-0.517797	-0.326839	-0.0858627	0.325529	-0.112279	0.332171	0.136611	0.393186	0.24087	-0.0920288	0.314334	0.561742
comp58381_c0_seq1	Q91717	Collagen alpha-1(II) chain (Alpha-1 type II collagen)	7e-51	Module 11	-0.0260019	-0.635538	0.245583	0.314539	-0.187513	0.227325	0.697693	0.969773	0.191854	-0.00459111	0.682981	-0.0927938	-0.903219	-0.728688	-0.769886	-0.278781	0.117951	-0.389209	-0.548978	-0.622072	0.00872391	0.24052	0.264934	-0.154253	0.0471596	0.200388	0.359197	0.320507	0.639154
comp54301_c1_seq2	Q91WE2	Protein FAM192A (NEFA-interacting nuclear protein NIP30)	5e-10	Module 11	-0.0266556	-0.336191	0.340064	0.213795	-0.185877	-0.178942	0.567272	0.810491	0.58569	0.603531	0.897402	0.0432231	-0.899297	-0.225725	-0.444482	-0.341623	-0.268973	-0.773248	-0.476466	-0.366526	-0.0192628	0.182344	0.317486	0.224596	0.474997	0.00614393	-0.0918772	0.432251	0.646247
comp55400_c0_seq2	Q92752	Tenascin-R (TN-R) (Janusin) (Restrictin)	7e-23	Module 11	0.426261	0.0978195	0.441679	-0.0449492	-0.468325	-0.273187	0.130698	0.344372	0.557673	0.609048	0.941188	-0.460973	-0.753382	-0.31056	-0.0567327	0.125112	-0.242879	-0.236011	-0.10751	0.116779	0.479284	-0.312901	0.303644	0.0125724	0.362685	0.485591	-0.0567771	0.31039	0.507274
comp37168_c0_seq1	Q95SX7	Probable RNA-directed DNA polymerase from transposon BS (EC 2.7.7.49) (Reverse transcriptase)	1e-09	Module 11	0.0796726	-0.337123	0.151268	0.115465	-0.45694	-0.337587	0.309845	0.743124	0.543264	0.497264	0.914415	0.0330076	-0.896249	-0.314839	-0.245503	0.0027774	-0.0874194	-0.609433	-0.353818	-0.403129	-0.039759	0.136647	0.330389	0.0488317	0.530336	0.300723	0.0513078	0.630136	0.805111
comp47241_c0_seq1	Q96A58	Ras-related and estrogen-regulated growth inhibitor	6e-26	Module 11	0.496764	0.143956	0.54473	0.203598	-0.275321	-0.141287	0.203457	0.459387	0.731929	0.619057	0.958764	-0.32463	-0.767471	-0.29002	-0.11666	0.0243859	-0.149169	-0.359586	-0.355913	-0.0499474	0.340865	-0.367554	0.116721	-0.0662178	0.270419	0.3003	-0.224189	0.400896	0.44175
comp53293_c0_seq1	Q96MR6	Cilia- and flagella-associated protein 57 (WD repeat-containing protein 65)	0	Module 11	0.27861	-0.140186	0.62274	0.0440197	-0.272617	0.068471	0.560072	0.581083	0.384894	0.464179	0.929617	-0.60474	-0.892001	-0.554257	-0.520899	-0.242539	-0.314271	-0.249907	-0.246983	0.0430383	0.599705	-0.186671	0.393253	0.0610419	0.153986	0.352048	0.10565	0.0286275	0.440949
comp58494_c0_seq3	Q96RK4	Bardet-Biedl syndrome 4 protein	0	Module 11	0.326998	0.203144	0.298655	-0.273665	-0.545348	-0.503842	-0.0641672	0.0839064	0.482268	0.719085	0.819519	-0.424065	-0.565938	-0.0534087	0.187504	0.21095	-0.395203	-0.213452	0.152662	0.339412	0.482446	-0.269836	0.384805	0.191314	0.530161	0.485329	-0.10834	0.247542	0.453327
comp55748_c0_seq2	Q99707	Methionine synthase (EC 2.1.1.13) (5-methyltetrahydrofolate--homocysteine methyltransferase) (Vitamin-B12 dependent methionine synthase) (MS)	2e-178	Module 11	0.315933	-0.0582523	0.628424	0.36172	-0.0606729	0.0528165	0.532153	0.708232	0.712751	0.582913	0.949971	-0.217873	-0.868605	-0.345447	-0.434687	-0.303261	-0.193064	-0.557532	-0.567999	-0.234057	0.230643	-0.187253	0.124583	0.0209378	0.20418	0.0523508	-0.218839	0.320931	0.428613
comp49418_c0_seq1	Q9C000	NACHT, LRR and PYD domains-containing protein 1 (Caspase recruitment domain-containing protein 7) (Death effector filament-forming ced-4-like apoptosis protein) (Nucleotide-binding domain and caspase recruitment domain)	3e-09	Module 11	0.548264	0.20266	0.529055	0.194393	-0.293592	-0.157703	0.123604	0.395524	0.736838	0.603964	0.934591	-0.335673	-0.720245	-0.274602	-0.0434629	0.0961237	-0.115336	-0.302737	-0.326382	-0.0208175	0.350486	-0.420998	0.0812059	-0.107093	0.254054	0.335127	-0.238934	0.415589	0.41669
comp51584_c1_seq3	Q9CPY6	Glucose-induced degradation protein 4 homolog (Vacuolar import and degradation protein 24 homolog)	8e-105	Module 11	0.355492	0.179477	0.76618	0.0625012	-0.0753502	0.0189096	0.460632	0.3427	0.565	0.710532	0.878349	-0.581744	-0.702142	-0.228763	-0.323468	-0.32916	-0.496638	-0.323107	-0.22025	0.277903	0.638532	-0.35243	0.266922	0.213617	0.185822	0.125053	-0.238576	-0.076635	0.189538
comp48889_c0_seq1	Q9CQE8	UPF0568 protein C14orf166 homolog	9e-67	Module 11	0.474698	-0.059782	0.578699	0.528571	-0.0586934	0.197666	0.432865	0.752547	0.704024	0.330501	0.881472	-0.181149	-0.835007	-0.522681	-0.422789	-0.129016	0.119869	-0.391706	-0.694191	-0.428066	0.14157	-0.289075	-0.0631301	-0.285144	0.00224424	0.148535	-0.147985	0.456824	0.424118
comp38980_c0_seq1	Q9CR50	RING finger and CHY zinc finger domain-containing protein 1 (EC 2.3.2.27) (Androgen receptor N-terminal-interacting protein) (CH-rich-interacting match with PLAG1) (E3 ubiquitin-protein ligase Pirh2) (RING-type E3 ubiquitin transferase RCHY1) (Zinc finger protein 363)	1e-17	Module 11	0.237721	-0.221364	0.305004	0.095587	-0.467708	-0.246931	0.310162	0.674102	0.54754	0.500698	0.975316	-0.201544	-0.918253	-0.419667	-0.262611	0.0295991	-0.111275	-0.455262	-0.315154	-0.256742	0.18969	-0.0422908	0.328164	-0.0158861	0.419952	0.406551	0.0613835	0.511954	0.72605
comp53204_c0_seq6	Q9CR83	Probable RNA-binding protein 18 (RNA-binding motif protein 18)	1e-29	Module 11	0.607407	0.0887578	0.69271	0.255634	-0.18673	0.254096	0.355217	0.471175	0.477254	0.271303	0.844091	-0.647534	-0.754246	-0.654577	-0.385793	-0.0254564	-0.00701334	0.00208873	-0.370955	-0.0165576	0.604788	-0.495101	0.0788014	-0.292886	-0.13204	0.419864	0.0182444	0.112886	0.274255
comp58087_c0_seq2	Q9D2D9	Kelch domain-containing protein 8B	6e-13	Module 11	-0.139801	-0.399097	0.464744	-0.14264	-0.26126	-0.0653542	0.749476	0.645152	0.198436	0.543951	0.840066	-0.449951	-0.894321	-0.390918	-0.652642	-0.492897	-0.569091	-0.48015	-0.122766	0.0559522	0.479036	0.194137	0.643616	0.413426	0.377273	0.176176	0.196457	-0.0971709	0.520457
comp46146_c0_seq1	Q9D8N6	Protein lin-37 homolog (Antolefinin) (Antolefinine)	9e-20	Module 11	0.552277	0.116221	0.783966	0.489836	0.0659669	0.300511	0.484872	0.605941	0.706816	0.421993	0.869548	-0.391343	-0.766069	-0.474602	-0.443107	-0.250087	-0.0450756	-0.304367	-0.630192	-0.177061	0.377893	-0.444378	-0.0669878	-0.202309	-0.0947025	0.084283	-0.249564	0.205548	0.215735
comp43889_c0_seq1	Q9EQM3	Homeobox protein Nkx-2.4 (Homeobox protein NK-2 homolog D)	4e-22	Module 11	0.639123	0.177685	0.500415	0.257432	-0.324177	-0.058934	0.0787376	0.420352	0.683609	0.426244	0.896805	-0.370124	-0.715638	-0.42783	-0.0632694	0.207073	0.064479	-0.159811	-0.367155	-0.112125	0.348117	-0.478681	0.0074087	-0.294415	0.119416	0.440208	-0.14014	0.460381	0.424273
comp55553_c0_seq2	Q9JLG8	Calpain-15 (EC 3.4.22.-) (Small optic lobes homolog)	0	Module 11	0.549474	0.0913968	0.471003	0.443278	-0.185406	-0.0307566	0.17277	0.589281	0.801236	0.44457	0.891034	-0.10856	-0.746843	-0.353694	-0.132881	0.0843373	0.125418	-0.387963	-0.579998	-0.347151	0.0892401	-0.359594	-0.0923342	-0.280071	0.151134	0.229217	-0.249568	0.605015	0.460813
comp52139_c0_seq1	Q9LK50	ABC transporter G family member 26 (ABC transporter ABCG.26) (AtABCG26) (Putative white-brown complex homolog protein 27) (AtWBC27)	7e-103	Module 11	0.433438	0.184948	0.886624	0.242748	0.107789	0.289842	0.572084	0.404128	0.541932	0.544641	0.803569	-0.626601	-0.675524	-0.362674	-0.479866	-0.425399	-0.372446	-0.232072	-0.378089	0.190604	0.656436	-0.434678	0.121689	0.0679658	-0.0655123	0.0389927	-0.238697	-0.166578	0.0490942
comp46547_c0_seq1	Q9P7M5	H/ACA ribonucleoprotein complex subunit 3 (Nucleolar protein 10) (Nucleolar protein family A member 3) (snoRNP protein nop10)	2e-22	Module 11	0.161606	-0.30304	0.568055	0.0892237	-0.246074	0.11858	0.675834	0.717952	0.324855	0.384675	0.906801	-0.515295	-0.946092	-0.614845	-0.653601	-0.326017	-0.275673	-0.322388	-0.320094	-0.100705	0.495891	-0.0465163	0.421391	0.0673304	0.14803	0.299404	0.18682	0.0514482	0.505432
comp42680_c0_seq2	Q9QYE7	Integrin alpha-D (CD antigen CD11d)	4e-08	Module 11	0.535434	0.0815441	0.379281	0.468801	-0.198261	-0.0761869	0.0972765	0.583785	0.811981	0.408479	0.84391	0.00470773	-0.70246	-0.311222	-0.063396	0.150906	0.201298	-0.406322	-0.595642	-0.423217	-0.0285695	-0.327748	-0.141598	-0.317668	0.174601	0.218282	-0.261751	0.700466	0.486569
comp41487_c0_seq1	Q9U8W7	Techylectin-5B	2e-32	Module 11	0.14041	0.00275405	0.337623	-0.348736	-0.540036	-0.454903	0.186809	0.226322	0.361567	0.735561	0.868803	-0.493787	-0.698129	-0.137773	-0.0551497	-0.00255124	-0.549568	-0.30244	0.168543	0.344291	0.555014	-0.0951894	0.574742	0.348325	0.571514	0.447752	0.0238479	0.101907	0.519501
comp56982_c0_seq1	Q9UKY4	Protein O-mannosyl-transferase 2 (EC 2.4.1.109) (Dolichyl-phosphate-mannose--protein mannosyltransferase 2)	0	Module 11	0.292986	0.00676299	0.390719	-0.166775	-0.523961	-0.345292	0.186663	0.349184	0.468494	0.647717	0.940566	-0.474575	-0.778646	-0.284254	-0.0969108	0.0676481	-0.357517	-0.278791	-0.0106772	0.171181	0.504004	-0.193354	0.441569	0.142628	0.458245	0.49341	0.0166318	0.245741	0.55994
comp58555_c0_seq2	Q9UM54	Unconventional myosin-VI (Unconventional myosin-6)	0	Module 11	-0.482429	-0.617365	-0.0138802	-0.579326	-0.600943	-0.440319	0.520302	0.453965	-0.174557	0.443951	0.625016	-0.331303	-0.739677	-0.252778	-0.441136	-0.268484	-0.638229	-0.396552	0.316835	0.154085	0.364967	0.534209	0.936978	0.597899	0.665873	0.379005	0.498878	-0.0854747	0.7107
comp52024_c0_seq3	Q9WU19	Hydroxyacid oxidase 1 (HAOX1) (EC 1.1.3.15) (Glycolate oxidase) (GOX)	7e-64	Module 11	-0.213051	-0.50603	0.296333	-0.206649	-0.40926	-0.210888	0.673418	0.688311	0.168739	0.523226	0.854437	-0.340929	-0.930205	-0.38871	-0.587762	-0.377329	-0.514977	-0.523763	-0.0761288	-0.037594	0.361271	0.309811	0.708218	0.409664	0.504639	0.266747	0.284166	0.0525411	0.680534
comp48502_c0_seq1	Q9Z0Y1	Dynactin subunit 3 (Dynactin light chain p24)	3e-21	Module 11	0.153329	-0.0573256	0.830648	0.253323	0.216723	0.346595	0.814806	0.570628	0.424526	0.510076	0.735103	-0.487336	-0.719965	-0.34597	-0.70715	-0.681684	-0.461803	-0.411995	-0.439901	0.0657157	0.521555	-0.162439	0.222376	0.231946	-0.0242117	-0.151677	-0.165227	-0.246881	0.0855445
comp51337_c0_seq1	Q9Z321	DNA topoisomerase 3-beta-1 (EC 5.99.1.2) (DNA topoisomerase III beta-1)	0	Module 11	-0.186056	-0.232851	0.319504	-0.00656053	-0.159233	-0.361949	0.52672	0.590769	0.542407	0.825647	0.821256	0.0400923	-0.757094	0.0752317	-0.312117	-0.447291	-0.575152	-0.854847	-0.250603	-0.0808198	0.046699	0.250876	0.448002	0.538964	0.658707	-0.119137	-0.210784	0.250872	0.539371
comp21061_c0_seq1				Module 11	0.638883	0.304067	0.727648	0.569837	0.116305	0.178538	0.271629	0.484911	0.887201	0.519892	0.823618	-0.198716	-0.627551	-0.250256	-0.188666	-0.132304	0.0162609	-0.376858	-0.670503	-0.196333	0.207811	-0.531875	-0.24014	-0.229263	-0.0281092	-0.0121729	-0.477103	0.374595	0.15735
comp24084_c0_seq1				Module 11	0.295029	-0.175863	0.0675932	0.172057	-0.526218	-0.356595	0.0249129	0.600707	0.587926	0.368785	0.840226	0.0556651	-0.765353	-0.332335	-0.0114098	0.299759	0.153481	-0.413278	-0.340984	-0.433966	-0.0877153	-0.0484789	0.14492	-0.199778	0.432323	0.442357	0.0242525	0.784019	0.766588
comp24746_c0_seq2				Module 11	0.306428	-0.160119	0.0307837	0.18964	-0.523045	-0.365743	-0.0248518	0.579464	0.592169	0.341271	0.805289	0.099822	-0.726825	-0.311994	0.0325219	0.341036	0.199767	-0.40028	-0.346462	-0.45977	-0.134894	-0.0547494	0.104373	-0.232476	0.423585	0.438371	0.0113738	0.820715	0.758085
comp29537_c1_seq1				Module 11	-0.253897	-0.577429	-0.0562486	-0.451311	-0.757577	-0.492391	0.350755	0.542987	-0.00623301	0.392708	0.768592	-0.28539	-0.846506	-0.390758	-0.319543	0.00619594	-0.38056	-0.353267	0.19564	-0.0322351	0.28289	0.398694	0.814655	0.329603	0.660187	0.579708	0.505787	0.229834	0.874541
comp30550_c0_seq1				Module 11	0.369196	-0.0982672	0.37267	0.254585	-0.354111	-0.165452	0.256306	0.660067	0.674309	0.487895	0.95795	-0.144614	-0.864067	-0.392528	-0.209714	0.0535271	-0.00579179	-0.450261	-0.444589	-0.317097	0.129418	-0.169005	0.149595	-0.129057	0.32098	0.329838	-0.0757936	0.578022	0.634501
comp31558_c0_seq1				Module 11	0.297236	-0.141876	0.475924	0.171898	-0.327135	-0.112349	0.413477	0.674795	0.599388	0.542351	0.994638	-0.29162	-0.921473	-0.428994	-0.349822	-0.103197	-0.171919	-0.45498	-0.387215	-0.193868	0.288911	-0.134979	0.277649	-0.000575873	0.318373	0.309749	-0.0267045	0.389774	0.601306
comp32203_c0_seq1				Module 11	0.557261	0.0478851	0.50177	0.178733	-0.382361	-0.0292127	0.194753	0.489466	0.56689	0.384403	0.92612	-0.465867	-0.800582	-0.540285	-0.19815	0.146029	0.0100038	-0.13604	-0.317323	-0.0972097	0.433819	-0.394744	0.138984	-0.250346	0.122058	0.505659	0.00575226	0.373418	0.486148
comp33107_c0_seq1				Module 11	0.14535	-0.00140525	0.666435	0.037299	-0.0918846	-0.08112	0.573726	0.483091	0.554778	0.777676	0.906466	-0.412579	-0.78355	-0.162069	-0.403781	-0.445084	-0.576445	-0.539059	-0.249514	0.161943	0.481567	-0.124284	0.376556	0.364801	0.35079	0.0289501	-0.210819	-0.00824105	0.324425
comp34195_c0_seq1				Module 11	-0.183752	-0.580682	-0.183901	-0.394324	-0.836848	-0.537641	0.19744	0.548394	0.0184924	0.286066	0.737671	-0.174751	-0.816163	-0.423836	-0.205534	0.19645	-0.184831	-0.302479	0.160381	-0.169784	0.147541	0.378967	0.719254	0.16796	0.649233	0.668032	0.534423	0.418674	0.946572
comp34812_c0_seq1				Module 11	0.461361	0.00580895	0.60807	0.0761693	-0.33098	0.0432279	0.364845	0.4763	0.453347	0.425495	0.92521	-0.629375	-0.826781	-0.564401	-0.350493	-0.0385026	-0.180069	-0.120806	-0.23469	0.0590968	0.612462	-0.352031	0.275574	-0.0985401	0.100923	0.464842	0.0617932	0.129642	0.415481
comp35036_c0_seq1				Module 11	0.0970129	-0.241984	0.547657	-0.0408154	-0.293096	-0.0513032	0.625245	0.621004	0.359844	0.564773	0.936836	-0.503965	-0.919381	-0.443672	-0.542901	-0.339658	-0.448041	-0.408918	-0.199147	0.0426502	0.522016	-0.0143321	0.512998	0.242256	0.316543	0.273103	0.10808	0.0278699	0.515334
comp35087_c0_seq1				Module 11	0.580648	0.151646	0.669453	0.52131	-0.000666013	0.157346	0.332503	0.596374	0.814267	0.464833	0.884539	-0.224725	-0.742892	-0.378232	-0.27852	-0.110593	0.0402038	-0.378059	-0.65508	-0.269446	0.214437	-0.437448	-0.132598	-0.244083	0.0117285	0.0982209	-0.322776	0.414149	0.298633
comp35199_c0_seq1				Module 11	0.430018	0.0691545	0.388688	0.392781	-0.194254	-0.174207	0.152614	0.5797	0.837028	0.56	0.884744	0.031643	-0.725873	-0.191916	-0.0644257	0.0492684	0.0342287	-0.537949	-0.547022	-0.349116	-0.0247939	-0.247617	-0.0453114	-0.140024	0.30984	0.141764	-0.31709	0.659923	0.506937
comp37510_c0_seq1				Module 11	0.0185098	-0.203904	0.301758	-0.42532	-0.593599	-0.361576	0.338832	0.32471	0.151327	0.583321	0.840534	-0.594906	-0.774589	-0.3231	-0.257364	-0.0727667	-0.552084	-0.225512	0.218062	0.312718	0.629209	0.035162	0.714452	0.353125	0.512466	0.528985	0.259872	-0.0181018	0.581719
comp37660_c0_seq1				Module 11	0.200358	-0.266823	0.0621755	0.0548881	-0.596545	-0.395712	0.108019	0.627027	0.501554	0.402048	0.880876	-0.0242146	-0.832869	-0.367509	-0.088156	0.241717	0.0407934	-0.426881	-0.253233	-0.368053	-0.00253994	0.0365935	0.2953	-0.0956699	0.499747	0.491166	0.121987	0.701505	0.827132
comp38060_c2_seq1				Module 11	0.167611	-0.115067	0.716537	0.0646192	-0.0841133	0.12688	0.69748	0.564358	0.396387	0.565399	0.874725	-0.570435	-0.837324	-0.413925	-0.602267	-0.476512	-0.480813	-0.370804	-0.27624	0.116869	0.598351	-0.134561	0.39635	0.236104	0.155401	0.122681	-0.0178678	-0.128049	0.306682
comp38638_c0_seq1				Module 11	0.45322	-0.253363	0.242173	0.296634	-0.434977	0.087257	0.203763	0.687238	0.372308	-0.0115567	0.769482	-0.263876	-0.808287	-0.771506	-0.324553	0.25998	0.363767	-0.0562669	-0.435508	-0.48029	0.159153	-0.198794	0.0711112	-0.499912	-0.00959663	0.580894	0.277725	0.551135	0.631642
comp38871_c0_seq1				Module 11	0.559821	0.21383	0.836873	0.596116	0.238277	0.354552	0.487366	0.564824	0.790973	0.464641	0.798002	-0.29128	-0.667752	-0.342158	-0.413006	-0.339068	-0.0560221	-0.373803	-0.716002	-0.184237	0.295773	-0.480848	-0.192549	-0.175317	-0.138568	-0.101588	-0.416147	0.186044	0.0831666
comp38880_c0_seq1				Module 11	0.0500953	-0.181398	0.168461	-0.0942553	-0.509662	-0.523573	0.20877	0.521678	0.550123	0.714612	0.919487	-0.0565133	-0.806171	-0.0998382	-0.0733622	0.00682044	-0.332059	-0.616356	-0.132093	-0.108208	0.0999749	0.0981802	0.44216	0.262215	0.688997	0.301332	-0.049272	0.506404	0.73711
comp39481_c0_seq1				Module 11	0.409194	0.0826895	0.36675	0.124006	-0.397133	-0.320825	0.0930579	0.44711	0.717021	0.638444	0.941446	-0.18428	-0.750262	-0.205457	0.00198192	0.132947	-0.130294	-0.422839	-0.284431	-0.103278	0.204596	-0.254497	0.167239	-0.0270099	0.424055	0.345086	-0.191834	0.538292	0.563162
comp39716_c0_seq1				Module 11	0.0738497	-0.223671	0.0464824	0.293244	-0.278421	-0.371451	0.15936	0.679143	0.684478	0.498703	0.751869	0.369665	-0.697104	-0.0646239	-0.0626154	0.0295715	0.0390466	-0.735819	-0.488312	-0.550819	-0.361142	0.142066	0.0822906	0.0117213	0.533055	0.0580753	-0.187846	0.799588	0.697598
comp39838_c0_seq1				Module 11	0.626989	0.139597	0.482795	0.46529	-0.183954	0.0191787	0.120595	0.54649	0.78698	0.377031	0.860386	-0.154475	-0.709057	-0.399736	-0.105738	0.147969	0.195938	-0.289739	-0.578149	-0.337109	0.123113	-0.43554	-0.147649	-0.368609	0.0707093	0.275875	-0.236672	0.597263	0.417992
comp40181_c0_seq1				Module 11	0.352897	0.173026	0.564228	-0.173604	-0.362669	-0.219473	0.227967	0.200687	0.455933	0.69339	0.873598	-0.629724	-0.668344	-0.221041	-0.11355	-0.0549953	-0.480508	-0.189863	0.0304922	0.380177	0.681291	-0.329862	0.396584	0.203861	0.333638	0.390596	-0.0909731	0.00589539	0.328332
comp41464_c0_seq1				Module 11	0.258081	0.239013	0.327222	-0.438614	-0.52055	-0.470081	-0.0413259	-0.0800657	0.305283	0.701484	0.706731	-0.589656	-0.456475	-0.0195348	0.169053	0.140739	-0.544192	-0.0796249	0.339754	0.569761	0.662864	-0.27126	0.482279	0.307394	0.484297	0.487653	-0.048095	-0.0157493	0.316327
comp41934_c1_seq1				Module 11	0.12924	0.0468446	0.546401	0.0335664	-0.142928	-0.262915	0.424053	0.441783	0.661785	0.873129	0.907516	-0.227532	-0.735602	0.0048629	-0.219252	-0.341641	-0.557018	-0.651478	-0.241544	0.113997	0.3139	-0.0903944	0.335716	0.396325	0.502465	-0.00101184	-0.317168	0.170859	0.389411
comp41968_c0_seq1				Module 11	0.238494	-0.222033	0.295206	0.0963458	-0.472964	-0.253185	0.300394	0.673021	0.548458	0.496848	0.972554	-0.192681	-0.915227	-0.417626	-0.254071	0.0400568	-0.102663	-0.454763	-0.314891	-0.263466	0.180046	-0.0406321	0.32448	-0.0214597	0.423022	0.410171	0.0622243	0.52298	0.730862
comp42222_c0_seq1				Module 11	0.400501	0.00222989	0.699481	0.110881	-0.205506	0.111516	0.494709	0.507478	0.469431	0.486842	0.921333	-0.630067	-0.832371	-0.517099	-0.449055	-0.211392	-0.283483	-0.205031	-0.283766	0.0873187	0.62996	-0.322694	0.283593	0.00135658	0.0850987	0.323664	-0.004183	0.0261391	0.342649
comp42825_c0_seq1				Module 11	-0.21369	-0.247863	0.244498	-0.141741	-0.287612	-0.470594	0.454855	0.526295	0.474679	0.839059	0.826928	-0.00917628	-0.753184	0.081668	-0.243265	-0.360095	-0.615463	-0.803579	-0.115871	-0.00173281	0.0985197	0.277677	0.543808	0.576361	0.738302	-0.00597412	-0.134228	0.246023	0.598747
comp43105_c0_seq1				Module 11	0.481239	0.127249	0.841526	0.419537	0.113951	0.301026	0.561538	0.564574	0.670899	0.500891	0.861044	-0.451553	-0.752113	-0.412329	-0.487268	-0.369668	-0.195514	-0.335575	-0.569167	-0.0578675	0.460046	-0.416049	0.00691597	-0.0665968	-0.0662126	0.0173365	-0.273282	0.0668174	0.156054
comp43798_c0_seq1				Module 11	0.49289	0.184142	0.513034	0.380649	-0.13002	-0.129212	0.171185	0.500585	0.86887	0.633006	0.899827	-0.08246	-0.697748	-0.158322	-0.0606831	-0.00787524	-0.0570442	-0.501548	-0.521818	-0.210689	0.105671	-0.350493	-0.0556571	-0.0981929	0.267071	0.10931	-0.393768	0.541419	0.398479
comp44300_c0_seq1				Module 11	0.642672	0.106487	0.333911	0.216969	-0.453026	-0.0998129	-0.0475245	0.403222	0.578162	0.261219	0.825009	-0.330536	-0.678938	-0.509714	0.00553794	0.390616	0.225231	-0.039461	-0.30774	-0.196465	0.277917	-0.44281	0.00136166	-0.423516	0.10187	0.586848	0.00293556	0.559238	0.50566
comp44327_c0_seq1				Module 11	0.263478	0.0976678	0.464762	-0.253611	-0.450207	-0.329383	0.20758	0.214809	0.418554	0.716657	0.880969	-0.573694	-0.689156	-0.188293	-0.0855655	-0.0257806	-0.511267	-0.240279	0.0927165	0.364668	0.629312	-0.228565	0.479447	0.266138	0.444185	0.424926	-0.0381009	0.0544802	0.420983
comp44558_c0_seq2				Module 11	0.044415	-0.0724318	0.267512	-0.0802878	-0.382228	-0.507075	0.242562	0.4503	0.613929	0.8332	0.901312	-0.061076	-0.744501	0.0343498	-0.0571936	-0.112441	-0.456333	-0.678714	-0.13805	-0.00095888	0.134999	0.0549201	0.411465	0.371286	0.692982	0.157063	-0.196357	0.406984	0.612126
comp44716_c0_seq1				Module 11	0.00935772	-0.10226	0.51357	-0.112476	-0.233864	-0.255863	0.528853	0.473274	0.478627	0.814223	0.905747	-0.351269	-0.798005	-0.104581	-0.346954	-0.392448	-0.639485	-0.59165	-0.121857	0.174529	0.428536	0.0216867	0.514711	0.470062	0.518882	0.0939156	-0.123747	0.0397211	0.451278
comp44865_c0_seq1				Module 11	0.253536	-0.200902	0.356289	0.115358	-0.429376	-0.2089	0.343796	0.676986	0.56222	0.51536	0.984972	-0.230859	-0.923684	-0.424585	-0.291178	-0.0110907	-0.132483	-0.456879	-0.335088	-0.237187	0.221812	-0.0675871	0.318139	-0.00867975	0.392929	0.380414	0.0380849	0.475185	0.692903
comp44896_c0_seq1				Module 11	0.313691	-0.113976	0.532726	0.195083	-0.275048	-0.0637643	0.448544	0.669207	0.610395	0.552906	0.993024	-0.323014	-0.915366	-0.429049	-0.379562	-0.151258	-0.194603	-0.45085	-0.407479	-0.167944	0.323737	-0.165121	0.260201	0.00725912	0.280325	0.273084	-0.05594	0.340291	0.552082
comp44921_c1_seq1				Module 11	0.199832	0.0294715	0.457555	-0.316986	-0.467131	-0.301289	0.269433	0.221502	0.316812	0.674584	0.857431	-0.636371	-0.701215	-0.23805	-0.159516	-0.0701023	-0.552993	-0.202043	0.147521	0.400013	0.68775	-0.175799	0.555584	0.303623	0.429282	0.449591	0.0514813	-0.0353151	0.423468
comp45077_c0_seq2				Module 11	-0.112252	-0.649582	0.242426	0.314678	-0.136318	0.178039	0.744047	0.989337	0.232765	0.0892734	0.686808	-0.00652561	-0.902091	-0.620747	-0.775522	-0.371967	0.0305341	-0.518627	-0.566619	-0.624722	-0.0564008	0.312901	0.286853	-0.0403312	0.129469	0.0880585	0.286333	0.32111	0.639619
comp45220_c0_seq1				Module 11	0.292701	-0.19022	0.636662	0.163467	-0.204309	0.173525	0.617927	0.675306	0.398474	0.376477	0.913641	-0.550783	-0.914675	-0.626733	-0.60326	-0.275427	-0.212657	-0.262068	-0.368449	-0.0876546	0.52727	-0.178404	0.317808	-0.0257236	0.0671711	0.30671	0.114941	0.0691178	0.437565
comp46483_c0_seq1				Module 11	0.209924	-0.0326177	0.482145	0.2283	-0.158826	-0.208508	0.396531	0.614236	0.753045	0.742604	0.94568	-0.0740567	-0.812382	-0.121043	-0.241189	-0.235172	-0.301297	-0.684724	-0.441678	-0.173218	0.12146	-0.0895512	0.198754	0.180025	0.442469	0.0330897	-0.29269	0.418362	0.5051
comp46503_c0_seq1				Module 11	0.308276	-0.160198	0.316149	0.179872	-0.423787	-0.221424	0.258672	0.666221	0.616995	0.485928	0.962408	-0.150413	-0.885496	-0.40181	-0.214565	0.0684368	-0.0354352	-0.452834	-0.382282	-0.305664	0.134828	-0.103644	0.227708	-0.0884204	0.377917	0.377351	-0.00711372	0.575476	0.693192
comp46585_c0_seq1.1				Module 11	0.135228	-0.203772	0.663254	-0.00713177	-0.159734	0.157596	0.710752	0.569054	0.256316	0.447215	0.838349	-0.648809	-0.848901	-0.528416	-0.657894	-0.435978	-0.444911	-0.260664	-0.204174	0.121508	0.656008	-0.0940562	0.465286	0.196271	0.111952	0.230465	0.138633	-0.181156	0.341517
comp46915_c0_seq1				Module 11	0.453867	0.234238	0.66438	0.0471955	-0.217626	-0.112792	0.268359	0.29808	0.630999	0.709263	0.915279	-0.529894	-0.694585	-0.21922	-0.146021	-0.108588	-0.382984	-0.282434	-0.188213	0.2381	0.577409	-0.41034	0.225604	0.108705	0.252696	0.262515	-0.240359	0.10812	0.283407
comp46915_c1_seq1				Module 11	0.155228	0.0258982	0.616014	-0.0207992	-0.165777	-0.173223	0.490472	0.432885	0.563869	0.812208	0.918097	-0.404728	-0.769109	-0.121784	-0.314028	-0.365284	-0.584446	-0.530009	-0.186778	0.196895	0.478953	-0.130236	0.399453	0.375725	0.416392	0.0847651	-0.211923	0.0365484	0.360645
comp46976_c0_seq1				Module 11	0.362713	0.0477743	0.811392	0.292536	0.0495404	0.22318	0.622098	0.570705	0.597673	0.562898	0.886508	-0.487475	-0.794795	-0.390319	-0.527858	-0.428419	-0.326385	-0.381668	-0.47031	0.01319	0.509227	-0.311939	0.154483	0.0695889	0.0375397	0.0362023	-0.20675	-0.000495859	0.213901
comp46991_c0_seq1				Module 11	0.203787	-0.404098	0.420473	0.0397276	-0.37468	0.212342	0.573968	0.682758	0.0868392	0.0554649	0.769041	-0.604213	-0.886687	-0.845968	-0.664813	-0.120099	-0.0408183	-0.0268836	-0.23137	-0.16653	0.527144	-0.0528562	0.410753	-0.164188	-0.0229125	0.529221	0.457248	0.0441669	0.532976
comp47114_c0_seq1				Module 11	0.612867	0.0390512	0.435469	0.532745	-0.173383	0.113218	0.157942	0.630405	0.718939	0.222433	0.811624	-0.119061	-0.723329	-0.51603	-0.19035	0.160967	0.325162	-0.243589	-0.644994	-0.4702	0.0584965	-0.392131	-0.184728	-0.475275	-0.0205923	0.295541	-0.139761	0.629021	0.444563
comp47221_c0_seq1				Module 11	-0.00183081	-0.485789	0.256958	-0.214047	-0.574027	-0.124696	0.520107	0.642534	0.0665618	0.276551	0.842788	-0.521436	-0.932156	-0.655212	-0.541332	-0.0982738	-0.265686	-0.203255	-0.0247104	-0.0604961	0.485454	0.14604	0.652878	0.10764	0.324445	0.573305	0.480967	0.101928	0.715455
comp47399_c1_seq7				Module 11	0.421602	0.0279274	0.694201	0.338395	-0.0763969	0.102057	0.48912	0.629687	0.69455	0.555925	0.952412	-0.356351	-0.844537	-0.401827	-0.409776	-0.248443	-0.182111	-0.425955	-0.520818	-0.136579	0.363329	-0.30704	0.107009	-0.0403111	0.12374	0.133024	-0.204728	0.25117	0.365765
comp47581_c1_seq1				Module 11	0.1079	-0.00263941	0.447302	-0.00111198	-0.241928	-0.354086	0.359952	0.461058	0.655189	0.860237	0.923659	-0.16854	-0.757476	0.000731484	-0.164372	-0.249913	-0.511265	-0.665783	-0.21408	0.0589513	0.24822	-0.0404012	0.364665	0.376315	0.575494	0.0697404	-0.268274	0.274278	0.487785
comp47619_c0_seq2				Module 11	0.544906	0.052358	0.560065	0.14048	-0.357933	0.0171591	0.253056	0.467351	0.519409	0.390157	0.92176	-0.55749	-0.801764	-0.562165	-0.254201	0.083158	-0.0574352	-0.100088	-0.280352	-0.0182215	0.529642	-0.406699	0.181394	-0.208466	0.0890396	0.501531	0.0274396	0.261608	0.438753
comp47640_c0_seq2				Module 11	0.417639	-0.0404941	0.458552	0.315924	-0.270047	-0.0906882	0.290877	0.654916	0.71718	0.501757	0.959083	-0.173291	-0.85184	-0.389978	-0.237575	-0.000819544	-0.0133088	-0.447245	-0.497852	-0.298983	0.161581	-0.232068	0.094277	-0.142297	0.256882	0.271845	-0.139142	0.53369	0.560173
comp47783_c0_seq1				Module 11	0.438497	0.0258812	0.16797	0.313011	-0.374129	-0.294228	-0.0554838	0.513912	0.742441	0.418335	0.806259	0.101342	-0.659986	-0.223907	0.092442	0.303566	0.199112	-0.414492	-0.440676	-0.414413	-0.120265	-0.213567	-0.0482372	-0.263517	0.345855	0.320264	-0.186577	0.806058	0.610785
comp47893_c0_seq1				Module 11	0.00124776	-0.119153	0.392803	-0.382747	-0.463714	-0.354191	0.388604	0.297366	0.244494	0.713489	0.843827	-0.556237	-0.740091	-0.187337	-0.253422	-0.202219	-0.664027	-0.335312	0.17368	0.370813	0.620356	0.015343	0.67779	0.461774	0.537211	0.366808	0.102175	-0.0733368	0.488061
comp48078_c0_seq1				Module 11	0.133778	-0.104285	0.53964	0.0105507	-0.252627	-0.186802	0.511116	0.563618	0.551366	0.738522	0.967754	-0.347859	-0.866337	-0.231886	-0.367177	-0.309408	-0.482028	-0.556135	-0.242465	0.0439751	0.397774	-0.0557244	0.423953	0.300196	0.439147	0.163046	-0.108035	0.161881	0.501169
comp48089_c0_seq1				Module 11	0.505504	0.0915374	0.658123	0.43678	-0.056795	0.0971887	0.383379	0.618957	0.779618	0.522425	0.929077	-0.255061	-0.797414	-0.373707	-0.313902	-0.151473	-0.054071	-0.42312	-0.596012	-0.226901	0.253823	-0.3672	-0.0221201	-0.149799	0.0948088	0.121142	-0.276486	0.381145	0.357604
comp48584_c0_seq1				Module 11	-0.0414885	-0.320956	0.572237	-0.108669	-0.18912	0.0790327	0.768068	0.587739	0.16278	0.471321	0.801115	-0.588496	-0.850852	-0.467994	-0.696272	-0.509624	-0.543424	-0.341153	-0.128201	0.129907	0.607624	0.0715757	0.58522	0.33731	0.218858	0.189799	0.20048	-0.221493	0.39539
comp48821_c0_seq1				Module 11	0.377606	0.154988	0.631386	-0.0257521	-0.269952	-0.144	0.313779	0.3234	0.562959	0.709213	0.926285	-0.55429	-0.732414	-0.24351	-0.192592	-0.134134	-0.43427	-0.293428	-0.134096	0.254045	0.601909	-0.334176	0.319378	0.166423	0.299447	0.29521	-0.163059	0.0742715	0.335808
comp48822_c0_seq2				Module 11	0.229922	-0.0323346	0.358326	0.116242	-0.331659	-0.349582	0.24448	0.545567	0.713963	0.726346	0.953237	-0.0815572	-0.800069	-0.124126	-0.106244	-0.0516869	-0.259133	-0.612153	-0.320074	-0.144911	0.122345	-0.087396	0.251091	0.144688	0.526352	0.195028	-0.215213	0.506656	0.600077
comp49310_c0_seq1				Module 11	-0.0044979	-0.386221	0.573903	0.0188074	-0.15017	0.19178	0.813339	0.699332	0.169496	0.349318	0.795449	-0.544494	-0.891116	-0.585611	-0.781687	-0.50475	-0.399016	-0.326027	-0.257072	-0.028275	0.535603	0.0706901	0.50503	0.205462	0.116393	0.187813	0.242502	-0.153517	0.417569
comp50158_c0_seq1				Module 11	0.373719	0.414554	0.366156	-0.352711	-0.422435	-0.447838	-0.159843	-0.193183	0.40607	0.72155	0.646036	-0.54302	-0.333019	0.0864666	0.301314	0.191295	-0.490332	-0.0479836	0.298304	0.600241	0.625952	-0.405524	0.322528	0.245723	0.420985	0.412656	-0.206956	0.0105013	0.186926
comp50380_c0_seq1				Module 11	0.0302636	-0.0948769	0.364572	0.195034	-0.111927	-0.308568	0.402117	0.606972	0.731595	0.794961	0.858027	0.116505	-0.742033	0.0533501	-0.20636	-0.312805	-0.372517	-0.833094	-0.419916	-0.210031	-0.0464608	0.0750837	0.226277	0.325786	0.563893	-0.115122	-0.343478	0.440287	0.514128
comp50477_c0_seq2				Module 11	0.14699	-0.115995	0.132693	0.0188519	-0.485635	-0.51369	0.0982572	0.514087	0.635399	0.662623	0.890562	0.0457905	-0.755887	-0.0849475	0.0210778	0.113152	-0.181817	-0.600967	-0.218712	-0.21174	-0.0142586	0.0283385	0.297234	0.130127	0.641856	0.293494	-0.118019	0.643137	0.724841
comp50990_c0_seq2				Module 11	0.150288	-0.25785	0.428593	0.00205692	-0.408173	-0.165245	0.490886	0.667459	0.445053	0.549869	0.985136	-0.373177	-0.952927	-0.448085	-0.423806	-0.165052	-0.305985	-0.444619	-0.243012	-0.0988293	0.37705	-0.00872239	0.461695	0.135721	0.393715	0.360799	0.10922	0.264341	0.651414
comp51143_c0_seq2				Module 11	-0.132424	-0.359854	0.205504	0.124062	-0.243919	-0.331504	0.485218	0.754998	0.561359	0.652537	0.84832	0.160449	-0.841342	-0.0925822	-0.337301	-0.299927	-0.3135	-0.839583	-0.388675	-0.354904	-0.120361	0.284529	0.366449	0.31859	0.611049	-0.0126458	-0.101669	0.486393	0.694505
comp51442_c0_seq1				Module 11	0.398406	0.0946847	0.665771	0.30574	-0.0759233	-0.0116378	0.42107	0.565347	0.762945	0.671657	0.953803	-0.280654	-0.799015	-0.253351	-0.299088	-0.239086	-0.251005	-0.507344	-0.485662	-0.0882256	0.312449	-0.298468	0.104926	0.0455352	0.228847	0.0770707	-0.307455	0.2905	0.359634
comp51854_c0_seq2				Module 11	0.297084	-0.223229	0.290206	0.137332	-0.48149	-0.196068	0.274899	0.682782	0.530422	0.407881	0.955034	-0.213579	-0.910686	-0.49571	-0.261339	0.0975839	-0.00721387	-0.378773	-0.342457	-0.308423	0.182228	-0.0829419	0.276479	-0.123942	0.346446	0.461055	0.103054	0.546063	0.726741
comp52274_c0_seq4				Module 11	0.243229	-0.199144	0.179277	-0.0215556	-0.604211	-0.376491	0.150016	0.566282	0.490409	0.478476	0.936952	-0.200706	-0.857509	-0.385825	-0.114788	0.194801	-0.08293	-0.371695	-0.178217	-0.201944	0.186999	-0.0410402	0.364926	-0.0332845	0.487854	0.531523	0.118512	0.563095	0.773568
comp52427_c0_seq5				Module 11	0.0540385	-0.114395	0.316153	-0.0786451	-0.389703	-0.444895	0.314931	0.499851	0.581717	0.802298	0.93675	-0.140815	-0.803439	-0.059401	-0.145933	-0.146428	-0.460034	-0.647258	-0.151119	-0.00127232	0.204808	0.0492779	0.446215	0.352521	0.648944	0.194561	-0.135777	0.360227	0.624859
comp52505_c0_seq1				Module 11	0.39969	-0.275431	0.495694	0.264584	-0.213432	0.429872	0.507273	0.655748	0.147113	-0.118942	0.667183	-0.586625	-0.778279	-0.920701	-0.648661	-0.0588805	0.192652	0.113784	-0.396911	-0.269859	0.480166	-0.239234	0.145056	-0.414783	-0.28304	0.478256	0.374935	0.0745744	0.369788
comp52654_c4_seq1				Module 11	0.587237	0.145679	0.782362	0.511842	0.0718917	0.308008	0.450341	0.588821	0.723169	0.406588	0.858353	-0.383297	-0.745525	-0.473065	-0.413946	-0.218055	-0.0097881	-0.282896	-0.6417	-0.185668	0.366953	-0.47627	-0.104763	-0.239086	-0.11607	0.0898128	-0.26648	0.22635	0.200654
comp52802_c0_seq24				Module 11	-0.00804287	-0.398492	0.246014	-0.18226	-0.568126	-0.306617	0.451165	0.643343	0.279429	0.507038	0.935889	-0.350259	-0.947157	-0.442253	-0.396294	-0.0993966	-0.346532	-0.425174	-0.0741208	-0.0773385	0.351501	0.157211	0.623052	0.218746	0.518785	0.465316	0.275275	0.263623	0.769621
comp53030_c0_seq4				Module 11	0.436988	0.171011	0.494038	0.374068	-0.107589	-0.163861	0.18634	0.5053	0.880852	0.675342	0.889682	-0.0248338	-0.68747	-0.0941162	-0.0553273	-0.0498934	-0.0989346	-0.568666	-0.523112	-0.215629	0.0589779	-0.301525	-0.0428416	-0.0363381	0.315871	0.0501456	-0.42689	0.546028	0.401323
comp53158_c0_seq4				Module 11	0.375776	-0.00243947	0.707363	0.286738	-0.0821466	0.106181	0.538132	0.627247	0.644584	0.566672	0.952671	-0.404496	-0.85766	-0.41109	-0.454491	-0.29671	-0.245131	-0.422078	-0.478386	-0.0883921	0.415692	-0.275223	0.169061	0.0152071	0.134419	0.135178	-0.168286	0.180452	0.362558
comp53364_c0_seq4				Module 11	-0.200253	-0.357027	0.262836	-0.366281	-0.486838	-0.395233	0.511902	0.486545	0.192343	0.675463	0.846447	-0.376284	-0.832893	-0.207177	-0.378627	-0.289316	-0.64909	-0.505301	0.105578	0.171972	0.431568	0.256639	0.76045	0.527959	0.638465	0.304049	0.198103	0.0227971	0.644151
comp53493_c0_seq4				Module 11	0.563637	0.0435077	0.720317	0.4455	-0.0432831	0.297221	0.457214	0.630419	0.62528	0.322159	0.875525	-0.441175	-0.803764	-0.592818	-0.458294	-0.154584	0.0313782	-0.213088	-0.5872	-0.211786	0.404168	-0.42789	-0.0228578	-0.281314	-0.113668	0.221664	-0.113931	0.235505	0.293101
comp53500_c0_seq2				Module 11	0.0965384	-0.0804107	0.32915	-0.0294723	-0.366434	-0.430573	0.291543	0.501574	0.626981	0.800597	0.939343	-0.116117	-0.793866	-0.052824	-0.123343	-0.127881	-0.421054	-0.650791	-0.192787	-0.028998	0.178307	0.0128347	0.392569	0.313193	0.627897	0.179544	-0.175815	0.397507	0.610556
comp53514_c0_seq1				Module 11	0.0809213	-0.314594	0.247042	-0.259216	-0.639695	-0.319826	0.345122	0.523072	0.231575	0.47259	0.915568	-0.472709	-0.895022	-0.473773	-0.311064	0.0168471	-0.32964	-0.271562	0.0327977	0.0374	0.468685	0.0565505	0.627267	0.163141	0.47791	0.587974	0.31472	0.216859	0.731413
comp53594_c2_seq9				Module 11	-0.022555	-0.422636	0.169851	-0.201484	-0.622523	-0.362263	0.394034	0.639871	0.267407	0.484166	0.922286	-0.299468	-0.93732	-0.433664	-0.347218	-0.0321033	-0.304733	-0.423705	-0.0530937	-0.114239	0.295905	0.187967	0.626526	0.198423	0.55598	0.502756	0.302363	0.329457	0.818241
comp53603_c0_seq2				Module 11	0.103499	-0.174386	0.0871983	-0.035631	-0.541959	-0.540226	0.104447	0.524739	0.575745	0.636712	0.887905	0.0314122	-0.774342	-0.115384	0.00453953	0.129586	-0.188703	-0.584556	-0.172558	-0.211288	-0.00482379	0.0779007	0.356083	0.144171	0.667627	0.342128	-0.0455709	0.636424	0.77054
comp53605_c0_seq7				Module 11	0.364191	-0.0248023	0.676584	0.268919	-0.120078	0.0736897	0.524003	0.637866	0.639406	0.566521	0.964348	-0.391385	-0.872617	-0.416442	-0.442777	-0.270741	-0.237728	-0.429278	-0.465577	-0.103111	0.400687	-0.254223	0.188849	0.0149803	0.163544	0.162559	-0.146315	0.210627	0.40076
comp53607_c3_seq3				Module 11	-0.433384	-0.424954	0.0986989	0.165014	0.0581931	-0.259053	0.583363	0.691192	0.430469	0.59582	0.52724	0.438829	-0.588912	0.17776	-0.390887	-0.569289	-0.399336	-0.98219	-0.410408	-0.394501	-0.368895	0.512543	0.295721	0.519439	0.584324	-0.411399	-0.210776	0.325105	0.484219
comp53668_c0_seq4				Module 11	0.382665	-0.0899702	0.318645	0.271491	-0.371219	-0.192954	0.192249	0.646828	0.685582	0.460117	0.932062	-0.086499	-0.83405	-0.374779	-0.153292	0.116192	0.0541503	-0.443041	-0.451192	-0.359116	0.0665796	-0.169584	0.110384	-0.170856	0.326992	0.341026	-0.0828996	0.643398	0.648657
comp53820_c1_seq1				Module 11	0.346004	-0.0373767	0.308353	0.189377	-0.392046	-0.298704	0.152081	0.57081	0.708723	0.57557	0.941305	-0.0795448	-0.802924	-0.255108	-0.0734092	0.107971	-0.057043	-0.492252	-0.370769	-0.258154	0.0848697	-0.157579	0.160023	-0.0589581	0.428549	0.317017	-0.143241	0.621184	0.640186
comp53930_c0_seq2				Module 11	0.281984	-0.0921761	0.520478	0.470916	-0.0186741	0.0221998	0.47669	0.763353	0.774708	0.542049	0.894096	0.0038477	-0.827512	-0.27647	-0.379742	-0.267116	-0.0722859	-0.653986	-0.673093	-0.410887	0.00311706	-0.121112	0.0185129	-0.0315031	0.229357	-0.0362225	-0.277645	0.485817	0.46466
comp54272_c0_seq1				Module 11	0.544677	0.0760085	0.280763	-0.0378177	-0.603017	-0.233316	-0.0685326	0.289086	0.429852	0.323177	0.828148	-0.476041	-0.674817	-0.483381	0.04025	0.412165	0.0492744	0.0279496	-0.0631519	0.0132605	0.440351	-0.379527	0.210809	-0.269273	0.220547	0.710933	0.121968	0.421168	0.54509
comp54728_c0_seq9				Module 11	0.0960117	-0.0626013	0.404756	-0.025643	-0.31022	-0.37309	0.357979	0.497933	0.620644	0.822157	0.944	-0.176913	-0.798594	-0.0591736	-0.180868	-0.20751	-0.478733	-0.647585	-0.198919	0.0229712	0.245226	-0.00827897	0.403081	0.348957	0.591015	0.139257	-0.193675	0.309076	0.555269
comp54849_c0_seq4				Module 11	-0.0102944	-0.532662	0.317465	-0.0708904	-0.448003	0.00465349	0.636845	0.757823	0.105724	0.231081	0.837539	-0.459978	-0.965235	-0.699979	-0.664474	-0.210582	-0.212847	-0.268485	-0.178551	-0.183984	0.414608	0.164606	0.577316	0.0681232	0.239438	0.459049	0.447405	0.108602	0.68493
comp54851_c0_seq2				Module 11	0.120617	-0.0932053	0.380036	-0.00697948	-0.351079	-0.368129	0.343094	0.534733	0.618192	0.776681	0.961623	-0.172491	-0.828832	-0.118471	-0.186528	-0.156766	-0.414423	-0.625497	-0.219551	-0.0322896	0.227406	-0.00991683	0.394796	0.287268	0.577972	0.192882	-0.150722	0.362945	0.601556
comp55113_c0_seq14				Module 11	0.163006	-0.200333	0.567494	0.031175	-0.274541	-0.0397278	0.594369	0.639042	0.436197	0.570834	0.961675	-0.469464	-0.926009	-0.444336	-0.513134	-0.306707	-0.39019	-0.42346	-0.265136	-0.00663107	0.48403	-0.0656788	0.443163	0.182565	0.297722	0.264241	0.0546675	0.0984122	0.515136
comp55497_c0_seq5				Module 11	0.676353	0.193749	0.597702	0.129648	-0.318565	0.125664	0.140317	0.2922	0.439001	0.263905	0.797872	-0.693077	-0.652987	-0.600446	-0.18094	0.177643	0.0186131	0.13901	-0.206205	0.10346	0.652523	-0.570428	0.0848158	-0.329989	-0.0891726	0.563421	0.0381747	0.141051	0.270874
comp55678_c0_seq1				Module 11	-0.0125243	-0.155828	0.294041	-0.152697	-0.41549	-0.469266	0.342745	0.485166	0.515025	0.808408	0.921806	-0.169628	-0.803436	-0.0527893	-0.169541	-0.176171	-0.522183	-0.643713	-0.0853806	0.0464312	0.238459	0.103046	0.520011	0.417494	0.681337	0.205178	-0.0871682	0.300668	0.634914
comp55724_c0_seq2				Module 11	0.279299	-0.0810729	0.403588	0.273373	-0.250061	-0.200311	0.32118	0.666537	0.740931	0.616151	0.953704	-0.0486871	-0.843938	-0.241766	-0.217906	-0.0865774	-0.126681	-0.608044	-0.478951	-0.298972	0.0637913	-0.107413	0.152625	0.0163596	0.398868	0.158617	-0.201332	0.551085	0.592501
comp55917_c0_seq1				Module 11	-0.104896	-0.312291	0.353803	-0.0491067	-0.300491	-0.300577	0.567093	0.664476	0.464151	0.724213	0.919079	-0.151603	-0.890064	-0.168945	-0.41184	-0.364879	-0.509778	-0.711798	-0.222279	-0.0856862	0.204442	0.204436	0.531097	0.420697	0.590142	0.100639	-0.0221297	0.235944	0.637288
comp56237_c0_seq5				Module 11	0.200925	-0.265755	0.0439086	0.056532	-0.601732	-0.404243	0.0890231	0.620684	0.500311	0.392134	0.869677	-0.00745236	-0.821368	-0.361118	-0.0715675	0.259478	0.0568352	-0.423019	-0.251517	-0.378191	-0.0205739	0.0389156	0.285778	-0.105752	0.501616	0.494194	0.122173	0.717334	0.830006
comp56378_c1_seq9				Module 11	0.516034	0.186353	0.841282	0.477825	0.156399	0.287719	0.512981	0.547032	0.745159	0.528148	0.849943	-0.379528	-0.715033	-0.348028	-0.425832	-0.351545	-0.164371	-0.371904	-0.616101	-0.0868511	0.393798	-0.448998	-0.0686441	-0.0863538	-0.06276	-0.03596	-0.360048	0.12555	0.129232
comp56549_c0_seq1				Module 11	0.412352	0.305338	0.284876	-0.128925	-0.465947	-0.512084	-0.16777	0.0724754	0.630817	0.735084	0.794774	-0.265442	-0.499567	0.0420038	0.303085	0.270798	-0.282729	-0.27304	0.032303	0.236695	0.326348	-0.33834	0.211387	0.106363	0.514363	0.394436	-0.26412	0.396914	0.414476
comp56594_c0_seq1.1				Module 11	0.223298	-0.349285	0.238084	0.283846	-0.381137	-0.093711	0.36343	0.826769	0.519826	0.286617	0.890631	-0.0491992	-0.920453	-0.539817	-0.373699	0.0243501	0.116882	-0.4566	-0.499982	-0.526214	-0.00246502	0.0217235	0.194937	-0.18863	0.279628	0.347206	0.122646	0.620053	0.745641
comp56863_c2_seq1				Module 11	0.199793	0.0788886	0.250336	-0.437915	-0.627732	-0.511903	0.0107902	0.0714941	0.287946	0.663382	0.784614	-0.53846	-0.586254	-0.12395	0.0946295	0.168813	-0.488301	-0.141745	0.300137	0.428551	0.592556	-0.160961	0.55613	0.279804	0.550588	0.566892	0.068849	0.100909	0.487855
comp56937_c0_seq3				Module 11	0.33827	-0.082175	0.429189	0.468542	-0.112182	-0.0408488	0.349376	0.741786	0.783935	0.48799	0.888732	0.0464173	-0.811223	-0.297987	-0.277468	-0.110352	0.0400701	-0.60042	-0.655633	-0.465189	-0.0539228	-0.145352	-0.018018	-0.130181	0.244872	0.0636915	-0.245075	0.60797	0.526648
comp56971_c0_seq5				Module 11	0.293673	0.080672	0.473868	-0.259607	-0.471198	-0.276279	0.214198	0.216617	0.365998	0.644693	0.8714	-0.641454	-0.697432	-0.272625	-0.120263	0.000781945	-0.470352	-0.158035	0.105127	0.36775	0.682604	-0.253939	0.48381	0.208423	0.381035	0.48637	0.0291848	0.0225393	0.416261
comp57008_c0_seq2				Module 11	0.577691	0.355301	0.947904	0.400583	0.255847	0.388086	0.477016	0.324787	0.649498	0.507371	0.724205	-0.567885	-0.549543	-0.300105	-0.387426	-0.388316	-0.256013	-0.183285	-0.485425	0.163879	0.596514	-0.589843	-0.0957931	-0.055677	-0.200763	-0.0600946	-0.399852	-0.13352	-0.106526
comp57289_c1_seq11				Module 11	0.0405718	-0.3905	0.143917	0.0795559	-0.479401	-0.32753	0.352082	0.764552	0.488637	0.475366	0.91598	-0.000843833	-0.921555	-0.354763	-0.295771	-0.020288	-0.108673	-0.596754	-0.32789	-0.395619	-0.00980144	0.175205	0.383156	0.06868	0.531333	0.324657	0.112097	0.592202	0.826503
comp57609_c0_seq2				Module 11	0.463385	0.352709	0.740968	0.0389089	-0.0953759	-0.0608805	0.266246	0.174183	0.624774	0.748855	0.833345	-0.573528	-0.579327	-0.116233	-0.117587	-0.18744	-0.467856	-0.249062	-0.151728	0.371275	0.64195	-0.475677	0.18082	0.173104	0.195625	0.155643	-0.340552	-0.0350111	0.118149
comp57694_c0_seq40				Module 11	0.487566	0.349861	0.604483	-0.0304324	-0.257319	-0.213422	0.106078	0.135948	0.630114	0.742323	0.852132	-0.521161	-0.57606	-0.102652	0.0296342	0.00219985	-0.396298	-0.220716	-0.0761253	0.344949	0.582591	-0.465293	0.201638	0.122751	0.294617	0.292485	-0.293812	0.113495	0.233123
comp57807_c1_seq1				Module 11	-0.195882	-0.609583	0.157275	0.305787	-0.131837	-0.019132	0.66597	0.966708	0.366945	0.2715	0.703431	0.207587	-0.866543	-0.381162	-0.627183	-0.377123	-0.0500061	-0.729964	-0.570942	-0.647405	-0.234177	0.394797	0.278975	0.0989208	0.333334	-0.0373486	0.123282	0.458887	0.688642
comp57956_c1_seq5				Module 11	0.0456652	0.000909813	0.415755	-0.0623028	-0.240829	-0.405297	0.348331	0.410754	0.624529	0.897628	0.887605	-0.149907	-0.715302	0.0764009	-0.133509	-0.273202	-0.578492	-0.687621	-0.152153	0.114564	0.243276	0.00175641	0.402856	0.456154	0.626166	0.0374892	-0.280869	0.234736	0.470509
comp58006_c0_seq1				Module 11	0.237718	0.214551	0.401044	-0.185556	-0.364944	-0.474595	0.0853396	0.150998	0.594342	0.871464	0.843277	-0.320934	-0.581415	0.0876852	0.105061	-0.0194205	-0.533738	-0.428105	0.0373408	0.325279	0.412257	-0.211805	0.363492	0.348912	0.578482	0.240285	-0.277493	0.202281	0.387522
comp58135_c0_seq3				Module 11	-0.157472	-0.187311	0.308424	-0.297668	-0.375345	-0.465353	0.432752	0.40234	0.369326	0.840565	0.842894	-0.255736	-0.745483	0.0119332	-0.234923	-0.317133	-0.708001	-0.628876	0.054521	0.213617	0.346493	0.186915	0.648365	0.597483	0.703023	0.143516	-0.0437273	0.0770108	0.55231
comp58329_c0_seq7				Module 11	0.482568	-0.0110651	0.478315	-0.00320769	-0.473662	-0.0438867	0.224167	0.418704	0.385578	0.345432	0.893341	-0.628197	-0.795302	-0.599282	-0.243736	0.139898	-0.091038	-0.0180027	-0.138377	0.0521815	0.595225	-0.348398	0.29626	-0.174929	0.129083	0.615052	0.160027	0.207425	0.487455
comp58331_c0_seq1				Module 11	0.453029	0.332036	0.804462	0.0713602	-0.0225615	0.0436775	0.356026	0.201382	0.587167	0.707941	0.811805	-0.623037	-0.584397	-0.165938	-0.216185	-0.274773	-0.480372	-0.227115	-0.185528	0.375495	0.686845	-0.479142	0.175105	0.17201	0.115272	0.112072	-0.32315	-0.124533	0.0619211
comp58409_c0_seq2				Module 11	0.154779	-0.0300406	0.2038	0.0415082	-0.393978	-0.505187	0.112992	0.466251	0.697925	0.751182	0.883482	0.0531818	-0.713206	0.0140949	0.0426083	0.0373343	-0.259396	-0.65128	-0.23476	-0.145801	-0.000189702	-0.0108641	0.262366	0.197702	0.645957	0.189423	-0.234732	0.59057	0.638756
comp58711_c0_seq12.1				Module 11	0.352252	-0.109325	0.406708	0.234403	-0.34563	-0.148852	0.303405	0.667566	0.657955	0.506378	0.973458	-0.188048	-0.884538	-0.404874	-0.251505	0.00755742	-0.053248	-0.453879	-0.43234	-0.283189	0.17643	-0.162248	0.184987	-0.0936678	0.319883	0.324018	-0.0642754	0.526185	0.626043
comp58784_c0_seq6				Module 11	0.073639	-0.00933317	0.632745	-0.0244765	-0.0932471	-0.135808	0.571684	0.44421	0.524475	0.819047	0.876471	-0.388757	-0.750829	-0.0878554	-0.381256	-0.475562	-0.648127	-0.572448	-0.190946	0.210536	0.471645	-0.0708996	0.422493	0.451501	0.409556	-0.0056766	-0.219759	-0.0441636	0.316881
comp58813_c0_seq4				Module 11	0.304374	-0.16432	0.0484848	0.185467	-0.521967	-0.359944	-0.00416406	0.588557	0.593188	0.353124	0.820355	0.0816773	-0.742643	-0.32037	0.0143794	0.323449	0.181778	-0.405929	-0.346971	-0.449813	-0.115498	-0.0548186	0.118243	-0.220638	0.425269	0.438463	0.0139852	0.806132	0.759867
comp58948_c0_seq2				Module 11	-0.190644	-0.251633	0.375833	0.311642	0.159952	-0.0946905	0.648776	0.715123	0.605363	0.670439	0.672713	0.252831	-0.671326	0.0783162	-0.452016	-0.617889	-0.397285	-0.934578	-0.548433	-0.332396	-0.183801	0.260833	0.186199	0.416098	0.436658	-0.411005	-0.339106	0.274253	0.379972
comp59003_c0_seq2				Module 11	0.281116	-0.151572	-0.155582	0.179301	-0.552681	-0.43449	-0.203564	0.483901	0.53237	0.225161	0.649027	0.251934	-0.575814	-0.233352	0.187384	0.491404	0.334259	-0.338891	-0.296651	-0.525207	-0.296976	-0.016909	0.0219468	-0.306151	0.425499	0.448613	0.0253642	0.919298	0.748892
comp59117_c0_seq7				Module 11	0.136328	-0.00577005	0.421906	0.0260564	-0.266176	-0.364688	0.325447	0.479306	0.677846	0.83818	0.9339	-0.138617	-0.766919	-0.0181853	-0.140331	-0.198784	-0.453658	-0.661987	-0.23897	0.00972649	0.210652	-0.0503302	0.336798	0.325689	0.574658	0.0971271	-0.263813	0.339259	0.518662
comp59220_c0_seq1				Module 11	0.00985086	-0.380168	0.28093	-0.160983	-0.540956	-0.280682	0.468648	0.64677	0.297576	0.516698	0.9442	-0.364639	-0.950612	-0.445103	-0.410714	-0.121442	-0.352981	-0.427563	-0.0945778	-0.0705794	0.367264	0.134856	0.607889	0.216134	0.498855	0.447171	0.253855	0.248208	0.747759
comp61363_c0_seq1				Module 11	0.542209	0.142215	0.800014	0.218256	-0.0739359	0.272693	0.455747	0.42211	0.488104	0.399588	0.838403	-0.694943	-0.726578	-0.54305	-0.433274	-0.201102	-0.194833	-0.0708066	-0.341949	0.121445	0.685214	-0.487448	0.124218	-0.124282	-0.10785	0.281451	-0.0776571	-0.0486141	0.167471
comp62400_c0_seq1				Module 11	0.0238138	-0.159309	0.0074153	-0.112214	-0.554236	-0.643335	0.042751	0.445106	0.551986	0.687282	0.828323	0.102701	-0.698403	0.0147767	0.0932452	0.137788	-0.252102	-0.62377	-0.0898956	-0.158575	-0.0574495	0.137875	0.386183	0.238131	0.75692	0.300263	-0.0786185	0.631884	0.760596
comp62965_c0_seq1				Module 11	0.414696	-0.0522308	0.390198	0.311273	-0.311174	-0.136488	0.230054	0.648469	0.715375	0.477159	0.94173	-0.118613	-0.834999	-0.378115	-0.184746	0.0662202	0.0367663	-0.444136	-0.488224	-0.339297	0.101998	-0.213548	0.0808136	-0.171969	0.28283	0.300051	-0.125381	0.601759	0.59698
comp68825_c0_seq1				Module 11	0.349761	0.000677666	0.74954	0.264508	-0.0392985	0.148588	0.590189	0.60656	0.604926	0.570425	0.929931	-0.455801	-0.842097	-0.408262	-0.500864	-0.364925	-0.302817	-0.406292	-0.455691	-0.0306447	0.472629	-0.272998	0.193143	0.0600716	0.105925	0.101958	-0.164493	0.0846823	0.309644
comp70570_c0_seq1				Module 11	0.332702	0.0700543	0.859993	0.274667	0.130001	0.29259	0.672604	0.519666	0.539112	0.549021	0.822031	-0.540568	-0.73825	-0.369706	-0.572905	-0.51388	-0.386557	-0.345281	-0.441622	0.0902059	0.569588	-0.318524	0.158179	0.1173	-0.0217943	-0.026741	-0.215876	-0.134162	0.113527
comp72749_c0_seq1				Module 11	-0.351766	-0.614267	-0.0680926	-0.548398	-0.737441	-0.473211	0.401388	0.485205	-0.135209	0.368302	0.690256	-0.343965	-0.794841	-0.372111	-0.367741	-0.0686779	-0.472497	-0.310602	0.294755	0.0644031	0.348881	0.459653	0.893746	0.421741	0.64988	0.556129	0.565873	0.0788649	0.818165
comp58687_c0_seq1	A1L2T6	Zinc finger CCHC domain-containing protein 7 (TRAMP-like complex RNA-binding factor ZCCHC7)	7e-23	Module 12	0.350522	0.577197	-0.0414927	0.620499	0.610914	0.22653	-0.490271	-0.336037	0.384734	-0.185333	-0.504864	0.603187	0.654752	0.479381	0.502543	0.177065	0.520432	0.0364904	-0.413433	-0.26651	-0.596137	-0.381704	-0.905775	-0.40781	-0.38997	-0.552923	-0.680607	0.288923	-0.57072
comp57358_c0_seq2	A2AJ15	Endoplasmic reticulum mannosyl-oligosaccharide 1,2-alpha-mannosidase (EC 3.2.1.113) (ER alpha-1,2-mannosidase) (ER mannosidase 1) (ERMan1) (Man9GlcNAc2-specific-processing alpha-mannosidase) (Mannosidase alpha class 1B member 1)	1e-176	Module 12	0.433399	0.532729	0.0484407	0.751015	0.59516	0.26573	-0.399509	-0.148932	0.530556	-0.140274	-0.328247	0.608942	0.474021	0.362121	0.40772	0.158351	0.578995	-0.0629048	-0.581868	-0.407917	-0.615249	-0.413685	-0.92899	-0.48456	-0.385395	-0.527012	-0.699003	0.422319	-0.457181
comp58892_c0_seq10	A2AVA0	Sushi, von Willebrand factor type A, EGF and pentraxin domain-containing protein 1 (Polydom)	5e-23	Module 12	0.0382738	0.0256679	-0.379258	0.596533	0.369931	0.156476	-0.323886	0.0647122	0.168617	-0.43821	-0.470854	0.837851	0.404764	0.211351	0.250913	0.208618	0.711924	-0.103126	-0.484514	-0.709083	-0.893065	0.0610959	-0.697628	-0.462062	-0.25353	-0.40702	-0.270049	0.54306	-0.141456
comp23260_c0_seq1	A2AX52	Collagen alpha-4(VI) chain	3e-09	Module 12	-0.47998	0.107386	-0.250087	-0.0905223	0.242139	-0.510883	-0.108069	-0.183501	0.243464	0.548176	-0.179516	0.691119	0.296879	0.909835	0.363232	-0.281392	-0.432579	-0.678192	0.0654054	0.0650482	-0.547844	0.379682	0.00599947	0.647594	0.573937	-0.651386	-0.547141	0.127023	-0.0740712
comp57841_c0_seq2	A2CG63	AT-rich interactive domain-containing protein 4B (ARID domain-containing protein 4B) (180 kDa Sin3-associated polypeptide) (Sin3-associated polypeptide p180) (Histone deacetylase complex subunit SAP180)	1e-78	Module 12	-0.473343	0.111235	-0.29455	0.100275	0.531301	-0.147328	-0.112835	-0.270834	0.0246079	0.127648	-0.572315	0.762115	0.588988	0.831815	0.274148	-0.321924	-0.158008	-0.422581	-0.035296	-0.0578543	-0.664142	0.342998	-0.26763	0.414741	0.165363	-0.814983	-0.496625	-0.0363973	-0.377956
comp52550_c0_seq1	A4IIW9	Leucine-rich repeat and immunoglobulin-like domain-containing nogo receptor-interacting protein 1	5e-24	Module 12	-0.448947	-0.380648	-0.192321	0.279902	0.127835	-0.294369	0.29262	0.559254	0.391009	0.364037	0.216111	0.790974	-0.290914	0.337532	-0.140975	-0.354304	-0.0964026	-0.915474	-0.445551	-0.596893	-0.741391	0.552743	0.0326025	0.338512	0.51433	-0.505947	-0.271875	0.529899	0.404212
comp58992_c0_seq1	A7RM45	Probable lysosomal cobalamin transporter	5e-151	Module 12	-0.236839	-0.430968	-0.700722	0.262989	-0.110585	-0.113541	-0.267875	0.273089	-0.118896	-0.532848	-0.330964	0.798115	0.12848	-0.0355285	0.133958	0.362755	0.689209	-0.113721	-0.247077	-0.817922	-0.890489	0.428653	-0.263309	-0.382267	0.0344718	-0.0178037	0.221076	0.671113	0.336302
comp46684_c0_seq1	B0JZG0	Solute carrier family 23 member 2 (Na(+)/L-ascorbic acid transporter 2) (Sodium-dependent vitamin C transporter 2)	2e-80	Module 12	0.0750736	-0.144493	-0.193318	0.721234	0.269542	0.132658	-0.0428528	0.471733	0.425268	-0.215228	-0.0346923	0.800505	-0.0463236	0.0136448	0.00118593	0.0717867	0.638881	-0.404045	-0.729739	-0.902058	-0.859814	0.109192	-0.560937	-0.428577	-0.0951476	-0.349645	-0.26432	0.739969	0.166552
comp54197_c0_seq8.1	B8VIU6	Uncharacterized skeletal organic matrix protein 5 (Uncharacterized SOMP-5)	1e-34	Module 12	-0.473206	-0.423229	-0.233858	0.442712	0.381619	0.047241	0.330613	0.514008	0.165343	-0.0296733	-0.130809	0.843822	-0.0551152	0.235904	-0.268568	-0.417759	0.141425	-0.691794	-0.537432	-0.721219	-0.838495	0.55286	-0.18267	0.140354	0.145982	-0.648098	-0.188454	0.365901	0.15068
comp48625_c0_seq1	E9Q555	E3 ubiquitin-protein ligase RNF213 (EC 2.3.2.27) (EC 3.6.4.-) (Mysterin) (RING finger protein 213) (RING-type E3 ubiquitin transferase RNF213)	3e-16	Module 12	-0.55787	-0.138417	-0.105114	0.0961141	0.339127	-0.313879	0.258731	0.192189	0.293909	0.527042	-0.0092909	0.701263	0.0165948	0.685929	-0.0164845	-0.545141	-0.426278	-0.870476	-0.205526	-0.18006	-0.58123	0.506029	0.0568912	0.643356	0.517713	-0.746896	-0.471108	0.142709	0.0504094
comp55614_c0_seq1	E9QAM5	Helicase with zinc finger domain 2 (EC 3.6.4.-) (PPAR-gamma DNA-binding domain-interacting protein 1) (PDIP1) (PPAR-gamma DBD-interacting protein 1)	4e-45	Module 12	-0.400674	-0.0449509	-0.14731	0.417888	0.663075	0.118745	0.143798	0.0850189	0.146364	0.0112302	-0.436261	0.813034	0.36357	0.567809	-0.0290956	-0.464708	0.0304439	-0.53162	-0.399706	-0.391354	-0.759033	0.344138	-0.386536	0.224314	-0.0067516	-0.88788	-0.471765	0.0838898	-0.299265
comp44792_c0_seq1	F7J220	Scavenger receptor cysteine-rich domain superfamily protein (ApSRCR1)	6e-73	Module 12	-0.368445	-0.248089	-0.494723	0.320958	0.161574	-0.266704	-0.117597	0.260469	0.2215	-0.00712266	-0.206771	0.990205	0.12923	0.430358	0.180236	-0.011984	0.273685	-0.595339	-0.353145	-0.672581	-0.977846	0.473663	-0.261792	0.0500297	0.30746	-0.473807	-0.25069	0.621859	0.2161
comp58691_c0_seq5	O01761	Muscle M-line assembly protein unc-89 (Obscurin) (Uncoordinated protein 89)	9e-07	Module 12	-0.212336	-0.147269	-0.891442	-0.139827	-0.349454	-0.499489	-0.712382	-0.230145	-0.212837	-0.373586	-0.46294	0.703319	0.419409	0.288415	0.628268	0.679121	0.511095	0.0860977	0.23307	-0.374937	-0.744694	0.326452	-0.155211	-0.223618	0.256683	0.171492	0.166794	0.598169	0.256186
comp53594_c2_seq2	O14662	Syntaxin-16 (Syn16)	6e-60	Module 12	-0.108585	-0.223265	-0.404481	0.542758	0.166729	-0.0518472	-0.137915	0.377977	0.291818	-0.213451	-0.146211	0.910235	0.048377	0.150066	0.111127	0.127409	0.573227	-0.42849	-0.551061	-0.857532	-0.955196	0.280561	-0.447343	-0.296841	0.0618432	-0.336023	-0.192528	0.746259	0.2261
comp29535_c0_seq1	O16025	Allene oxide synthase-lipoxygenase protein [Includes: Allene oxide synthase (EC 4.2.1.92) (Hydroperoxidehydrase); Arachidonate 8-lipoxygenase (EC 1.13.11.40)]	5e-38	Module 12	-0.618063	-0.625641	-0.526936	0.16029	0.0012653	-0.256595	0.194062	0.519821	0.000985793	-0.0530993	-0.0774992	0.860855	-0.143471	0.185006	-0.159581	-0.181801	0.137543	-0.664661	-0.290361	-0.728726	-0.868752	0.752949	0.0760603	0.192032	0.40346	-0.349199	0.0821416	0.513045	0.457322
comp59195_c0_seq1	O16025	Allene oxide synthase-lipoxygenase protein [Includes: Allene oxide synthase (EC 4.2.1.92) (Hydroperoxidehydrase); Arachidonate 8-lipoxygenase (EC 1.13.11.40)]	2e-63	Module 12	-0.208647	0.0776557	-0.653729	0.16713	0.205651	-0.190948	-0.569052	-0.313176	-0.0758403	-0.336638	-0.692959	0.860306	0.676666	0.5477	0.552379	0.315486	0.455465	-0.0339735	-0.0193142	-0.362546	-0.862773	0.220623	-0.479662	-0.15332	0.0076155	-0.365364	-0.223546	0.382053	-0.187029
comp53432_c0_seq1	O19094	Peroxisomal carnitine O-octanoyltransferase (COT) (EC 2.3.1.137)	2e-147	Module 12	0.370422	0.606703	0.16033	0.718627	0.741756	0.313808	-0.306079	-0.230408	0.519958	-0.0371697	-0.377287	0.556149	0.544074	0.484982	0.364074	-0.0260396	0.396822	-0.106047	-0.54585	-0.251918	-0.529395	-0.419739	-0.907047	-0.322316	-0.39759	-0.6874	-0.803239	0.22504	-0.611282
comp53898_c1_seq4	O35625	Axin-1 (Axis inhibition protein 1) (Protein Fused)	1e-14	Module 12	-0.604793	-0.462458	-0.514608	0.224492	0.226431	-0.139502	0.112269	0.321311	-0.0418386	-0.132887	-0.325289	0.922765	0.127083	0.346324	-0.0704143	-0.229919	0.164577	-0.571084	-0.283244	-0.647427	-0.917538	0.673629	-0.105316	0.180646	0.245289	-0.542221	-0.0604115	0.372835	0.1798
comp58655_c0_seq1.1	O43149	Zinc finger ZZ-type and EF-hand domain-containing protein 1	2e-124	Module 12	-0.286622	0.108826	-0.65912	-0.151415	-0.131719	-0.692443	-0.621667	-0.325185	0.127	0.19277	-0.313742	0.800208	0.433366	0.761135	0.738307	0.361517	0.0541678	-0.328678	0.208113	-0.119231	-0.730499	0.300201	-0.12543	0.215771	0.542878	-0.210412	-0.307128	0.511976	0.118899
comp52965_c0_seq1	O55239	Nicotinamide N-methyltransferase (EC 2.1.1.1)	3e-22	Module 12	-0.325336	0.186616	-0.658701	-0.157734	0.0601908	-0.517539	-0.640427	-0.516243	-0.0575844	0.0196738	-0.597613	0.763796	0.690267	0.821112	0.733477	0.288915	0.0685521	-0.144775	0.281394	-0.00499497	-0.694881	0.265837	-0.226077	0.205981	0.332637	-0.339455	-0.312135	0.264519	-0.155874
comp55957_c0_seq11	O60296	Trafficking kinesin-binding protein 2 (Amyotrophic lateral sclerosis 2 chromosomal region candidate gene 3 protein)	2e-42	Module 12	0.0662355	0.180188	0.180426	0.748494	0.634942	0.16861	0.127558	0.303551	0.66601	0.232859	0.0125074	0.724477	0.0505692	0.398421	0.00109968	-0.34123	0.183933	-0.645761	-0.757797	-0.542773	-0.683101	-0.0307218	-0.593862	-0.0462519	-0.0386689	-0.773032	-0.72047	0.422632	-0.173441
comp42216_c0_seq1	O60344	Endothelin-converting enzyme 2 (ECE-2) [Includes: Methyltransferase-like region (EC 2.1.1.-); Endothelin-converting enzyme 2 region (EC 3.4.24.71)]	7e-131	Module 12	-0.47157	-0.417326	-0.726624	0.169844	0.0460683	-0.188633	-0.198291	0.166134	-0.165511	-0.38467	-0.466608	0.920879	0.271593	0.253849	0.149197	0.138567	0.44256	-0.279643	-0.158897	-0.684488	-0.959549	0.582285	-0.200021	-0.0835176	0.154137	-0.286737	0.0877685	0.503642	0.20644
comp58892_c0_seq4	O75339	Cartilage intermediate layer protein 1 (CILP-1) (Cartilage intermediate-layer protein) [Cleaved into: Cartilage intermediate layer protein 1 C1; Cartilage intermediate layer protein 1 C2]	4e-12	Module 12	-0.116194	-0.201378	-0.501834	0.434003	0.0422314	-0.199967	-0.263807	0.29851	0.278638	-0.173381	-0.141807	0.923581	0.0750798	0.209614	0.244077	0.250221	0.556907	-0.408603	-0.436302	-0.802021	-0.961465	0.293467	-0.394629	-0.270572	0.16873	-0.243559	-0.171417	0.805779	0.288813
comp49892_c0_seq1	O93477	Adenosylhomocysteinase B (AdoHcyase B) (EC 3.3.1.1) (S-adenosyl-L-homocysteine hydrolase B)	0	Module 12	-0.29108	-0.302563	-0.872179	-0.0787741	-0.381199	-0.534619	-0.55212	0.00181309	-0.119971	-0.283129	-0.296813	0.784833	0.215434	0.232952	0.488382	0.575573	0.475796	-0.124673	0.103598	-0.531016	-0.826584	0.450646	-0.0749208	-0.164916	0.372416	0.140108	0.183248	0.716981	0.431611
comp33525_c0_seq1	P02741	C-reactive protein [Cleaved into: C-reactive protein(1-205)]	3e-18	Module 12	0.408684	0.565057	-0.0134891	0.661286	0.625605	0.339368	-0.473406	-0.322397	0.329944	-0.304836	-0.534342	0.531626	0.656614	0.36089	0.44359	0.199826	0.607601	0.147391	-0.439833	-0.292801	-0.547425	-0.432119	-0.945015	-0.515169	-0.514309	-0.50223	-0.61219	0.251444	-0.604055
comp20474_c0_seq1	P04146	Copia protein (Gag-int-pol protein) [Cleaved into: Copia VLP protein; Copia protease (EC 3.4.23.-)]	1e-47	Module 12	-0.558467	-0.511024	-0.460209	0.120985	-0.0635503	-0.426048	0.142608	0.496576	0.189682	0.200615	0.0918001	0.856026	-0.218183	0.310417	-0.0413697	-0.161217	0.00359633	-0.799984	-0.272792	-0.636181	-0.829212	0.69047	0.118641	0.298435	0.580235	-0.341173	-0.0657431	0.598381	0.519963
comp25526_c0_seq1	P07207	Neurogenic locus Notch protein [Cleaved into: Processed neurogenic locus Notch protein]	3e-27	Module 12	-0.630668	-0.290987	-0.639298	-0.0513168	0.0351815	-0.507153	-0.156791	0.0486046	-0.00101735	0.120602	-0.308282	0.929335	0.239736	0.637287	0.275311	-0.0564039	-0.0364811	-0.596272	0.0102086	-0.373047	-0.870684	0.658778	0.0185555	0.382736	0.53642	-0.452614	-0.162632	0.407556	0.2155
comp52588_c0_seq3	P07911	Uromodulin (Tamm-Horsfall urinary glycoprotein) (THP) [Cleaved into: Uromodulin, secreted form]	3e-15	Module 12	0.259353	-0.0348232	-0.314886	0.294071	-0.377169	-0.426488	-0.405869	0.319754	0.535024	0.105951	0.359961	0.537362	-0.271429	-0.00451532	0.390678	0.562897	0.494641	-0.32185	-0.33663	-0.612945	-0.57751	-0.0158301	-0.227828	-0.376764	0.348197	0.246151	-0.134433	0.993722	0.568675
comp19452_c0_seq2	P0C089	Phosphatidylglycerophosphatase and protein-tyrosine phosphatase 1 (EC 3.1.3.27) (Protein-tyrosine phosphatase mitochondrial 1) (EC 3.1.3.16) (EC 3.1.3.48)	6e-52	Module 12	-0.537194	-0.412802	-0.448428	0.104334	-0.0360892	-0.477791	0.0770962	0.408056	0.240464	0.277529	0.0738908	0.874937	-0.15273	0.421571	0.0533475	-0.150964	-0.045131	-0.816876	-0.24039	-0.561856	-0.829128	0.64631	0.0885377	0.343723	0.614898	-0.385875	-0.162176	0.59031	0.463107
comp49835_c1_seq1	P0C872	JmjC domain-containing protein 7 (Jumonji domain-containing protein 7)	5e-116	Module 12	0.443695	0.579142	0.158177	0.768263	0.739796	0.447045	-0.314261	-0.217069	0.434023	-0.221807	-0.433802	0.485543	0.559222	0.326103	0.308393	0.0403128	0.544039	0.0533063	-0.572451	-0.308586	-0.493495	-0.47485	-0.965552	-0.485381	-0.557765	-0.601636	-0.694953	0.204118	-0.639198
comp52485_c0_seq5	P0CG53	Polyubiquitin-B [Cleaved into: Ubiquitin]	2e-152	Module 12	-0.507351	-0.374373	-0.539491	0.287943	0.333954	0.0521228	0.00292704	0.171155	-0.181837	-0.397133	-0.561164	0.877388	0.339924	0.282798	-0.0312578	-0.139665	0.353414	-0.302616	-0.267472	-0.635648	-0.902732	0.553802	-0.280158	-0.0154052	-0.0219065	-0.535291	-0.0179351	0.267269	-0.0243219
comp56721_c0_seq7	P11362	Fibroblast growth factor receptor 1 (FGFR-1) (EC 2.7.10.1) (Basic fibroblast growth factor receptor 1) (BFGFR) (bFGF-R-1) (Fms-like tyrosine kinase 2) (FLT-2) (N-sam) (Proto-oncogene c-Fgr) (CD antigen CD331)	8e-13	Module 12	-0.208251	-0.149281	-0.605432	0.360599	0.226623	-0.00263996	-0.347109	0.0113091	-0.0643328	-0.487886	-0.582722	0.886971	0.455353	0.266931	0.270343	0.230606	0.62214	-0.0961296	-0.264432	-0.659179	-0.937326	0.296824	-0.497226	-0.308783	-0.104676	-0.34526	-0.0848478	0.486226	-0.0439393
comp58432_c0_seq2	P11834	Opioid-binding protein/cell adhesion molecule (OBCAM) (OPCML) (Opioid-binding cell adhesion molecule)	4e-15	Module 12	-0.595159	-0.596522	-0.427192	0.253829	0.130165	-0.137663	0.279258	0.549087	0.0346518	-0.0587379	-0.0910643	0.849569	-0.136209	0.1764	-0.239503	-0.288701	0.132518	-0.682513	-0.380644	-0.74193	-0.855964	0.71385	0.0109713	0.183544	0.313293	-0.451864	0.0195428	0.449493	0.3683
comp58691_c0_seq1	P20241	Neuroglian	4e-11	Module 12	0.114653	-0.023336	-0.619337	0.32393	-0.0870117	-0.132932	-0.61432	-0.0292467	0.0574702	-0.495702	-0.375497	0.718282	0.336726	0.081275	0.481344	0.633402	0.811614	0.101316	-0.207677	-0.645999	-0.801895	0.0516143	-0.51956	-0.576631	-0.0818743	0.0570538	-0.00830085	0.729942	0.13391
comp48259_c0_seq2	P21328	RNA-directed DNA polymerase from mobile element jockey (EC 2.7.7.49) (Reverse transcriptase)	1e-06	Module 12	-0.606646	-0.586257	-0.365137	0.28639	0.222244	-0.0493803	0.347997	0.547069	0.014177	-0.0757293	-0.128155	0.821316	-0.111661	0.173784	-0.305825	-0.378897	0.105287	-0.674004	-0.408672	-0.719867	-0.825247	0.702998	-0.0109524	0.20113	0.244699	-0.524583	-0.00154684	0.358967	0.288399
comp48720_c0_seq1	P21447	Multidrug resistance protein 1A (EC 3.6.3.44) (ATP-binding cassette sub-family B member 1A) (MDR1A) (Multidrug resistance protein 3) (P-glycoprotein 3)	4e-50	Module 12	-0.440703	-0.106416	-0.261393	0.370442	0.551952	0.00446797	0.079179	0.108768	0.139711	0.011743	-0.415204	0.886554	0.336136	0.576691	0.0309653	-0.373876	0.0642648	-0.56476	-0.364031	-0.448792	-0.836877	0.414198	-0.342209	0.222559	0.0919485	-0.818239	-0.420871	0.197332	-0.184079
comp53843_c0_seq1	P28572	Sodium- and chloride-dependent glycine transporter 1 (GlyT-1) (GlyT1) (Solute carrier family 6 member 9)	1e-63	Module 12	-0.616294	-0.392441	-0.121057	0.146473	0.24228	-0.249377	0.440704	0.467904	0.249458	0.429538	0.123555	0.689488	-0.217531	0.436391	-0.246876	-0.584531	-0.343813	-0.927475	-0.318638	-0.390196	-0.607274	0.63511	0.159156	0.572614	0.516953	-0.643738	-0.271851	0.232003	0.260539
comp59078_c0_seq2	P31696	Agrin [Cleaved into: Agrin N-terminal 110 kDa subunit; Agrin C-terminal 110 kDa subunit; Agrin C-terminal 90 kDa fragment (C90); Agrin C-terminal 22 kDa fragment (C22)]	1e-27	Module 12	-0.516891	-0.475619	-0.49135	0.118189	-0.100887	-0.464583	0.0667008	0.463999	0.211631	0.196653	0.0910813	0.871484	-0.197876	0.32278	0.0296461	-0.0834015	0.0445562	-0.774726	-0.258588	-0.639246	-0.846997	0.658253	0.0919615	0.258771	0.591779	-0.300922	-0.0765766	0.652315	0.532982
comp50634_c0_seq1	P32754	4-hydroxyphenylpyruvate dioxygenase (EC 1.13.11.27) (4-hydroxyphenylpyruvic acid oxidase) (4HPPD) (HPD) (HPPDase)	0	Module 12	-0.256072	-0.357495	-0.160421	0.343264	-0.0247482	-0.324418	0.21733	0.650173	0.519057	0.364245	0.398547	0.726165	-0.441765	0.177138	-0.0998776	-0.172203	0.042923	-0.872452	-0.519091	-0.686621	-0.702896	0.427609	0.00154025	0.157641	0.516984	-0.304108	-0.236344	0.723609	0.551346
comp58668_c1_seq5	P39429	TNF receptor-associated factor 2 (EC 2.3.2.27) (E3 ubiquitin-protein ligase TRAF2) (RING-type E3 ubiquitin transferase TRAF2)	2e-08	Module 12	-0.523362	-0.0796687	-0.00805604	0.147021	0.449395	-0.207938	0.311219	0.166929	0.300968	0.520585	-0.0404906	0.649063	0.0531736	0.686677	-0.0649273	-0.626613	-0.448736	-0.841938	-0.243045	-0.135348	-0.525143	0.443944	0.00484791	0.641242	0.424013	-0.820946	-0.524385	0.0442471	-0.0611993
comp49961_c0_seq2	P41214	Eukaryotic translation initiation factor 2D (eIF2d) (Hepatocellular carcinoma-associated antigen 56) (Ligatin)	1e-133	Module 12	-0.400353	-0.208436	-0.240316	0.456346	0.475636	0.00329256	0.152785	0.305522	0.234656	0.0237993	-0.250562	0.909744	0.147596	0.441114	-0.0582711	-0.354998	0.138632	-0.654081	-0.493355	-0.611811	-0.87954	0.436571	-0.322959	0.146949	0.129541	-0.745711	-0.373866	0.35491	-0.0166898
comp57315_c2_seq2	P48148	Ras-like GTP-binding protein Rho1	2e-46	Module 12	-0.627454	-0.578825	-0.271236	0.310281	0.381416	0.159201	0.460274	0.499118	-0.118334	-0.19703	-0.260747	0.710708	-0.0228172	0.118288	-0.441138	-0.51836	0.0843825	-0.553938	-0.407746	-0.647263	-0.721435	0.67425	-0.0441241	0.196618	0.0520976	-0.612605	0.0321944	0.126038	0.105012
comp56150_c0_seq2	P48508	Glutamate--cysteine ligase regulatory subunit (GCS light chain) (Gamma-ECS regulatory subunit) (Gamma-glutamylcysteine synthetase regulatory subunit) (Glutamate--cysteine ligase modifier subunit)	3e-42	Module 12	-0.0915509	-0.231701	-0.263652	0.658199	0.319107	0.129632	0.0198083	0.45653	0.306237	-0.244264	-0.144134	0.86099	0.0166967	0.0811641	-0.0506423	-0.0313504	0.565745	-0.442027	-0.672895	-0.887712	-0.910899	0.248462	-0.499294	-0.31316	-0.0691415	-0.444158	-0.223593	0.644483	0.134796
comp55538_c0_seq1	P49221	Protein-glutamine gamma-glutamyltransferase 4 (EC 2.3.2.13) (Fibrinoligase) (Prostate transglutaminase) (Prostate-specific transglutaminase) (Transglutaminase P) (TG(P)) (TGP) (TGase P) (Transglutaminase-4) (TGase-4)	2e-109	Module 12	0.0820789	0.316979	-0.444342	0.346534	0.229961	-0.215059	-0.642122	-0.27987	0.286887	-0.11733	-0.451592	0.834172	0.566381	0.577306	0.668571	0.386212	0.48513	-0.128484	-0.198501	-0.370006	-0.821689	-0.0434461	-0.635323	-0.254037	0.02736	-0.360587	-0.482215	0.566631	-0.181011
comp53887_c0_seq1	P52789	Hexokinase-2 (EC 2.7.1.1) (Hexokinase type II) (HK II) (Muscle form hexokinase)	1e-117	Module 12	0.232415	-0.0400132	-0.33388	0.310291	-0.343801	-0.421023	-0.405222	0.316419	0.530288	0.0955064	0.323594	0.583531	-0.241588	0.0272538	0.393652	0.543962	0.500932	-0.341187	-0.349413	-0.632755	-0.621654	0.00724851	-0.2484	-0.366619	0.345035	0.201109	-0.152286	0.994879	0.549699
comp52102_c0_seq1	P55199	RNA polymerase II elongation factor ELL (Eleven-nineteen lysine-rich leukemia protein)	9e-32	Module 12	-0.526987	-0.28227	-0.318115	0.351058	0.516432	0.0918232	0.180153	0.206789	-0.0191291	-0.150886	-0.456426	0.853465	0.284792	0.417169	-0.121692	-0.402335	0.125144	-0.502073	-0.361227	-0.534857	-0.833375	0.521248	-0.272573	0.178072	0.0247112	-0.757645	-0.231732	0.150636	-0.125453
comp32064_c0_seq1	P62334	26S protease regulatory subunit 10B (26S proteasome AAA-ATPase subunit RPT4) (Proteasome 26S subunit ATPase 6) (Proteasome subunit p42)	0	Module 12	-0.438756	-0.219632	-0.0239263	0.373332	0.433547	-0.0915145	0.373751	0.428509	0.387144	0.367475	0.0522507	0.756351	-0.106731	0.464683	-0.190647	-0.566516	-0.184628	-0.882667	-0.494235	-0.465585	-0.682288	0.454629	-0.106342	0.402478	0.331128	-0.767063	-0.450393	0.279783	0.0897825
comp55071_c0_seq1	P76482	Uncharacterized protein YfbL	3e-12	Module 12	-0.508624	-0.00311589	-0.214664	0.205527	0.599129	-0.03339	0.0728952	-0.0879585	0.0507388	0.11067	-0.499158	0.769933	0.46074	0.724064	0.0817715	-0.462341	-0.150627	-0.515043	-0.179174	-0.180785	-0.683492	0.399265	-0.256745	0.408294	0.121867	-0.877912	-0.468614	-0.0373168	-0.333742
comp57228_c1_seq4	P98093	Complement C3 [Cleaved into: Complement C3 beta chain; Complement C3 alpha chain; C3a anaphylatoxin; Complement C3b alpha' chain; Complement C3c alpha' chain fragment 1; Complement C3dg fragment; Complement C3g fragment; Complement C3d fragment; Complement C3f fragment; Complement C3c alpha' chain fragment 2] (Fragment)	1e-07	Module 12	-0.229617	-0.0518084	-0.555796	0.208176	0.0124059	-0.464739	-0.394319	0.0530287	0.298441	0.0920612	-0.184285	0.956052	0.218617	0.549586	0.474068	0.233093	0.275938	-0.503881	-0.200013	-0.521309	-0.927679	0.330361	-0.283942	0.0218524	0.409038	-0.32758	-0.32804	0.716346	0.222345
comp54028_c0_seq1	Q02079	Laccase-3 (EC 1.10.3.2) (Benzenediol:oxygen oxidoreductase 3) (Diphenol oxidase 3) (Urishiol oxidase 3)	7e-35	Module 12	-0.429766	-0.300653	-0.626629	0.266885	0.218776	-0.0969039	-0.178122	0.112915	-0.0950792	-0.349751	-0.5238	0.945065	0.358732	0.344838	0.154552	0.0431942	0.419513	-0.30204	-0.232369	-0.649544	-0.968408	0.504197	-0.316439	-0.0702842	0.0718447	-0.443702	-0.0623247	0.434775	0.0503323
comp53691_c0_seq2	Q02401	Lactase-phlorizin hydrolase (Lactase-glycosylceramidase) [Includes: Lactase (EC 3.2.1.108); Phlorizin hydrolase (EC 3.2.1.62)]	1e-29	Module 12	-0.504405	-0.249051	-0.224089	0.0349276	0.0279992	-0.532362	0.16488	0.335294	0.383299	0.585221	0.222803	0.724033	-0.204581	0.564021	0.0579788	-0.317471	-0.341675	-0.931569	-0.192731	-0.308388	-0.62401	0.547506	0.173227	0.564995	0.717947	-0.477186	-0.348216	0.436787	0.377497
comp57552_c0_seq2	Q03468	DNA excision repair protein ERCC-6 (EC 3.6.4.-) (ATP-dependent helicase ERCC6) (Cockayne syndrome protein CSB)	0	Module 12	-0.457689	-0.396653	-0.423741	0.378493	0.426325	0.239498	0.12586	0.240078	-0.210994	-0.488948	-0.561051	0.780277	0.301417	0.145438	-0.185056	-0.227929	0.396275	-0.237903	-0.357438	-0.66632	-0.824356	0.501341	-0.321251	-0.092168	-0.180958	-0.554941	0.0202519	0.173708	-0.0909219
comp51794_c0_seq1	Q05586	Glutamate receptor ionotropic, NMDA 1 (GluN1) (Glutamate [NMDA] receptor subunit zeta-1) (N-methyl-D-aspartate receptor subunit NR1) (NMD-R1)	2e-64	Module 12	-0.309746	0.202654	-0.427347	0.0426181	0.223445	-0.477819	-0.407824	-0.28956	0.241224	0.287256	-0.361599	0.84381	0.487778	0.881688	0.583382	0.0309611	-0.0650304	-0.476934	0.0145173	-0.103902	-0.743725	0.258682	-0.259013	0.323796	0.415663	-0.563118	-0.54513	0.33864	-0.120378
comp43468_c0_seq1	Q09470	Potassium voltage-gated channel subfamily A member 1 (Voltage-gated K(+) channel HuKI) (Voltage-gated potassium channel HBK1) (Voltage-gated potassium channel subunit Kv1.1)	2e-129	Module 12	-0.412865	-0.289901	-0.618363	0.17396	-0.00688606	-0.417928	-0.215421	0.209219	0.152627	0.0016208	-0.196322	0.978883	0.12403	0.440573	0.272325	0.111379	0.254007	-0.559841	-0.210899	-0.625593	-0.966467	0.530632	-0.154492	0.0822669	0.423604	-0.337602	-0.155393	0.667717	0.321253
comp57646_c0_seq10	Q0P4P2	Fibrinogen C domain-containing protein 1	6e-48	Module 12	-0.511483	-0.27799	-0.605532	0.132155	0.0980117	-0.385552	-0.163519	0.137144	0.0804166	0.0156325	-0.300605	0.984162	0.218526	0.538113	0.244645	-0.0109973	0.149679	-0.572248	-0.160028	-0.53773	-0.952918	0.579379	-0.136423	0.197932	0.408245	-0.461729	-0.190148	0.520327	0.20768
comp55975_c0_seq3	Q0V7M1	Serine/threonine-protein kinase H1 (EC 2.7.11.1) (Protein serine kinase H1) (PSK-H1)	6e-76	Module 12	-0.490447	-0.476461	-0.26476	0.415486	0.316147	0.012113	0.337179	0.554771	0.15203	-0.0327959	-0.0917806	0.839945	-0.106991	0.196047	-0.282632	-0.391133	0.147854	-0.70187	-0.52477	-0.747774	-0.840351	0.587785	-0.135287	0.138016	0.184725	-0.592464	-0.134575	0.403045	0.222862
comp53057_c0_seq1	Q0V8E4	Asparagine synthetase domain-containing protein 1	4e-100	Module 12	-0.522796	-0.491445	-0.539209	0.226867	0.0475664	-0.273454	0.0572789	0.428148	0.0873667	-0.0479291	-0.129266	0.933572	-0.0396179	0.276233	-0.0164463	-0.0931243	0.21411	-0.640374	-0.319183	-0.732369	-0.936861	0.654865	-0.0599146	0.121528	0.37436	-0.386073	-0.037666	0.585944	0.383924
comp37583_c0_seq1	Q10126	Putative uncharacterized transposon-derived protein F52C9.6	4e-06	Module 12	-0.2827	-0.468673	-0.5825	0.309869	-0.11701	-0.236647	-0.108316	0.466304	0.121544	-0.227106	-0.0619802	0.867143	-0.101788	0.04245	0.0600816	0.202794	0.5065	-0.441649	-0.374695	-0.866456	-0.924101	0.494555	-0.167181	-0.202973	0.257722	-0.115918	0.0780873	0.788275	0.491156
comp56517_c0_seq3	Q13114	TNF receptor-associated factor 3 (EC 2.3.2.27) (CAP-1) (CD40 receptor-associated factor 1) (CRAF1) (CD40-binding protein) (CD40BP) (LMP1-associated protein 1) (LAP1) (RING-type E3 ubiquitin transferase TRAF3)	3e-74	Module 12	-0.164145	-0.317321	-0.48947	0.483566	0.10368	-0.0414521	-0.140101	0.38356	0.162151	-0.328966	-0.203811	0.89088	0.0570238	0.0734698	0.0767519	0.168777	0.619672	-0.349779	-0.490556	-0.881121	-0.953983	0.346586	-0.395491	-0.327796	0.0379458	-0.260454	-0.0569432	0.723178	0.264199
comp47437_c0_seq1	Q15270	NK1 transcription factor-related protein 1 (Homeobox protein 153) (HPX-153) (Homeobox protein SAX-2) (NKX-1.1)	2e-36	Module 12	-0.144656	0.318774	-0.367724	0.237036	0.390609	-0.250915	-0.469291	-0.342064	0.249995	0.0878893	-0.503416	0.848007	0.62487	0.810933	0.590506	0.0793487	0.153347	-0.309858	-0.116003	-0.181362	-0.777107	0.0921049	-0.506997	0.0914468	0.143505	-0.618069	-0.601659	0.322782	-0.305712
comp52126_c0_seq1	Q1ECZ4	Protein CASC3 (Cancer susceptibility candidate gene 3 protein homolog) (Metastatic lymph node protein 51 homolog) (DrMLN51) (Protein MLN 51 homolog)	5e-06	Module 12	-0.123435	0.182859	-0.576829	0.218412	0.290534	-0.106455	-0.591914	-0.382042	-0.0530881	-0.35628	-0.734931	0.809716	0.744317	0.55662	0.572044	0.308454	0.475797	0.0366889	-0.0413554	-0.310048	-0.811244	0.112841	-0.566881	-0.201818	-0.0939113	-0.401748	-0.289356	0.319944	-0.304793
comp52230_c0_seq2	Q1JP61	Lysine-specific demethylase 8 (EC 1.14.11.27) (JmjC domain-containing protein 5) (Jumonji domain-containing protein 5)	4e-08	Module 12	-0.326237	-0.127733	-0.35528	0.451597	0.559927	0.214344	-0.0344599	0.0534048	-0.0495757	-0.374371	-0.623344	0.840314	0.473593	0.361803	0.0234605	-0.190845	0.383152	-0.241842	-0.376268	-0.559752	-0.853401	0.326944	-0.502002	-0.0933104	-0.203692	-0.686008	-0.241653	0.18438	-0.274536
comp53154_c0_seq1	Q26636	Cathepsin L (EC 3.4.22.15) [Cleaved into: Cathepsin L heavy chain; Cathepsin L light chain]	2e-58	Module 12	-0.333016	-0.452017	-0.893741	-0.156661	-0.518633	-0.542517	-0.468442	0.109181	-0.209586	-0.329331	-0.207139	0.684609	0.0733461	0.0675228	0.372781	0.589467	0.469428	-0.095135	0.144598	-0.558573	-0.746279	0.523226	0.0679661	-0.172649	0.402324	0.288574	0.364269	0.712788	0.572674
comp52748_c0_seq1	Q2EMV9	Poly [ADP-ribose] polymerase 14 (PARP-14) (EC 2.4.2.30) (ADP-ribosyltransferase diphtheria toxin-like 8) (ARTD8) (Collaborator of STAT6) (CoaSt6)	5e-29	Module 12	-0.329752	0.0162761	-0.776112	-0.148378	-0.136405	-0.609697	-0.650496	-0.333095	-0.0370048	-0.0301266	-0.4637	0.82937	0.512733	0.669221	0.705254	0.422488	0.197817	-0.196219	0.229632	-0.203142	-0.791336	0.356758	-0.158531	0.105942	0.428849	-0.167504	-0.165908	0.493798	0.101609
comp51945_c0_seq1	Q2HJ88	RNA 3'-terminal phosphate cyclase (RNA cyclase) (RNA-3'-phosphate cyclase) (EC 6.5.1.4) (RNA terminal phosphate cyclase domain-containing protein 1)	4e-137	Module 12	-0.390635	-0.145133	-0.488762	0.300383	0.286405	-0.217135	-0.164152	0.10013	0.157745	-0.0346366	-0.370429	0.992256	0.310288	0.55173	0.239507	-0.0574719	0.232427	-0.525007	-0.289149	-0.558004	-0.964398	0.438767	-0.32708	0.0949531	0.232253	-0.585823	-0.324043	0.480384	0.0324747
comp49988_c0_seq1	Q2KI99	Stimulator of interferon genes protein (STING) (Transmembrane protein 173)	4e-06	Module 12	-0.547449	-0.440774	-0.692634	-0.0508754	-0.233174	-0.602351	-0.162999	0.260389	0.0631116	0.10408	-0.0651731	0.889961	-0.026936	0.399804	0.235082	0.122317	0.0921568	-0.614928	-0.0429809	-0.544556	-0.868368	0.677646	0.116558	0.240521	0.633994	-0.177073	0.00884779	0.656968	0.524016
comp49767_c0_seq8	Q2KIR4	Ribonuclease P protein subunit p25-like protein (RNase P protein subunit-like p25) (Rpp25-like protein)	1e-21	Module 12	-0.615502	-0.281156	-0.396938	0.209414	0.46766	-0.00213916	0.125436	0.0958077	-0.114732	-0.128124	-0.527594	0.843291	0.362802	0.506635	-0.0520778	-0.386046	0.0353965	-0.473814	-0.211118	-0.420836	-0.807923	0.57991	-0.189946	0.281374	0.0974654	-0.743175	-0.199517	0.0773251	-0.14183
comp64251_c0_seq1	Q2TBA0	Kelch-like protein 40 (Kelch repeat and BTB domain-containing protein 5) (Sarcosynapsin)	5e-07	Module 12	-0.163543	-0.370962	-0.469077	0.505088	0.111294	0.0352456	-0.0801123	0.433995	0.114691	-0.40011	-0.205193	0.846686	0.0234874	-0.0197183	-0.00830742	0.144771	0.654127	-0.309543	-0.517049	-0.915306	-0.924677	0.353904	-0.387498	-0.370647	-0.0265402	-0.236925	0.00984311	0.690527	0.268492
comp50527_c0_seq1	Q2TPA8	Hydroxysteroid dehydrogenase-like protein 2 (EC 1.-.-.-)	9e-51	Module 12	-0.0925966	-0.345917	-0.470121	0.457066	-0.0547361	-0.133693	-0.148309	0.473577	0.248386	-0.247612	-0.0159431	0.82899	-0.1086	-0.018527	0.0833928	0.256603	0.620978	-0.385717	-0.497848	-0.9067	-0.898519	0.319438	-0.318221	-0.35826	0.135257	-0.106573	-0.0122297	0.846156	0.429408
comp55201_c1_seq2	Q32L89	Phosphatidylinositol N-acetylglucosaminyltransferase subunit H (EC 2.4.1.198) (Phosphatidylinositol-glycan biosynthesis class H protein) (PIG-H)	1e-13	Module 12	-0.28956	-0.0389333	-0.801454	-0.0362932	0.0254282	-0.242326	-0.625933	-0.384798	-0.322161	-0.485365	-0.772983	0.746058	0.703211	0.439383	0.555507	0.43454	0.468855	0.149505	0.19149	-0.287625	-0.770179	0.303888	-0.32822	-0.163882	0.0137086	-0.162968	0.0250412	0.300772	-0.118984
comp57308_c0_seq2	Q3B7D3	Tectonic-2	3e-34	Module 12	0.199898	-0.100508	-0.345056	0.475821	-0.164741	-0.222658	-0.330663	0.380875	0.471774	-0.0948056	0.170454	0.692439	-0.16084	-0.0223509	0.280478	0.458175	0.647483	-0.316905	-0.494234	-0.793877	-0.754445	0.0433561	-0.392591	-0.472088	0.162543	0.058591	-0.146138	0.969551	0.445448
comp57084_c0_seq1	Q3UDR8	Protein YIPF3 (Killer lineage protein 1) (YIP1 family member 3) [Cleaved into: Protein YIPF3, N-terminally processed]	1e-72	Module 12	-0.644865	-0.243744	-0.773639	-0.184866	-0.0025413	-0.50375	-0.32491	-0.174783	-0.215884	-0.0578871	-0.534238	0.873888	0.455677	0.658242	0.398469	0.0815622	0.0252259	-0.350851	0.207585	-0.249765	-0.826797	0.638413	0.00440597	0.329613	0.44337	-0.367864	-0.0569416	0.287741	0.0979736
comp40861_c0_seq1	Q3UYG8	O-acetyl-ADP-ribose deacetylase MACROD2 (EC 3.2.2.-) (EC 3.5.1.-) (MACRO domain-containing protein 2) ([Protein ADP-ribosylglutamate] hydrolase)	6e-06	Module 12	-0.253445	-0.0808762	-0.525463	0.318494	0.169937	-0.289541	-0.311309	0.0826414	0.239794	-0.0399599	-0.302708	0.991201	0.285309	0.511165	0.366368	0.132705	0.347642	-0.469168	-0.293308	-0.595152	-0.976711	0.341435	-0.3794	-0.0340617	0.252096	-0.44646	-0.327386	0.636807	0.10826
comp56150_c0_seq1	Q49GP3	Phosphatidylinositol 4-kinase beta (PI4K-beta) (PI4Kbeta) (PtdIns 4-kinase beta) (EC 2.7.1.67)	0	Module 12	-0.598008	-0.126148	-0.315791	0.0285874	0.287459	-0.390224	0.0544206	0.0419803	0.171082	0.383287	-0.206904	0.815334	0.206217	0.765618	0.15654	-0.373599	-0.30611	-0.750896	-0.0882865	-0.191892	-0.705602	0.546288	0.000709257	0.580115	0.510699	-0.705722	-0.419142	0.191215	0.0198956
comp54692_c0_seq2	Q4DJ07	Prostaglandin F synthase (EC 1.1.1.188) (Prostaglandin F2-alpha synthase)	2e-83	Module 12	-0.510513	-0.348301	-0.341629	0.259491	0.194922	-0.283324	0.156958	0.402619	0.26162	0.21472	-0.0321924	0.906176	-0.0598744	0.445669	-0.0264548	-0.289593	-0.00872181	-0.809905	-0.369197	-0.592615	-0.86032	0.587898	-0.0623587	0.305766	0.442649	-0.573762	-0.269704	0.490731	0.277947
comp50761_c0_seq1	Q54EW2	Putative bifunctional amine oxidase DDB_G0291301 [Includes: Putative sarcosine oxidase (PSO) (EC 1.5.3.1) (EC 1.5.3.7); Putative L-amino-acid oxidase (EC 1.4.3.2)]	2e-42	Module 12	-0.346109	0.311209	-0.429852	-0.212533	0.172818	-0.537008	-0.493	-0.560823	0.059918	0.314439	-0.475476	0.636407	0.641547	0.969433	0.681915	0.0524337	-0.247745	-0.290469	0.307555	0.228581	-0.51184	0.213131	-0.134581	0.459575	0.422797	-0.489279	-0.494172	0.0745117	-0.25938
comp40558_c0_seq1	Q568Y5	Tetraspanin-11 (Tspan-11)	2e-13	Module 12	-0.0108608	0.0340836	-0.45992	0.290214	-0.0781691	-0.462712	-0.455548	0.109096	0.457008	0.130786	-0.00701402	0.864157	0.0943192	0.42594	0.516658	0.369672	0.37515	-0.462869	-0.284189	-0.559034	-0.852105	0.157837	-0.342977	-0.136058	0.384844	-0.177478	-0.355884	0.857452	0.300605
comp43216_c0_seq1	Q5BK01	Methyltransferase-like protein 24 (EC 2.1.1.-)	4e-08	Module 12	-0.587737	-0.543966	-0.239805	0.106896	-0.0140505	-0.366924	0.393684	0.617015	0.252279	0.380564	0.277928	0.691845	-0.402751	0.257712	-0.245857	-0.396801	-0.219546	-0.924588	-0.317212	-0.539368	-0.642802	0.693623	0.256016	0.458443	0.620007	-0.396039	-0.092541	0.452331	0.53337
comp58806_c0_seq1	Q5D1D6	Guanylate-binding protein 1 (EC 3.6.5.-) (GTP-binding protein 1) (GBP-1) (Guanine nucleotide-binding protein 1) (Interferon-induced guanylate-binding protein 1)	6e-26	Module 12	-0.641816	-0.301704	-0.746847	-0.0902486	0.0354553	-0.441319	-0.249513	-0.0610655	-0.175277	-0.0849026	-0.495903	0.917118	0.388632	0.596299	0.313392	0.0358736	0.0790687	-0.406496	0.0958431	-0.363482	-0.881351	0.659667	-0.0280761	0.285201	0.411765	-0.402006	-0.0544901	0.339847	0.133438
comp58577_c0_seq6	Q5DID0	Uromodulin-like 1 (Olfactorin)	8e-08	Module 12	-0.0446773	0.135629	-0.67682	0.146993	0.0952258	-0.145818	-0.710113	-0.392381	-0.139882	-0.490653	-0.714938	0.724927	0.708052	0.395862	0.625648	0.525394	0.615054	0.205892	0.0415476	-0.337702	-0.76101	0.0792301	-0.529355	-0.355456	-0.115696	-0.154381	-0.113429	0.402789	-0.191581
comp53713_c0_seq1	Q5R4K5	Structural maintenance of chromosomes protein 3 (SMC protein 3) (SMC-3) (Chondroitin sulfate proteoglycan 6)	0	Module 12	-0.375983	-0.391984	-0.270509	0.516685	0.371458	0.0936136	0.237916	0.502806	0.174059	-0.143999	-0.171563	0.868917	-0.0155038	0.173815	-0.216153	-0.29783	0.302063	-0.59882	-0.583189	-0.800735	-0.886897	0.48229	-0.289409	-0.0171875	0.0564794	-0.590898	-0.172502	0.448914	0.141506
[truncated: 17,547 more rows]
